# Supplementary material for: Comprehensive Gene-Expression Survey Identifies Wif1 as a Modulator of Cardiomyocyte Differentiation
Source: PLoS One. 2010 Dec 13;5(12):e15504. doi: 10.1371/journal.pone.0015504 (PMC3001492; doi:10.1371/journal.pone.0015504)
Supplement: Table S1 — Differentially expressed genes. Differentially-expressed genes for all analyses. Values represent log2 expression levels. The Kmeans clusters to which a gene belongs are indicated in the last two columns. (XLS) [file pone.0015504.s004.xls]

## Sheet: Sheet1
							Average Expression									Average Expression
OligoID	Five_prime	Accession	Entrez_gene_uid	Ensembl_id	Entrez_description	Curated_Symbol	PEt0	PEt12	PEt24	PEt36	PEt48	PEt60	PEt72	PEt120		PEt0	EpiHH25	EpiHH29	EpiHH32	EpiHH37		PE-explant Kmean	Epi-PE divergent kmean
RIGG00028	TGGCACTGGTTGTGACTGAAATCGATCTTCTTGTGCTAAAGGCTCTCTACTTCAAGATCATAGGTGAAATGAA	NM_001030805	418608	ENSGALG00000016420	SH3-domain kinase binding protein 1	SH3KBP1	9.37	9.55	10.1	10.34	10.39	10.34	10.29	10		9.37	10.59	10.47	10.54	10.25		2	0
RIGG00030	GGGCTGCAGTTGAAAGCACAGTATGATAATTCTTTAGCTTTGGACACTCCTCTCCTTCAAAGGAAAATGG	XM_001235059	424600	ENSGALG00000010255	nuclear autoantigenic sperm protein (histone-binding)	NASP	13.13	12.45	12.6	12.52	11.87	11.82	11.52	11.23		13.13	11.73	11.69	11.98	12.01		1	0
RIGG00036	AGCTTGGAACTTCCTGCACACTAGCTTTGTTTGACCTCACTTTGAAATTGTTACACCAGTAACCAGATTT	NM_001080885	771124	ENSGALG00000014567	prohibitin 2	PHB2	12.12	12.19	11.97	11.87	11.57	11.58	11.33	11.27		12.12	11.84	11.57	11.73	11.48		1	0
RIGG00039	GACAGCAGGAAATGTATTTCTAAAGCACGGTTCAGATCTACGGATTATTCCCAGAGATAGAGTTGGAAGC	NM_001030827	418894	ENSGALG00000017042	ubiquitin-fold modifier 1	UFM1	9.03	9.82	9.71	9.43	9.44	10.32	10.21	10.69		9.03	10.7	11.12	11.39	10.93		0	3
RIGG00040	TTCTGTTTGTGAGATGTTGTTGCCCCATTCATAAATCTTGTCTCGTTAGGGTTCCTCTGAATGGTGTGAG	NM_001031494	428216	ENSGALG00000001283	serine/arginine repetitive matrix 1	SRRM1	12.61	12.42	12.15	11.77	11.47	11.34	11.19	11.14		12.61	11.41	11.51	11.63	11.86		1	0
RIGG00042	AAGGTATTGTCTTGAGAGTGGCCCGTTACCACATTGTGATTGACTTTGTAAGGAAGCATTTGACCCAGCT	NM_001031306	424779	ENSGALG00000002729	glycerol kinase 5 (putative)	GK5	7.03	6.62	6.94	7.07	7.01	7.05	7.1	7.4		7.03	7.04	7.05	7.08	7.05		4	0
RIGG00052	CAACATGTCAGTCAAGGCCATGAGGTTCCCACCCAAATCTTACAACAAGGACTTGGAATCTGCAGAGGAG	NM_001031362	426133	NA	proteasome (prosome, macropain) 26S subunit, non-ATPase, 3	PSMD3	9.56	9.18	9.27	9.45	9.25	9.08	8.9	8.7		9.56	9.13	8.96	9.34	8.91		1	0
RIGG00058	TGCTAGAGTATTTGCAAGAACATATCCAAGAAGTAGTAATGGATAAAGCTGCCTTTGTCTTGGTTGCCGAC	NM_001031437	427350	ENSGALG00000010178	similar to Protein KIAA0020	KIAA0020	10.17	9.77	9.59	9.55	9.36	9.48	9.2	9.37		10.17	9.7	9.89	10.14	9.72		1	0
RIGG00081	CGTCGGGAAAAGGCTCCAGTGTGATATTGTATATCATCTATACCGTGTAGCCTGTACACCTGTATAATTCCTTC	NM_001079726	420419	ENSGALG00000005884	acetyl-Coenzyme A acyltransferase 1 (peroxisomal 3-oxoacyl-Coenzyme A thiolase)	ACAA1	8.14	7.73	8.2	8.38	8.45	8.32	8.21	8.35		8.14	8.21	8.28	8.38	8.7		2	0
RIGG00085	CTCCGCAGCTGTAGGGACAGTCTTGAAGTAGAAGAGATGGTCATCTGCTCTGGCTTGAACAGCAAAACAG	NM_001031062	421511	NA	G protein-coupled receptor 137B	GPR137B	6.7	6.6	6.83	7.03	7.4	7.55	7.71	7.74		6.7	8.03	8.12	7.89	8.2		4	0
RIGG00089	GGAACCTTACACACAACCCACCAAGTGACTTCTCATTTCAGAATATGAACTCCAAGAGAAAAGCAGAAACATGG	NM_001030770	418217	ENSGALG00000014094	serine/threonine kinase 38 like	STK38L	6.67	6.56	6.55	6.64	6.64	6.69	7.02	7.33		6.67	6.77	6.72	6.82	6.76		5	0
RIGG00122	TTTTATTTGCGCGCCCGTGCTGTCGATCGATCGCTGACTGTAACAGGAAATGACGCTGAATAAATGTGTC	NM_001031253	424136	NA	heterogeneous nuclear ribonucleoprotein A3	HNRPA3	14.16	14.17	14.04	14.11	13.61	13.54	12.78	13.08		14.16	13.23	13.24	13.39	13.62		1	0
RIGG00129	CTGCCCTTCACCATGCTGTAATTTATGTAACTTCTGACCTCGTGGTGCCAAACGGCCATTAAACGCATCC	NM_001031599	431056	NA	similar to isocitrate dehydrogenase 2 (NADP+), mitochondrial	LOC431056	12.51	13.19	13.13	13.23	12.72	12.52	12.2	12.17		12.51	12.27	12.01	11.82	11.97		3	0
RIGG00136	CTCTGAGGGATGACTATGATGACCTCTCTGATCTCAACGCTATACAGCAAGAGACCTTGAGGGACTGGGA	XM_001234321	772196	ENSGALG00000020260	progesterone receptor membrane component 1	PGRMC1	8.11	8.06	8.05	8.13	8.29	8.51	8.42	8.55		8.11	8.76	8.71	8.94	8.31		4	0
RIGG00140	CTCATTCTGGCCTGGTACATAAAGCTTTGGTTTTCTCTCAGCAAAATGTAGCAGTTTTCTCCTGTGATTT	NM_001031089	421918	NA	acireductone dioxygenase 1	ADI1	12.42	11.73	11.72	11.87	11.45	11.2	10.9	11.06		12.42	11.12	11.2	11.01	10.31		1	0
RIGG00144	AGTACTTATTAGCTCTCTTCAAGACTGCCTTCATGGAATTGAGTCCAAGTCCTATGGTTCTGGATCCAGA	NM_001039271	417844	ENSGALG00000019355	cleavage and polyadenylation specific factor 6, 68kDa	CPSF6	9.16	8.76	8.7	8.84	8.55	8.5	8.32	8.41		9.16	8.52	8.42	8.64	8.43		1	0
RIGG00163	GACAGAGACTACTCAGATCATCCAAGTGGAGGTTCCTACAGAGATTCGTATGAGAGTTATGGTAACTCACG	NM_001079728	422248	ENSGALG00000006457	RNA binding motif protein, X-linked	RBMX	10.48	10.56	10.14	10.04	9.95	9.98	10.09	9.85		10.48	10.16	10.25	10.51	10.11		1	0
RIGG00174	CTGCAGCATTACTAGTTTGTTTTGGCTCTTTATCCCTAGCTGCGAATGTCTGTACACTGTGCAGGGAATG	NM_001039300	422688	ENSGALG00000012036	calcium/calmodulin-dependent protein kinase (CaM kinase) II delta	CAMK2D	6.75	6.76	6.84	6.8	7.08	7.32	7.48	7.61		6.75	7.26	7.41	7.52	7.24		4	0
RIGG00178	CCAGACAACAGGAAAGGGCAATATACCATTGAAAGAACTGAATGCAAGGCCACTAGAAGTGTTCATGTGC	NM_001030621	416314	ENSGALG00000006419	SAR1 gene homolog B (S. cerevisiae)	SAR1B	9.52	10.03	9.88	9.93	10.21	10.48	10.41	10.73		9.52	10.66	10.51	10.61	10.77		6	0
RIGG00194	TGGGTATGCATGCGTATGTTCCAAGTAGGTTTCACTGCTTATATAGAGATAAGCTTCAGACTCTGGTAGTG	NM_001006519	424151	ENSGALG00000009551	dynein, cytoplasmic, intermediate polypeptide 2	DYNC1I2	11.05	10.8	10.97	11.14	11.25	11.39	11.24	11.27		11.05	11.47	11.33	11.42	11.54		4	0
RIGG00199	GTACCCTAAGCACCTTTTCAAAGCTTCAGTGGAGGAAGTGTCAAAACTACATTGGAAATGCTACAGGAAT	NM_001030963	420426	ENSGALG00000006033	golgi reassembly stacking protein 1, 65kDa	GORASP1	10.34	9.81	9.9	10.13	9.91	10.03	9.8	10.23		10.34	10.06	10.29	9.78	9.7		7	0
RIGG00238	TGTAGAGGCTGTGTCTGTAAGATAGCATTGTATTTTCATGTCATTTTCTGTCCTGTGTATTTGCCAGCCTC	NM_001030957	420392	ENSGALG00000019702	coiled-coil domain containing 13	CCDC13	10.02	10.24	10.7	10.75	10.79	10.82	10.55	10.45		10.02	11.18	11.22	11.59	11.6		2	0
RIGG00254	CACGTGCCTCATCTTCTCCATGGTGGGCCTTTATTACATCAACAAGATCTCCTCCACGCTGTACCAATCC	AJ720512	NA	NA	NA	NA	11.32	11.09	11.29	11.38	11.45	11.53	11.56	11.68		11.32	11.66	11.64	11.86	11.79		4	0
RIGG00260	CTACACCCTCTTTGGTCGTAGTTACTAAGCTGCTAATGGAAGCACCTTCTCCTTTATCTGTGAATTGAAC	NM_001006398	421348	ENSGALG00000009598	glutamyl-prolyl-tRNA synthetase	EPRS	11.77	11.53	11.66	11.52	11.44	11.41	11.56	11.93		11.77	11.74	11.65	11.6	11.32		5	0
RIGG00264	GGGACACCTGACTGTATTACCCATCACTCCATAACTTCTGTTGTGTGAGACTGATGATGCTGGGCTTTTG	XR_026648	768680	NA	hypothetical protein LOC768680	LOC768680	10.41	10.86	10.77	10.95	11.27	11.07	11.14	11.05		10.41	12.25	12.65	13.74	15.33		0	1
RIGG00275	AGGGCAATAGTCTTTAGGTACCTTTCTGAGAATCTTTCTAGCCCGTTTCAAGTGCGTTTTGGGTTTTCTA	NM_001097528	423581	ENSGALG00000012375	guanine nucleotide binding protein (G protein), gamma 2	GNG2	8.84	9.51	9.5	9.37	9.19	9.03	8.96	8.97		8.84	8.53	8.27	8.06	7.93		0	2
RIGG00276	ACTGCTACCAGTATCTTGAATAATCCAATAGTCAAGGCACGGTATGAGCTGTATGTGAAGGGTGAAAATCC	NM_001006533	424512	ENSGALG00000006113	zinc finger protein 326	ZNF326	9.13	9.19	8.88	8.78	8.91	8.64	8.21	8.29		9.13	8.35	8.65	8.4	8.7		1	0
RIGG00292	GAGGGCACGGAAGCAGTGGCATATTTACTTACCTAATAACTCTGACTGTGGCCTATGGAGACCTAACCTA	NM_001006379	420911	ENSGALG00000012916	ribonuclease III, nuclear	RNASEN	8.69	8.26	8.15	8.32	8.04	7.8	7.67	7.82		8.69	7.75	7.83	7.8	7.81		1	0
RIGG00301	AGGGGAAGGCAGATGGTTAGTCTTTGGCAGGACATAATGCTTTAATAAAGAAAGGAGCAAATGATCATCA	NM_001079734	424341	ENSGALG00000002001	syntaxin binding protein 3	STXBP3	8.75	8.29	8.2	8.16	8.01	7.84	7.77	7.66		8.75	7.96	7.97	7.82	8		1	0
RIGG00302	CGAGGTTATCTTGCGTAAATAATGTGTGTGTATATATGTATAATGAGATGGCCGTTGCTTGTGACCACGGG	NM_001030724	417653	ENSGALG00000005420	apoptosis antagonizing transcription factor	AATF	11.24	10.54	10.5	10	9.86	10.03	9.91	9.77		11.24	10.06	10.11	10.27	10.4		1	0
RIGG00309	TTACAATAAAGACAATCTCACTGCCTAGGTCACACAGTGCTCTTGGGAACCCGCAATAAACTCTGAATAA	NM_001031491	428163	ENSGALG00000006876	cathepsin A	CTSA	10.33	10.08	10.19	10.29	10.31	10.39	10.46	11.11		10.33	10.32	10.35	10.31	10.63		5	0
RIGG00321	CCTGTAGATATGGGGTAAAAGGGTAACGTGCTCACAGATATGGTGAAGACCTTATATATACGTGGCTCTG	NM_001030554	415567	NA	kinesin family member 23	KIF23	11.6	10.65	10.99	10.79	10.56	10.54	10.41	10.12		11.6	10.51	10.64	10.79	10.91		1	0
RIGG00329	CAACTGCTCTGGGTGTTTCATTGTTTGTAATAGGAAGTCCATGTAAATACCCATCCTCTTGTTTCTGTGGAA	NM_001031386	426529	NA	CBF1 interacting corepressor	CIR	10.23	10.12	9.98	9.92	9.66	9.55	9.55	9.55		10.23	9.63	9.79	9.71	9.82		1	0
RIGG00344	AGGACTCCTCCAAGCCTCAAAGCGACTTTTGGATGAAGGTGGATTCCTAAAAGACTGAAACAGAATAGAC	NM_204378	378893	NA	Fanconi anemia, complementation group G	FANCG	8.57	8.44	8.57	8.54	8.11	7.96	7.75	7.51		8.57	7.58	7.59	7.6	7.57		1	0
RIGG00354	CATGCTGTCTGTGCTCATTAATCACTGCCTTGTCAACTAAGATGAATGGTTACTACATGGTGATTTTCGCT	NM_001039287	421587	ENSGALG00000011659	acetyl-Coenzyme A acetyltransferase 2 (acetoacetyl Coenzyme A thiolase)	ACAT2	12.8	13.52	13.32	13.48	13.29	13.21	12.72	12.77		12.8	13.2	12.96	13	12.77		3	0
RIGG00370	CCCATGGCTTTATTCAGAACCGCTGTACTCAGGTTTTCTGTCATCACAGGACTTCTAGAAACAAGGGAGT	NM_001030694	417289	ENSGALG00000008959	F-box and WD repeat domain containing 5	FBXW5	8.84	9.09	9	9.01	8.79	8.73	8.8	8.6		8.84	8.63	8.59	8.79	8.29		3	0
RIGG00373	CTTCACCTTGTCCAGAAGAAGCACCATGACTACTGCCTCTGAGTCCTGTTCTCTCTTATCAGCCTGGGAC	NM_001031192	423197	ENSGALG00000008380	diacylglycerol kinase, zeta 104kDa	DGKZ	7.12	7.2	7.01	7.09	7	7	7.12	6.93		7.12	7.03	7.01	6.79	6.95		1	0
RIGG00385	ATATGAGATGTGCTAATGTGAACCTTATGTACTCTTCTTTCCATGGGAGTTTTGGGAACAAACACCCGTG	NM_001031402	426885	NA	histone deacetylase 7A	HDAC7A	8.68	8.98	9.02	8.8	9.38	9.56	10.61	10.12		8.68	9.14	9.18	8.91	8.91		4	0
RIGG00386	GCTTCCTTTCTCTCCTGGTTCAGCTAAGTTTTCTATGCAGCAGATTGAAAATTTCTCCTGGACTTGTTCT	XM_001232545	415467	ENSGALG00000006225	elongation factor Tu GTP binding domain containing 1	EFTUD1	9.81	9.46	9.84	9.98	9.88	10.01	10	10.33		9.81	10.07	9.97	10.18	10		4	0
RIGG00428	TGAATGCCACTAGCTTTTATACAGCTTTGAATGCATGTTGAGTAGCTGACACCTTGGTTTATCAGACGGGAG	NM_001039305	423851	ENSGALG00000007697	meningioma expressed antigen 5 (hyaluronidase)	MGEA5	8.65	8.38	8.13	8.1	7.97	7.5	7.12	7.28		8.65	7.22	7.28	7.28	7.32		1	0
RIGG00432	CACGGCCCTTTGATAAGTTCCAGTTTGAGCGCTTGGGCTACTTCTCAGTGGATCCTGACAGCACT	NM_001012782	416057	NA	glutamine-rich 1	QRICH1	9.04	8.31	8.53	8.65	8.49	8.57	8.61	8.74		9.04	8.31	8.26	8.2	8.25		7	0
RIGG00442	TTAACTTCATATTCGTGCCAATAGTCATGGGTATGACGTTTACCTTGTTCACCATCAATGTGAGCACAGA	NM_001012867	421156	ENSGALG00000000223	similar to chromosome 1 open reading frame 37	TMEM183B	8.94	9.2	9.18	9.2	9.12	9.07	9.12	9.18		8.94	9.66	9.61	10.06	11.29		0	1
RIGG00459	AAGCTCTCTGCAGTTGTTCTCGCTCTTCTCATCGCATCCTTCTGCTCCCGAGCCTCCTCTGCCCC	NM_204720	395468	ENSGALG00000000951	chemokine K203	CCL4	7.66	7.58	7.56	7.35	7.99	8.16	8.88	8.47		7.66	8.26	8.05	7.76	8.09		4	0
RIGG00466	AAAACCGAGGTACCCATTTTGTGTGGAGGAGATGATTATCGTGACCCTGTGGACGAAAGTGAGAGGTGAG	NM_204712	395451	ENSGALG00000006346	chemokine (C-X-C motif) ligand 14	CXCL14	6.45	6.13	6.21	6.26	6.35	6.17	6.38	7.11		6.45	7.56	6.46	6.52	8.17		5	0
RIGG00468	TTCCCGAGGGACCGCACTGCGCCGCACCAGAAGTCATAGCCACGACGAAACAGGGTCACACGCTG	XM_420608	422654	NA	similar to K60 protein	LOC422654	6.5	6.36	6.36	6.45	6.79	6.74	7.07	7.51		6.5	7.41	7.15	7.43	8.23		4	0
RIGG00494	TGGGGTACTGAATCAGCACTAATTTGGCACTTTATCAGTTGTGATGTAGCCTTGCTAGTAAAGCTGTGAAT	XM_416372	418141	NA	caprin family member 2	CAPRIN2	9.43	9.5	9.34	9.27	8.94	8.52	8.48	8.47		9.43	8.58	8.35	8.35	8.23		1	0
RIGG00495	GAAGCCTTCCGTCCATGGTGGGAACGGCCAGGAGGAGCCATACATACAAATCGCATTGCCTGGGA	CR524266	423200	NA	like-glycosyltransferase	LARGE	8.87	9.24	9.55	9.65	9.48	9.18	8.82	9.28		8.87	8.47	8.26	8.04	8.24		0	5
RIGG00509	ACACCATCCGTCACTGCCATCAGCATCGATTTTGTACGTACAGTAATTTCCCTTTTATATGTCAGGTAAA	XM_428807	431253	NA	transforming, acidic coiled-coil containing protein 1	TACC1	8.69	9.05	9.26	9.53	9.35	9.39	9.17	9.46		8.69	8.8	8.86	8.77	8.55		2	0
RIGG00531	TGGTTGTTTGATTTGCCTCTTTCTAATCGTTGGTCTCCAAAGACTTCCATCGCAAACTTCTGCTTCCGGA	XM_415532	417257	NA	hypothetical LOC417257	C9orf167	8.54	9.39	9.05	9.09	8.92	8.42	8.33	7.98		8.54	8.14	7.96	7.37	7.64		3	0
RIGG00534	CCCAGAGGACTTTCAAGAATTTCAAGCTCAGCAATTTGGCGTTGGGGATATTTAAGAAGTAAAAGCAAAC	XM_424763	396306	ENSGALG00000014804	thrombospondin 4	THBS4	7.95	8.1	7.67	7.35	7.03	6.92	6.62	6.78		7.95	7.29	7.57	7.72	7.3		1	0
RIGG00550	TCAGTGTCTCTGTCCATTAGGAAGTATACACCTGAATGTGGGAAGCTGTGTTCTGTCTCAACTTATATGGAATTA	XM_418305	420194	NA	zinc finger protein 704	ZNF704	8.79	7.99	8.19	8.23	7.92	8.01	7.97	8.46		8.79	8.97	9.27	9.66	9.51		0	4
RIGG00572	CTGCTGGTGATACAGATTCACAAAGTCTCCTGTTTGTAGTTGGATGTGGCTTCTCTCTTTTGTAAAAGGA	CR386796	416570	NA	trinucleotide repeat containing 6A	TNRC6A	9.54	9.48	9.71	9.75	10.24	9.84	9.88	10.62		9.54	9.38	9.09	8.38	8.37		0	5
RIGG00575	ACTGATTTACTATGTACAAAGCAAACCTCTCTCCTGTCTGTCCTGAGATAACGTCCGTGATTTCCCCGTGT	CR390043	NA	NA	NA	NA	9.12	8.89	9.54	9.39	9.46	9.37	9.35	9.03		9.12	8.15	7.9	7.42	7.35		2	5
RIGG00584	AGATGGTCTCAGTATTGCAATATTGTGTGTGTTTGTTTCTGTTATGCCAGCAGAGTTTTATCACGGTGAG	BX932978	NA	ENSGALG00000001138	NA	NA	8.54	8.17	8.31	7.97	8.02	7.76	7.71	7.39		8.54	7.42	7.32	7.08	7.29		1	0
RIGG00587	TCAGCAGAATAGCAGCTAGTTCACATGAAGTAGAGATCAGTCAACCAAGCAGCTTCTTTGGAGGGTTTGT	CR386830	419263	ENSGALG00000006130	stathmin-like 3	STMN3	7.08	6.32	6.56	6.59	6.46	6.95	6.96	8.75		7.08	6.45	6.41	6.59	6.84		5	0
RIGG00592	TTTGCTGATCATCTACTATGGTCGTCGAATTTCTCCCGCTGATTTCCTACAACTATAAATGGTTGTCAGCA	XM_417098	418902	NA	spastic paraplegia 20 (Troyer syndrome)	SPG20	8.56	8.93	9.21	9.41	9.45	9.49	9.54	9.8		8.56	9.33	9.41	9.21	9.33		6	0
RIGG00598	CTGTGCTGTCTGCATTGAGAGTTACAAGCAGAACGATGTTGTTCGCATTTTACCGTGCAAGCATGTTTTC	XM_414601	416281	ENSGALG00000005820	ring finger protein 130	RNF130	9.04	9.5	10.05	10.23	10.12	10.32	10.21	10.17		9.04	9.58	9.63	9.56	9.65		2	0
RIGG00609	TGATCCTAAGAGACAAGATCCGGTTTTATGAAGGGCAGAAACTGCTGGATACCTTAGCTGAAACCTGGGA	NM_001029980	418237	ENSGALG00000014213	proline rich 5 (renal)	PRR5	7.07	7.07	7	7.07	7	7.51	7.62	8.79		7.07	7.33	7.34	7.34	7.7		5	0
RIGG00624	CCAGTGTTAGTGGGAGGAAATAAGAACCCATTCAAGAATTGTGAACTAACATCCATGCACATTTCAGCCT	XM_415019	416721	NA	CSRP2 binding protein	CSRP2BP	9.33	8.72	8.77	8.87	8.38	8.18	8.14	7.98		9.33	8.13	8.1	8.24	8.44		1	0
RIGG00628	AGGGTAAGGTGGTATTTTCTGCAGTTCAAACCTCGCTATTTAGAAGTAGGATGGAAGCTCTTCAATGGGC	NM_001031149	422699	ENSGALG00000012211	PDZ and LIM domain 5	PDLIM5	8.46	8.96	8.69	8.66	9.22	9.67	9.8	10.14		8.46	8.92	9.07	9.23	8.51		6	0
RIGG00629	ACCTAGTGATTCTTCCGCAGTAAGAGTGGAAAGTACAGTTTCTAGGTTTTATGGAGAAAATGCATGGTGG	CR390048	NA	ENSGALG00000012036	NA	NA	7.29	6.88	7.07	7.06	7.2	7.42	7.77	8.09		7.29	7.49	7.43	7.35	7.94		5	0
RIGG00630	GACCAAGGTGTTCTTTCTCTTTTGTTTTGGCCTCAAGAGCAATGGAGCAGGATTGTAAGCCTATAGTTGAA	XM_418320	420209	ENSGALG00000015857	similar to carbonic anhydrase III	LOC420209	7.69	6.96	7.22	7.35	7.22	7.52	7.87	9.55		7.69	7.6	7.59	7.47	8.14		5	0
RIGG00647	TTCCAGTAAACTTAAATTTAACACACAGTCCTTTGCATGTTGAGTAGAAGGATGCCTGCGATATGAGGGG	BX950455	420780	ENSGALG00000012369	thiamin pyrophosphokinase 1	TPK1	8.28	8.58	7.94	7.81	7.43	7.34	7.02	7.16		8.28	7.82	7.67	7.48	7.42		1	0
RIGG00650	TGTGCCAAACACACTGTGTATCCACCACTTGATCTCTGAATGTATGTTGCTGCAGTTAGCACCTCCCCAG	CR524242	NA	NA	NA	NA	8.08	7.57	7.55	7.6	7.46	7.27	7.28	7.11		8.08	7.87	7.21	7.36	7.21		1	0
RIGG00653	GCTCTCACGGCGCGACATCACCGGACCCCTCAAGAACCCCGAGTGCTTTGTCTACGAGATGGAGA	XM_001233021	769737	ENSGALG00000023437	similar to NAD(P)H dehydrogenase, quinone 1	LOC769737	7.24	8.92	8.74	8.74	8.54	8.46	8.41	8.02		7.24	7.95	7.77	7.69	7.44		3	0
RIGG00654	ATCTCATGTATGTGAATCTGGATAACGAAATCGAAGGTCCGGTTCTGGGCACTGAGGAGTCTGCCTCGTG	NM_001017413	548626	ENSGALG00000009682	pentraxin-related gene, rapidly induced by IL-1 beta	PTX3	6.62	6.35	6.43	6.58	6.99	7.63	7.62	8		6.62	7.79	7.64	8.15	8.41		4	0
RIGG00660	CCTTTAGTGTTTGGGTGTCCTCCATGCTTAGTGTTAACCTGTACAAATAAAGGCAGCGCTAAGGAAGAAC	XM_424530	426921	NA	dual specificity phosphatase 26 (putative)	DUSP26	9.18	9.4	9.8	10.11	10.16	9.67	9.55	9.57		9.18	9.29	8.99	8.23	7.94		0	5
RIGG00672	GGAGGTGTAGCCACACAAGGCAGGTAAAGAGCCATCCCTCTACGTTAAAATGTGAATTCTAATATTAGAATAGC	XM_001231860	769135	ENSGALG00000004943	synovial sarcoma translocation gene on chromosome 18-like 2	SS18L2	8.34	8.11	7.83	7.72	7.67	7.53	7.44	7.54		8.34	7.54	7.62	7.57	7.66		1	0
RIGG00674	TTGAGTGTGACACTGTCTCAGTCATACGTTTGTACATGCCACTGGACTACTGTATGTGTCCCTGCAACGC	XM_414621	416303	ENSGALG00000006226	kelch-like 3 (Drosophila)	KLHL3	8.41	7.9	7.78	7.78	7.59	7.41	7.26	7.22		8.41	7.35	7.49	7.39	7.43		1	0
RIGG00706	GCTTCCTTGTGAATGTTACCACGTTTTACTTGTTATGTGTGTCTATTGTAGAAGCACAGAGGTGTTCTGGAG	CR524063	NA	NA	NA	NA	10.73	10.03	9.79	9.98	9.59	9.6	9.56	9.36		10.73	9.64	9.58	9.45	9.18		1	0
RIGG00709	GCATGTGAAGCTGGGATTGTCATTGATTTAACTGGGACAATTGCTTTTATGTTTCTTCAGGAGATTGCTGG	XM_001233930	772088	ENSGALG00000021655	similar to Gm566 protein	BCL2L15	7.23	6.54	6.63	6.58	6.67	6.45	6.5	7.46		7.23	7.87	8.37	8.65	8.21		7	4
RIGG00718	TTTGTTAAATAGATGTGGGGATTTTGGGTCACAAGTGTTGTCTAGTTACGGGGTAATGGAGGTGGCACAA	BX930197	NA	NA	NA	NA	10.31	10.71	10.35	10.13	10.2	10.33	10.41	9.83		10.31	10.13	10.03	10.24	10.3		1	0
RIGG00721	AGAGGTTTTCAGGGGTTGTTCACAGTAAGAGGAGGGAAGGATTTAATCTTTTACATAGAGAGACTGATGGA	XM_417843	419697	ENSGALG00000004268	NIPA-like domain containing 3	NPAL3	9.79	9.57	10	9.97	10.23	10.84	10.76	11.18		9.79	10.34	10.53	10.7	10.54		4	0
RIGG00739	TGGAACCTTTTGGGAAGATCAGTGGTAAATGAAATTGGTAACACTGCTGGAATAACTTGCTGAAACAGGT	CR388457	NA	NA	NA	NA	9.87	9.88	9.92	9.88	10.02	10.07	10.27	11.08		9.87	10.14	10.29	10.38	10.41		5	0
RIGG00754	TGCCAAGGGGATTTCTGTAGTGGTCCTTATGTGTTACGTACCATCCCTTCTGAGAATGCTTCTTCCATAC	CR524060	NA	NA	NA	NA	6.61	6.42	6.78	6.9	7.14	7.39	7.47	7.45		6.61	7.34	7.43	7.51	7.2		4	0
RIGG00774	TTGGGATCTCCTGTAGCGAAGACAAAGAATTGCTTAGGATTTAAATGTTCAGAACGTGCGACTCTAGCTT	CR524067	NA	NA	NA	NA	10.35	10.8	10.45	10.18	9.91	9.85	9.85	10.22		10.35	9.94	9.91	9.75	10.01		1	0
RIGG00786	TCATTGGATGACAGCAGTAGGAAGAAAGCACTTCTATTCACTAATTTCCCTTTTCATAGGTTGTACCTTGGC	CR405966	NA	NA	NA	NA	6.83	6.33	6.49	6.49	6.44	6.47	6.53	7.03		6.83	6.38	6.32	6.31	6.38		7	0
RIGG00802	GGTATGTTTTGATCAACATTTAATGGAGATGGGGTGGGAAAACAAACTGGTTCTGTGAAAATGCCCCTTT	NM_001080717	770125	ENSGALG00000007971	SMT3 suppressor of mif two 3 homolog 2 (S. cerevisiae)	SUMO2	12.24	12.43	11.9	11.43	11.52	11.28	11.23	11.13		12.24	11.97	11.85	12.44	12.09		1	0
RIGG00810	TGCTGCACTCATTGAACTACCTTTCTGAAATCTAGCTGATACGGTTCACCATAGACATGCTTCACAACAT	CR391743	NA	NA	NA	NA	7.32	7.3	7.67	7.81	8.25	9.04	7.65	8.39		7.32	7.42	7.3	7.1	7.21		6	0
RIGG00825	ACCCTCCACTGACATCTTTGATATGGTTCCCTTTTCTCCCATATCCCCTCAGTCATCAACACCTACTCGC	XM_421848	423988	ENSGALG00000002585	GULP, engulfment adaptor PTB domain containing 1	GULP1	9.03	9.05	9.29	9.19	9.37	9.44	10.09	10.11		9.03	9.22	9.32	9.47	9.35		4	0
RIGG00838	TGCTGTATCTCAGAGCTTTGTCTGTAGCTGTTCATTCCTGTTCTGTTTGACTGCACTTGAAAAGAAATGT	NM_001097532	768854	ENSGALG00000018912	ATPase, H+ transporting, lysosomal 9kDa, V0 subunit e1	ATP6V0E1	11.56	11.76	11.82	11.88	11.89	11.86	11.74	12.31		11.56	11.79	11.82	11.86	12.2		6	0
RIGG00847	CGTTCCAGGATCTTTGGGTATCTTAGCTGGTGCCAGTTATATTCCGTTGCATTTGAACTTCTTCCAAATA	NM_205493	396489	ENSGALG00000023744	glutamate-ammonia ligase (glutamine synthetase)	GLUL	10.13	11.14	11.25	11.19	11.06	10.26	9.93	9.09		10.13	10.94	10.9	10.96	10.26		3	0
RIGG00866	TGGGGAATGTACTGTTCAATGGGGATCTTCCTGTTCGAGTATCGCAAGGCAAGTAACAAGCTAATAATGA	CR523137	NA	NA	NA	NA	8.63	8.94	8.63	8.34	8.44	8.39	8.24	8.21		8.63	8.51	8.58	8.62	8.85		1	0
RIGG00873	CTCGTAATTCACATGAGCATTTTACACTTGTGAACCCTTCCCAACCTTTGTCTCATAACGAGGGGAGTGC	BX950584	374196	ENSGALG00000003642	platelet-derived growth factor alpha polypeptide	PDGFA	7.75	7.35	7.46	7.61	7.69	7.99	7.82	8.07		7.75	7.47	7.62	7.7	7.37		4	0
RIGG00875	AGCTGCTTTGAGACTGCATACAGAGATGAGGGTTCTTTTGAAAATTAAGTTCTAGGACCAGACTTACCA	CR523123	NA	NA	NA	NA	7.41	7.55	7.38	7.32	7.41	7.02	6.98	7.25		7.41	7.88	8.03	8.54	9.74		0	1
RIGG00880	GGACTTCTCTGAACAATGGAAGGGTTAGTGGCTTTGTGTGGGATCAGCATCTCGTTTCACACGTTTGCTG	XM_416260	418024	NA	DEAD (Asp-Glu-Ala-Asp) box polypeptide 17	DDX17	11.63	12.14	11.76	11.91	11.73	11.49	11.09	11.4		11.63	11.4	11.31	11.2	11.56		3	0
RIGG00885	AATCATTTCTGAGTGTACCAAGGTCACACAAGATGGTGAGAGAGGACACCGACACTGTCTTTGTTCTTATA	NM_001006487	423453	ENSGALG00000011209	Enah/Vasp-like	EVL	9.02	8.77	9.24	9.21	9.45	9.71	9.96	10.22		9.02	9.88	9.91	9.81	9.69		4	0
RIGG00886	TGTCCAACAGTCTCGCAATAGCAATTCTCATGAAAGCATATCAGAGATTTAGACAGAAGTCCAAAGCCTC	NM_001044657	424548	ENSGALG00000008901	prostaglandin F receptor (FP)	PTGFR	6.43	6.38	6.32	6.38	6.49	6.71	6.62	6.83		6.43	6.38	6.43	6.36	6.35		4	0
RIGG00888	CACCGACCCAGCACACCGAGGACACTAAGTGTACAGGACATGAGTGCAATAGTTAATAAAAGGTGGGCAG	BX950736	NA	ENSGALG00000007572	NA	NA	11.04	10.22	11.16	11.21	11.24	11.65	11.47	12.18		11.04	11.39	11.42	11.52	11.34		4	0
RIGG00898	GAAGTTGGGTGAAATGTGGTCTGAACAGTCGGCCAAAGACAAGCAACCCTATGAACAGAAGGCTGCAAAG	NM_205486	396482	ENSGALG00000010745	non-histone chromosomal protein	HMGB2	10.89	10.55	10.27	10.33	9.78	9.37	8.94	9.11		10.89	9.51	9.69	9.87	9.71		1	0
RIGG00901	GTCCTGGAGATGACTGTTCGTAATGCTCAGCTGAAAACCAATAGCTGTTCTAATAAAGGCATTTGAGACC	BX935335	NA	NA	NA	NA	10.91	10.28	10.58	10.84	10.75	10.7	10.5	10.61		10.91	10.85	10.8	10.68	10.67		7	0
RIGG00903	AATGTGGAAACGGCCAAATAAGGCACAATGTTATCTGGTGTGAACTAATCAGAGTGGGACATGACAGCAC	XM_001233809	771666	NA	similar to gag/env fusion protein	LOC771666	15.81	15.93	15.72	15.82	15.44	15.23	14.85	13.96		15.81	14.93	14.84	14.32	14.41		3	0
RIGG00913	ATGTTTCCGACACGAGAAGGGATAACACTTTGTTTGCATCTCATACAGAAGGGCGCTGATCTCTGCTGCC	CR353609	NA	NA	NA	NA	8.15	8.24	7.75	7.64	7.87	7.62	7.88	8.71		8.15	8.21	8.08	7.72	8.23		5	0
RIGG00916	TGCCTTAGTTAGCATCTAGAGCGTTTCTCAGTGAAATCTAACACGATTATAGGTATTCTAAGCAGGGCATCTGTG	CR523748	NA	ENSGALG00000012824	NA	NA	10.51	10.55	11.37	11.8	11.54	11.77	11.55	12.17		10.51	11.24	11.32	11.44	12.65		2	0
RIGG00920	AGTGGGAAAGCTCTTCTTGTTCCTACCTTCCATGAGACTGTTCGCTCCTCTTTCTTTGTTCTTTCTAATT	BX934710	418346	ENSGALG00000022889	immunoglobulin superfamily, member 11	IGSF11	8.15	8.14	8.44	8.7	8.72	8.1	8.18	7.41		8.15	7.05	6.97	6.62	7.35		0	2
RIGG00933	GACACTTCTCTCCTCTTTCTTTCTTTCCCTTGTGTATAATAGGCAGAGAAAGAACCAGTGATTGAGCTGG	XM_420710	422756	NA	RAS-like, family 11, member B	RASL11B	9.23	9.18	9.21	9.05	8.57	8.27	8.5	8.64		9.23	7.83	7.77	7.35	7.46		1	2
RIGG00937	GGACTGCTAATCTCAGTTCGCTCTGTGATGTCAAGTGCAGAATGTACAATTAACTGGTGATTTCCTCATA	CR523750	NA	NA	NA	NA	10.24	11.24	10.2	9.98	9.45	9.61	9.76	10.27		10.24	9.73	9.96	9.99	10.32		1	0
RIGG00942	CAACTGGTTTTGTCACTCTCTCGCCTACAACGTTCCAACCCACACACTCCAATAAATGATGTTGTATTGT	BX934128	NA	NA	NA	NA	11.97	12.22	12.27	12.26	12.2	12.29	12.02	12.37		11.97	12.34	12.3	12.4	12.6		6	0
RIGG00947	TGGTTGCTACAAATACAGTGAATATAGTCAGTCTTGCAAAGCACTTTGTCTTTACATCTGGACAGGACCA	XM_425587	428016	NA	ankyrin repeat domain 57	ANKRD57	7.72	8.43	8.36	8.45	8.24	8.17	8.03	7.75		7.72	8.05	7.94	8.02	8.38		3	0
RIGG00950	TGCATGCCTTTTAGGTTTGCCTTAATTCTTACCTCATTTGCATCCCTTCAATCTGGAAAGAGCTGTGTCAGAGG	NM_205255	396189	ENSGALG00000016464	visinin-like 1	VSNL1	7.08	6.67	6.89	6.88	6.88	6.96	7.26	7.59		7.08	7.18	7.12	6.98	7.35		5	0
RIGG00964	GCGCTGATGAATTTGCAACTATGGTGGCTGAATCATAAAGGCTTTAAGCAATGCAAACCCTTCACCCATC	XM_001234557	396459	ENSGALG00000012522	parvalbumin	PVALB	10.2	11.27	10.88	10.68	9.34	8.46	7.86	7.66		10.2	7.21	7.07	6.68	6.87		3	2
RIGG00968	AGTCCGTGCACAGACACCATTAGCAAATTGACTCACAACTGGATAAAGCCACATTTATCAATTCCAATGG	BX933003	423561	ENSGALG00000012213	cornichon homolog (Drosophila)	CNIH	11.48	11.12	11.43	11.7	11.69	11.72	11.37	11.6		11.48	11.61	11.73	11.88	11.68		2	0
RIGG00976	GAGAGATTTGGTTGTGAGTGAAGGAAATTGGCCTCCAGTGACATCAATCTGTCCTGCTTTGGGTCTGAAG	BX933920	NA	ENSGALG00000022805	NA	NA	8.83	8.99	8.92	8.96	9.08	8.56	8.62	8.28		8.83	8.54	8.24	7.7	7		3	0
RIGG00977	TCTGTTTGAGAATACGGATGCTGTACACCTCGCTCTGAAGCTCAACAACTCTGACCTGATGGGACGGAAG	XM_423974	426311	ENSGALG00000014328	similar to RNA binding motif protein 34	LOC426311	9.65	9.18	9.08	9.22	9.15	9.01	8.91	8.93		9.65	8.89	9.1	8.73	9.29		1	0
RIGG00978	AATGGAGAAAGACCTTGCTAATATTTTGGACAAGGCCACAAACAGATACTTGCCAGTCTTTGAGAAGGTT	CR352391	395611	NA	glutathione S-transferase class-alpha	LOC395611	9.31	10.05	9.65	9.54	9.53	9.48	9.48	9.03		9.31	9.97	9.66	9.68	9.66		3	0
RIGG00980	CGTGAAACACAGCAAGTATAATTTTCCTGAGGGATCTGAAAGCTCTGGGATTGTAACATGTGCAGCAGAT	NM_001006194	416975	ENSGALG00000007185	coenzyme Q5 homolog, methyltransferase (S. cerevisiae)	COQ5	9.22	8.96	8.89	8.8	8.92	8.94	8.88	8.7		9.22	8.87	9.05	8.84	8.45		1	0
RIGG00982	AAGCTTGTTTGACATTCCTGTAAAACTGCATCCTCTTTACTGGAACCGCTGGACACGCTCAGATGAAGCG	XM_422391	424555	NA	adenylate kinase 5	AK5	7.25	7.09	7.04	7.12	6.77	6.58	6.43	6.42		7.25	6.98	6.81	6.61	6.44		1	0
RIGG00987	GCTTTGTACATCAGAGAATTGACTGATTCTGGACTAGCTCCATAGCACACAAGCTTGAGAAACTAAAACGTCTC	NM_204366	378790	ENSGALG00000008130	reticulon 4	RTN4	12.71	12.58	12.6	12.89	12.71	12.63	12.43	12.77		12.71	12.78	12.81	12.76	13.18		4	0
RIGG00988	TCCTCACATGTTATGTTGGAGTTACAAGATCACACCAAGCCACTAGAACCTGTCAATAGAATAGTGCTACAC	CR523741	NA	NA	NA	NA	6.81	6.79	7.34	7.62	7.8	7.82	7.87	7.01		6.81	7.65	7.66	7.74	6.8		2	0
RIGG00992	CAATCTAATAATGCTAATGATGGACTGCTCCTTTCCTTGTGAATCCTCACAGCAAGTCAGGGGATAGGGG	XM_424846	427263	NA	phosphoserine aminotransferase 1	PSAT1	9.54	8.79	9.48	9.68	9.8	9.62	9.88	11		9.54	10.3	10.24	9.72	9.36		4	0
RIGG00996	CAGCGCACATTGTAAACTCTGACTCCTTATTTCTTGCCACTTGATCTTAAAGCACTTTAGTGTCCACAAGA	BX933908	NA	ENSGALG00000015267	NA	NA	7.73	8.4	8.79	8.88	8.58	8.46	8.5	8.92		7.73	7.22	7.06	6.81	6.9		6	5
RIGG01013	AACTGCGCTACGTAGCTAATGTGTTTCCCCACAAGGGTTACATCTGGAATTACGGTGCTATCCCACAGAC	XM_001232699	769424	ENSGALG00000004442	pyrophosphatase (inorganic) 1	PPA1	9.84	9.67	9.54	9.75	9.91	10.16	10.04	10.84		9.84	10.31	10.46	10.81	9.84		4	0
RIGG01014	CAGCGCAAAAGGGGATAATAAACTGAATGACCAAACACACATTCACACAGGTGGTAGACTTGTATTCTTC	XM_425038	427466	ENSGALG00000012610	cathepsin L1	CTSL2	10.32	10.56	10.32	10.28	10.44	10.31	10.31	10.89		10.32	10.91	10.83	10.64	11.52		5	0
RIGG01024	TGTTGTCCTGAATTGCAAAGTAGGGACTCAATGTAGAATTTTGCTCTCTTACTCGCTGTTACATCATCTCTCG	XM_415728	417480	NA	similar to putative polypeptide N-acetylgalactosaminyltransferase	WBSCR17	10.18	9.08	9.36	9.48	9.1	8.56	8.56	9.12		10.18	7.71	7.34	7.15	8.68		0	2
RIGG01044	CATCTCCAAACACAACAAGGTGGAAGCCAAGCGACTGGAGGAGCAAATCAAGAGGGAATTTGAGAAGCTG	XM_001234475	771180	ENSGALG00000016595	tripartite motif-containing 35	TRIM35	6.68	6.63	6.6	6.72	6.83	7.07	7.05	7.3		6.68	7.01	7.02	7.21	7.03		4	0
RIGG01060	GTTGGATAAGTGCTTTGAGAACGTCTGCGAGCTGGACCTCATCTTCCACATGGACAAGGTGCACTACATC	CR385888	415581	ENSGALG00000008291	similar to Adapter-related protein complex 3 sigma 2 subunit (Sigma-adaptin 3b) (AP-3 complex sigma-3B subunit) (Sigma-3B-adaptin)	LOC415581	9.73	10.53	10.2	10.07	9.99	9.94	9.59	9.27		9.73	10.13	9.94	9.97	9.52		3	0
RIGG01062	TCTGTGGTGGCGAGGATTGAAGGATTCCTGCTGTATGTCCTGCATTATGGGAAGGAGGGGATTTCTTAAT	BX936179	NA	NA	NA	NA	8.45	8.72	8.55	8.49	8.42	8.4	8.6	9		8.45	8.43	8.4	8.61	9.17		5	0
RIGG01071	ACCCCTCCCCGATACGGCCCGTGTGCTTCATTGATTACAGTTACACTCATACACTTGATGTTCAAG	XM_001232607	769345	NA	hypothetical protein LOC769345	LOC769345	11.71	11.2	10.48	10.49	10.75	10.83	10.75	12.56		11.71	11.65	11.16	10.46	10.96		5	0
RIGG01074	TGATGTTTACTGTCATGCTTGAACTCAGATGGCTTACAGGAGCTATTTTCTTCAAAGGTGCATCACAGCT	BX936184	428559	ENSGALG00000009214	cardiolipin synthase 1	CRLS1	7.16	7.18	7.14	7.09	6.93	6.82	6.55	6.65		7.16	6.82	6.89	6.87	6.91		1	0
RIGG01080	TCTGTGAGAGACCTGGGTCAGGCTATTGCTGTCCTCAGTGATAGGCACAACTCTTTGCTTTGTATATTTTC	NM_205520	396529	NA	ATPase, Na+/K+ transporting, beta 1 polypeptide	ATP1B1	9.94	11.29	11.07	10.94	11.06	10.84	11.54	10.99		9.94	10.33	10.03	9.06	8.57		0	5
RIGG01082	TATCTTTCTGCCAGTCAGATTTTCACAGTTGGATGTCCTTAAGTTTGTCCTTCACCATGTCATGGGATGG	XM_418430	420321	NA	N-myc downstream regulated gene 1	NDRG1	8.29	7.55	8.57	8.86	9.3	8.97	9.48	9.87		8.29	9.59	9.26	8.81	9.62		4	0
RIGG01083	TCTGTGCAGATTCCGTAACACGTTTATTGACTTTGTACTTGTACAATGGCTACTAATAAACTCGAGCAGCC	XM_417419	419245	ENSGALG00000005849	similar to MGC52838 protein	LOC419245	13.23	13.09	12.54	12.44	12.81	12.41	12.76	13.74		13.23	13.24	12.92	12.71	13.17		5	0
RIGG01084	AGAGAGGGTATTTCTCAGAACTACAATCTAACCAGTTTGGGTTGGGAGGAGCTAATCAGATTCAAACTGAATC	BX936209	418512	NA	carbonyl reductase 1	CBR1	9.62	9.33	9.01	8.82	8.7	8.59	8.51	9.24		9.62	8.97	8.9	8.98	9.22		1	0
RIGG01096	GTGCCTCTGTTTACTACCCTATATTCCAGAACATTACTAGTGATATCCGGGGTCTCTCCTACCACTGGGG	NM_204932	395772	NA	otokeratin	LOC395772	14.22	13.26	13.12	13.24	13.1	13.37	13.24	12.64		14.22	14.6	14.65	14.98	13.54		0	4
RIGG01105	TGTTGCAGTGCTAGAAGTTCAGAACCAGAAACTTATAGAGGAGCTTGAAACCCTTAAAGACATTTGCTCTTC	BX934897	NA	ENSGALG00000007082	NA	NA	7.53	7.64	7.79	7.93	7.88	7.97	7.98	8.36		7.53	7.66	8.09	8.16	8.19		6	0
RIGG01112	TCCTCCAGAGGCACTGCAGAACCCAGATTTTGTAAGACAGACTGAGAAGCTCCTCTTCAGAAAACATTTC	XM_001234022	771806	ENSGALG00000010427	transmembrane 4 L six family member 4	TM4SF4	6.28	6.23	6.26	6.27	6.3	6.31	6.35	6.64		6.28	6.38	7.14	6.65	6.74		5	0
RIGG01116	ACCTGCTTGCCGTGAAGCCCCATAAACATGTCTTTATTTTAGTTTCACCACAGTCACAAGAACATCAGCTA	NM_205401	396366	ENSGALG00000003456	tropomyosin 1 (alpha)	TPM1	11.48	12.03	13.01	13.14	12.95	13.42	13.22	13.89		11.48	12.56	12.49	12.82	12.61		6	0
RIGG01129	GAATCAAGCAGAGCAAGACAATGTACTTAATCCAGACGGTCACAGCGAAACGCAATTCTTGTATTGTTCTT	XM_421557	423678	NA	3'-phosphoadenosine 5'-phosphosulfate synthase 2	PAPSS2	7.13	6.79	6.88	7.11	7	7.24	7.4	7.87		7.13	7.18	7.07	7.12	7.56		5	0
RIGG01137	GACTTTGTAACATGTTTCTGGGTTTTACTGCACTCGCTATAAATTAAAGCCCTTCTGTGTGGGTGGGAGG	CR390342	416496	NA	mitogen-activated protein kinase kinase 3	MAP2K3	8.2	8.16	8.53	8.47	8.43	8.62	8.38	8.19		8.2	8.46	8.44	8.94	9.01		2	0
RIGG01143	GCCCAGAAACTGAGAACAAAGGTAATTGGTTTTAGACATCCAGTTCCACTGAAGCCTGTTTTGTGAATTT	CR523102	NA	NA	NA	NA	6.8	6.77	6.89	6.81	7.19	6.93	7.26	7.05		6.8	9.14	9.23	9.47	11.35		0	1
RIGG01154	AAACCATTCCTAACCCTTTGAATGATCAGCAAGCTCAGTTATAACTGCACCAATGGAAAAGGTGTCATTC	NM_207180	395364	NA	PIT 54 protein	PIT 54	7.29	6.92	6.53	6.54	6.58	6.37	6.94	8.89		7.29	7.11	6.58	6.68	6.79		5	0
RIGG01155	GAGACAGGAGAAACGGTTTGGAGTAAATGGAAGCGAGAAAAGCAAGTTCATGATGTTTGAGTCTCAAAACAA	NM_205304	396241	ENSGALG00000006453	transferrin	LTF	9.85	9.51	9.82	10.03	10.17	7.76	7.98	11.27		9.85	8.5	8.02	7.57	8.7		0	2
RIGG01161	TGTATGCTGGATGGAGTATTATATCCCTTTGGAGAGATTCCGAGGACAGAAAATTGCTTCAGATGCAGCT	BX932086	NA	ENSGALG00000005921	NA	NA	6.75	6.17	6.35	6.25	6.36	6.61	7.33	8.99		6.75	7.1	7.43	7.9	7.12		5	0
RIGG01164	AGGTAAAATCAAAGACTGCTGTGAGAAGCCTATTGTGGAACGAAGCCAGTGCATTATGGAGGCAGAATTTGA	NM_205261	396197	ENSGALG00000020180	albumin	ALB	7.21	6.39	6.49	6.43	6.57	6.37	6.81	8.71		7.21	6.37	6.46	6.66	6.35		5	0
RIGG01177	TGCTACCAGAAGATCCTTCAATAGGACTCCTAAAGGATGGACATCTGAGAATATTCCAGTAGTGTTCATTCAACC	XM_420634	422682	ENSGALG00000011991	myozenin 2	MYOZ2	8.55	8.55	8.95	9.31	9.29	9.23	9.09	8.61		8.55	9.69	9.4	8.45	8.24		2	0
RIGG01183	TTCTGCTTCTGGATAAGGTTGGAAGTTGTATGCCTCAATAACACCTTAAATAGCTGCCTTTTACTGGCCC	CR390131	NA	NA	NA	NA	7.96	8.98	9.21	9.23	9.08	8.4	8.11	7.69		7.96	7.62	7.42	6.94	7.04		3	2
RIGG01190	ACAGAGATTACTCGATATTCCTTCTACACATTCAACCTGCTCAACCATTTGCCATACTTCATTAAATGGGCCAG	XM_418620	420518	ENSGALG00000008659	protein tyrosine phosphatase-like (proline instead of catalytic arginine), member A	PTPLA	7.47	7.27	7.58	7.75	7.87	7.79	7.86	7.83		7.47	8.04	7.74	7.41	8.23		2	0
RIGG01201	AAGCATCACAGAGCAAGAACCTTAAAGGGGAAGTTGACAAACTCAACAAAAGAATTATGGAGCTGGAGAA	XR_026674	769163	ENSGALG00000015271	similar to GPBP-interacting protein 130b	LOC769163	8.38	7.98	8.42	8.42	8.68	8.55	9.56	9.96		8.38	7.99	8.02	7.71	8.68		4	0
RIGG01203	CAGAGCTCTGAACACTTGAACACCCACCATGGATGACTTTGAACGCCGTAGAGAACTCAGGAGGCAAAAG	NM_204158	373965	ENSGALG00000013071	caldesmon 1	CALD1	7.82	7.29	7.83	8.46	8.87	9.25	9.32	9.74		7.82	8.91	9.21	9.2	8.47		4	0
RIGG01215	TGTGCATGCCCACAGTATTAAGCGATTCCAGTGCCAGAGAGTACAATCACTTCCACGTAATAATGTACTG	XM_418667	420567	ENSGALG00000009670	sarcoglycan, epsilon	SGCE	9.39	9.62	10.19	10.34	10.35	10.37	10.44	11.14		9.39	10.24	10.22	10.12	9.92		6	0
RIGG01216	AGGAGGCAGCGATTGTTCGTATAGGTAACAACAAACACAAGTCCGATGGTTTACAGAAAGTATAACATCCTA	XM_422516	424684	ENSGALG00000010953	ankyrin repeat domain 38	KANK4	8.27	7.74	7.93	7.91	8.02	8.22	8.33	9.22		8.27	8.43	8.63	8.54	9.42		4	0
RIGG01219	TGGTCCAGCAATGCATGCATCTTCAGCTATCTAGATAAACAGTTCTTTTACTCTGTACCAAATATCAGCCCTC	NM_205086	395970	ENSGALG00000007220	ferritin, heavy polypeptide 1	FTH1	14.72	14.77	14.86	15.06	15.03	15.18	15.14	15.42		14.72	15.6	15.47	15.66	15.43		6	0
RIGG01220	CGCTTCATCTGTGCTGAGATGCTACTTCCCAAAATCCATGTACGGTACATTTTCCTATTGATACTCCATTT	CR523597	NA	NA	NA	NA	10.53	10.37	10.08	10.21	9.82	9.43	9.31	9.39		10.53	9.79	9.71	9.62	10.05		1	0
RIGG01234	CTGGGTCGGTTTCCAAGGGAAATGCTATTATTTCTCGGACACGAAGAGGGATTGGAACAGCAGCAAGGAG	NM_205429	396401	ENSGALG00000009771	lectin-like protein; type II transmembrane protein (17.5)	17.5	8.74	9.34	9.08	9.08	9.54	10.05	10.21	10.43		8.74	9.85	9.65	9.64	9.76		6	0
RIGG01238	CAAGGTGAAGGTGCCTGAAGTGGAGTTTGAGTTTCCCAATCGGCTGGGCATGGAGAAAATTCAATACCTG	NM_206905	404269	ENSGALG00000011480	galectin CG-16	C-16	10.16	10.58	10.38	10.37	10.27	9.78	9.31	8.88		10.16	9.67	9.2	8.74	10.36		3	0
RIGG01250	AGCCAGTTGCATGTTGCTACCAAGTTGCATCCTAGTGTGTCTTCTGAGCTGAACACAAAACTTGCATTTTG	CR352479	417636	ENSGALG00000005173	tubulin, delta 1	TUBD1	7.75	7.67	7.47	7.65	7.88	8.51	8.39	8.98		7.75	7.55	7.58	7.45	7.84		4	0
RIGG01251	TAATACACATCAAGCTATATGCAGGTGACACTCCTAAGTTGCCAACAACATGAAGATAGGGCTGTGTGTG	XM_001231332	768427	ENSGALG00000005346	peptidylprolyl isomerase C (cyclophilin C)	PPIC	8.86	8.59	8.57	8.78	9.26	9.78	9.93	10.87		8.86	9.35	9.88	9.58	9.56		4	0
RIGG01253	CATGCCTGTGGGGTTATAGCCACCATTGCATTCCTAATGATCAATGCAGTGTCTAATGGACAAGTGCGGG	XM_001232924	769637	ENSGALG00000001241	hypothetical protein LOC769637	TMEM50A	9.35	10.13	10.08	10.06	10.11	10.22	10.14	10.51		9.35	10.11	9.97	10.09	9.79		6	0
RIGG01258	CACATATGAGGTGAAGTTCTTTGATGAGGAATCCTACAGCGCCCTGAGGAAGGCACAGCGGAACAATGAG	CR352503	NA	NA	NA	NA	11.77	11.43	11.51	11.52	11.74	12.13	11.94	12.01		11.77	12.48	12.35	12.73	12.31		4	0
RIGG01275	CCGACCCTCGAATGGAACAGACCGATCGATCCTCCTTGCTGGTTTCCTCCACAATAAAAGTATGGTTTCT	CR387683	420002	NA	LIM and SH3 protein 1	LASP1	11.33	11.25	11.84	11.92	11.69	11.84	11.66	11.83		11.33	11.07	11.06	11.04	10.91		2	0
RIGG01340	GAAGAAAGCAACACTGAACAGTCTCTTCAACATACAGCGGTGGATCTGTGTTCCTGAAAGCCTTACCTGC	XM_413758	415372	ENSGALG00000003456	ribosomal protein S27-like	RPS27L	10.76	10.23	10.27	10.4	10.52	10.67	10.78	11.02		10.76	10.85	10.7	10.54	11.54		7	0
RIGG01347	TCACAGCTTCTGGTCTACAATGGAGTTTATCAGTACACATCTCCAGATTTCCTCTATGTTCGTTCCTGGT	NM_001031261	424276	ENSGALG00000020602	insulin induced gene 2	INSIG2	6.96	6.99	7.12	7.28	7.3	7.51	7.43	7.55		6.96	7.53	7.47	7.63	7.65		4	0
RIGG01362	TGTCCTCAAATGTGTTCCCACTGAGTTAGGATAATGCCAAACCATAATTGCATCTAACTGGGAGCATTTGATG	CR523407	NA	NA	NA	NA	9.88	10.64	9.65	9.21	8.54	7.87	7.76	7.68		9.88	7.49	7.43	6.82	6.69		1	2
RIGG01370	GCCCCAGTGTTGTCATTTAGATGCCACGTTCAAGGTCAGTAGATGTTTTATGGTGGAAGATGGTTCATCA	XM_415772	417525	NA	adaptor-related protein complex 2, beta 1 subunit	AP2B1	9.04	9.55	9.44	9.26	9.07	8.91	9	8.76		9.04	9.05	8.91	9.05	8.91		3	0
RIGG01411	GTGGCATACTAAATCGGCCGTGATGGTCAAGAAACGATTGCCAAGGTTACGCTCCTAAATCCATATTTAG	CR391047	NA	ENSGALG00000007392	NA	NA	9.16	8.41	8.26	8.29	8.46	8.69	8.78	8.58		9.16	9.75	9.95	11.06	10.83		0	4
RIGG01414	CGTGCTCCTTTTGTCCGCCCATTCTTACGACTTCAGAAATAGGGTTTTGTATTTTCTCCGAACGTTGCTAA	CR391066	426899	NA	Fas apoptotic inhibitory molecule 2	FAIM2	9.86	10.24	9.69	9.3	9.04	8.54	7.99	7.62		9.86	7.79	7.65	7.12	7.04		1	2
RIGG01438	TCTAGCCTTAAAATGGGAAGATCTTTATGAATGCTAAGAAGTAAACTTGCCGCGAGTGGGCAGTATGTAA	NM_001006568	426504	ENSGALG00000010235	DEAD (Asp-Glu-Ala-As) box polypeptide 19B	DDX19B	13.14	12.99	13.14	13.16	12.71	12.8	12.29	12.47		13.14	12.93	12.94	13.13	13.18		1	0
RIGG01446	AGCCATTCACTCATGATCTGATAACACTCTGAGGACCTTTTGTCTGTTGTGGTTTGTGATCTCAACGTGG	NM_205454	396438	ENSGALG00000023102	transforming growth factor, beta 3	TGFB3	11.73	11.7	13.22	13.61	13.4	13.84	13.88	14.74		11.73	12.72	12.77	12.81	13.37		4	0
RIGG01516	CTCGCTGAACCATTTGAAAAGAAAGCAATTGGATGGTCGCTTATTGTCCGTCTTATTCAGTCTTTTGCTT	BX931132	395292	ENSGALG00000015511	roundabout, axon guidance receptor, homolog 1 (Drosophila)	ROBO1	6.85	6.72	6.83	6.97	7.06	7.41	7.64	8.07		6.85	7.41	7.46	7.35	7.09		4	0
RIGG01517	ACGGAACAAAGTTCTGTTTCTTGTTTTGTATCTTGTGTCTGGAAAGTGCAAGGAAGAGCTCTTCTGGGAA	XM_417631	419474	NA	hypothetical LOC419474	C1orf151	14.02	13.88	13.9	14.08	13.74	13.79	13.49	14.05		14.02	13.77	13.62	13.76	14.23		5	0
RIGG01524	CTTTGAGGATTTCCTGAAGGTTTGGAAGGGGATCGACATCGAGACCAAAATGCACGTCCGCTTCC	NM_001080884	771113	ENSGALG00000008206	tescalcin	TESC	8.87	9.73	9.39	9.37	9.34	9.37	9.42	8.35		8.87	9	8.7	7.53	7.64		3	0
RIGG01564	CGCTACCAAATGAGGAACCTGGCAATTTGTTTAGAAAAGATCAGAGTCATGGTCACAGAAGCTACTGAGA	XM_420117	422114	ENSGALG00000007822	immature colon carcinoma transcript 1	ICT1	10.84	10.44	10.17	10.21	10.25	10.26	10	9.91		10.84	10.37	10.26	10.37	10.44		1	0
RIGG01576	TTCAGATGTCCTGGCTTCAACAGATCTATGCAAGGCAATACTACATGCAATACTTGGCTTCTACTGCTGC	XM_414010	415644	ENSGALG00000001220	homocysteine-inducible, endoplasmic reticulum stress-inducible, ubiquitin-like domain member 1	HERPUD1	7.05	7.15	7.07	7.23	7.29	7.7	7.66	8.18		7.05	7.59	7.45	7.57	7.24		4	0
RIGG01588	AGCAGCGTGAGGAAGAAGGTTCTGAAGATTATGATGAGATTCCATGTAAACAGCCAAAGACTGAAACAAAG	XM_414114	415749	ENSGALG00000004342	origin recognition complex, subunit 6 like (yeast)	ORC6L	8.99	8.74	8.31	8.34	8.42	8.5	8.34	8.13		8.99	8.36	8.37	8.29	8.28		1	0
RIGG01620	ACACGGAGCCAAAATACTGCCCATGAATGAATGAGCTTCTGAGAGACAGTCCTTAAAATAATTTGTGTGG	XM_420382	422413	ENSGALG00000009414	similar to hypothetical protein DKFZp434L142	C4orf18	9.08	9.9	10.61	10.46	10.33	10.46	10.39	10.37		9.08	9.15	9.14	8.72	7.48		2	5
RIGG01626	TTAGAATTGGGGATGGTGTACTGGAGGGGATGAGTGGGAATTACACATATTACGGTGAAGCGATGTGTGT	CR386037	NA	NA	NA	NA	8.11	9.04	8.83	8.61	8.37	8.02	7.93	7.87		8.11	8.3	8.21	8.29	7.78		3	0
RIGG01628	AGTGTGACAATTAGCATCTGTGAAGAATGAGGATGCAGAGTTCAGAACTCCAGTTTCATTCGTGAGAGCA	CR391713	NA	ENSGALG00000005095	NA	NA	7.42	6.71	6.97	7.12	7.09	7.3	7.21	7.31		7.42	7.1	7.16	7.32	7.12		7	0
RIGG01640	CTTGCTCAACACTGGAAGACCCACAACAGTAGATGTAGTTTCAGTAACAAGAAAGTCCTTTTGCTGATACA	CR353040	NA	ENSGALG00000004574	NA	NA	8.8	9.61	11.91	12.43	12.23	11.79	11.24	11.14		8.8	8.41	8.05	6.57	6.43		2	5
RIGG01646	ATAAGAGAATCCTTCGACAGATCACCATGAATGACCTTCCTGTGGGGAGATCAGTGGATGAAACGCTTCG	XM_416800	418601	ENSGALG00000016357	peroxiredoxin 4	PRDX4	12.06	11.93	12.13	12.16	12.17	12.33	12.05	12.56		12.06	12.44	12.32	12.58	12.86		4	0
RIGG01650	AATGCAGGCTGAAGGATCACTGTCTTCAAAAGCCCAAATAAAGGAGAGACACTGAAATATTGATGCTGAG	BX932011	NA	NA	NA	NA	7.57	7.51	7.81	7.98	8.59	8.39	8.64	8.33		7.57	7.74	7.23	6.87	6.69		0	6
RIGG01652	GGCGCAACCGAGTTATGATGATTGCAAAGAAGTTCTTGGATGCTGGTCACAAACTGTCATTTGCTGTTGC	NM_204110	373899	ENSGALG00000008348	protein disulfide isomerase family A, member 3	PDIA3	9.5	10.41	10.54	10.76	10.46	10.6	9.67	10.04		9.5	9.39	9.15	9.16	9.47		0	5
RIGG01654	CGCTTTCTAAAATAAGAGGCTGTTCTCGTGCAAACCTGTCAGCGTGTAAACAAAACTGAAACACACTCAG	CR523022	NA	NA	NA	NA	9.54	9.77	9.46	9.65	9.34	9.04	9.01	9.27		9.54	8.78	8.7	8.57	8.27		1	0
RIGG01660	ACCACCCCTCTTACTCACGTGAATAATTCACTTCATTTCCAATGGAACACTGAAACAAGAAGAATCAGGGCA	XM_415380	417095	ENSGALG00000000993	GTPase activating protein and VPS9 domains 1	GAPVD1	7.7	7.71	7.72	7.89	7.78	7.73	7.77	7.92		7.7	7.69	7.79	7.79	8.21		6	0
RIGG01684	CCAGAGGGAAACTGTGAACGCTTCTGTTTTAGCAATGCTGTGAATGAGAGGTTTTATATGTTGGACTTCA	CR523853	396152	ENSGALG00000016022	ch-runtB2	LOC396152	6.69	6.31	6.63	6.92	7.24	7.81	8.17	8.46		6.69	7.51	7.58	7.79	7.99		4	0
RIGG01687	GGCGGAATTGGGAATACAGAGGGAGAACAGAAGCAAATACACTAAGCATCCTAACTTAGGCTGTTCAGGA	CR523834	NA	NA	NA	NA	7.49	6.7	7.91	8.55	9.79	10.74	10.64	11.04		7.49	9.85	9.56	9.44	8.83		4	0
RIGG01694	TCGAAAGAACAAAGAAGGCAAAGACCCTGGTGAGGCCGAAACCAACTGACTTCATTCTGGAAACTGACATTCT	NM_001001858	396057	ENSGALG00000001475	stathmin 1/oncoprotein 18	STMN1	12.18	12.93	12.71	12.67	12.41	12.05	11.62	11.31		12.18	11.7	11.56	11.25	11.14		3	0
RIGG01697	TGGCCTTGAACCACCCATACTTCGATGACTTGGACAAATCTACTCTTCCTGCTAATCTGATTAAGAAATT	NM_205314	396252	ENSGALG00000003085	cell division cycle 2, G1 to S and G2 to M	CDC2	13.2	11.81	12.86	13.38	12.49	12.65	12.16	12.02		13.2	12.42	12.31	13.14	12.98		1	0
RIGG01729	GCTGGGGCATATTAGGAAGAGGCAGTGATTGAGGTAGTATATGAACTTTTAGAAATGTGAAGGTGAGGGA	CR523861	NA	ENSGALG00000016116	NA	NA	8.4	7.58	7.93	7.89	7.96	8.12	8.35	8.76		8.4	7.96	8.52	8.88	8.26		7	0
RIGG01735	CCGTAGCCGAGCTTTCCTTAGAGGCAGATTTGTTTAATTCCAAAGGACCGTTAATTATGTTGTAGCTCTTT	CR386420	NA	ENSGALG00000016945	NA	NA	7.04	7.53	7.49	7.42	7.16	6.87	6.56	6.51		7.04	6.72	6.36	6.43	6.37		3	0
RIGG01742	CACCTTCCATCACGTCGTGTTTTCAAGTGAAAAGAACGTCTTGCTGCTCTATTATGCACAGTGGTGTGGA	XM_414741	416428	ENSGALG00000003154	thioredoxin domain containing 11	TXNDC11	7.55	7.55	7.66	7.98	7.97	8.04	8.02	8.17		7.55	8.08	8.09	8.44	8.2		4	0
RIGG01760	AAGATGGATGATGCAGAAGTTGGACACTTCGTTAAAAGGCTGAGAAATCTCATGGATGAAATTGCTGCCC	XM_422480	424646	ENSGALG00000010647	enoyl Coenzyme A hydratase domain containing 2	ECHDC2	9.05	9.22	9.19	9.15	9.05	8.94	8.75	8.71		9.05	8.92	8.95	8.89	8.77		3	0
RIGG01791	TGAAGAATTGCTGCTTCTTGTTAGGAGGTTCATTTCATTTCCCATTGCTCCCAACTTCATACTTCCAAGCACTGA	NM_001008461	421877	ENSGALG00000016271	protein tyrosine phosphatase type IVA, member 1	PTP4A1	7.31	7.49	7.38	7.51	7.68	7.96	7.96	8.28		7.31	8.33	8.51	8.59	8.26		6	0
RIGG01803	GCTGCTGTTAGTTCTTACTGCCCTATGTCTCCTTTAATCAGTATTACAGGATTATTGGAGGGAGATTTTGAGCC	XM_419096	421010	NA	zinc binding alcohol dehydrogenase, domain containing 2	ZADH2	10.23	10.71	10.15	10.23	9.74	9.63	9.57	9.81		10.23	9.87	9.87	9.84	10.35		1	0
RIGG01810	CTGCGCAGATGGTTCTCTACAGTGACAATGAACAGAGACAGGTTTAAAACAAGATTTCGGTGGAGGAAACAAATA	XM_420592	422636	ENSGALG00000011487	shroom family member 3	SHROOM3	7.95	7.55	7.9	7.99	7.88	8.04	8.35	8.52		7.95	7.91	7.78	7.81	7.81		4	0
RIGG01821	TGTTGCAATGACCATTATTTGTAGCCTTTTCGAGTACTAAAGATGATCATCTCGTAAACTTTGCCCCTGCAG	XM_417728	419581	NA	WD and tetratricopeptide repeats 1	WDTC1	9.81	9.85	10.17	10.47	10.26	10.54	10.33	11.06		9.81	10.46	10.52	10.55	11.43		6	0
RIGG01825	CTCTGTCCTTTTGCCCATTTCCATGTGAAACACTCTGTAACTAACTACTGTCAAGAGAGGAGCCCAACAC	CR523497	415588	NA	microtubule-associated protein 1A	MAP1A	9.13	9.49	9.83	10.15	10.03	10.04	9.93	10.21		9.13	9.23	9.04	8.74	9.49		2	0
RIGG01829	TTGTGACTGGGAACTTGGCTCCATACTTCCTGACTGTGTGTAAACCCAACTACACTGGAAACGACTGTCG	XM_424888	427306	ENSGALG00000015542	similar to Plasticity related gene 3	LOC427306	7.63	9.02	8.48	8.35	7.79	7.29	7.54	7.53		7.63	7.17	7.11	6.62	6.63		3	2
RIGG01847	TGTATGGCACTTGGTAATGATTAGTTAGTAGCGTGGCTATGATTTTCTGGTTTCAGTCCCAAACGTGTAT	XM_001234627	771337	NA	SRY (sex determining region Y)-box 7	SOX7	9.54	9.8	9.09	9.16	8.81	7.96	7.46	7.18		9.54	8.27	7.78	7.08	8.32		1	0
RIGG01853	TGCAGTGTAATGCTCCATCCAGTCTAATACTGTCTTCTTTCTGCAGTTGAAAAGTATTCAGTCCAGGGTCT	BX935449	395793	ENSGALG00000015244	T-box 19	TBX19	6.21	6.3	6.27	6.29	6.32	6.37	6.5	6.33		6.21	6.3	6.33	6.33	6.38		6	0
RIGG01865	AAAGCATTGCACAGTTACCTAGATTGTCTCTTGTGTGCGTATGAGTGATAATACAACCAGTCCTGGCTGA	XM_001234117	772215	ENSGALG00000003162	hypothetical protein LOC772215	FAM134C	7.77	8.15	7.92	8.01	7.94	7.86	7.8	7.92		7.77	8.49	8.66	9.11	11.34		0	1
RIGG01891	GCTATTCAGGAGGGGAGGGAAGTGTTTATGATCCTGACGATGCCCATGAGTTTTAGTGAAATTAATTTTGA	CR524106	NA	NA	NA	NA	8.99	9.49	9.81	9.62	9.4	9.38	9.17	8.86		8.99	8.84	8.76	8.52	7.8		3	0
RIGG01905	GAGGTGAACAAACTGGTTACCATTATGGCCCATATTTCTGTAAATGTAATACATGGAGGGGACTGCTTCC	XM_001235301	772119	ENSGALG00000019741	PSMC3 interacting protein	PSMC3IP	10.2	9.24	9.26	9.4	9.29	9.15	8.91	8.77		10.2	8.94	9.03	9.21	9.44		1	0
RIGG01939	AGATGTGGAATCACTAGTATGAGTTGGAGTCAAAGCAGCAGTCTACGGAACAGTGACATATAGATTCCCC	XM_416124	417881	NA	solute carrier family 6, member 15	SLC6A15	8.82	8.25	8.69	8.88	8.82	9.29	9.43	9.86		8.82	9.69	9.75	9.73	8.88		4	0
RIGG01950	GGTTTGATGAGAATAAGCATGTCCTTGGCTCAACTGGGATGTGTATCTTTATAATGCAGATTCTTGGCATGG	XM_416488	418263	ENSGALG00000014346	tetraspanin 9	TSPAN9	7.37	7.28	7.16	7.07	7.28	7.32	7.38	7.62		7.37	7.48	7.58	7.58	7.57		5	0
RIGG01990	GAATGGACGCAGGAGTGCTTCTCTGTATCCAGAAAAGAAGTCAAGCAGCTATTTATCCTCATTCCAGTCATCC	NM_001048078	422219	ENSGALG00000023875	interleukin 13 receptor, alpha 2	IL13RA2	6.51	7.23	8.58	8.86	9.12	8.35	7.84	6.83		6.51	7.41	7.4	6.79	6.56		2	5
RIGG01997	TGGCGGAGTAGCCTGTGGACTTCAGCACAACTATCAACATTGCTGTTCAAGATATTACAATTTATGTCCA	NM_001110364	396523	NA	calmodulin 1 (phosphorylase kinase, delta)	CALM1	12.72	12.7	12.73	12.79	12.72	12.78	12.63	13.13		12.72	12.31	12.72	12.6	12.69		5	0
RIGG02048	ACCAGCTGTTCAGAACATTCTGATTGTGCCACACTTGAAACAAGACTTGAGTTAATAAATGCTCTCTCCT	NM_204563	395249	ENSGALG00000016461	DEAD (Asp-Glu-Ala-Asp) box polypeptide 1	DDX1	11.85	11.43	11.93	12.15	11.94	11.87	11.43	11.64		11.85	11.95	12.07	11.96	11.8		2	0
RIGG02058	CTGTCTCCAGCTAAATACTCCTCTTGTCCTTACACTGCCAAGACATGGGCTACTGTATACCTCACCTGAG	XM_418053	419932	ENSGALG00000003535	BTG family, member 2	BTG2	6.74	6.6	6.57	6.7	6.89	7.22	7.47	7.85		6.74	7.26	7.27	7.47	8		4	0
RIGG02071	CGGGGTCTTCTGGCTTGACTGTCTTCTCTTTTGTGCTTGTGTTTAAGATTGCCAACCTCGTATTACAATAG	XM_420323	422351	ENSGALG00000008287	proteasome (prosome, macropain) 26S subunit, non-ATPase, 10	PSMD10	11.81	11.18	11.41	11.57	11.46	11.73	11.5	11.67		11.81	11.45	11.59	11.7	11.7		7	0
RIGG02076	TAACACGAAGGGTTTGTTTTCCTTGGCACAGCTTTAATCAGTCCTTATTTGCTAGGTTGGATTCTTCTTC	CR387390	NA	NA	NA	NA	8.02	8.11	7.94	8.1	8.11	8.13	8.47	9.32		8.02	7.69	7.59	7.27	7.21		5	0
RIGG02086	TGCATTTCAAGTCTTGGTTTTGCTGTACCGGCTGTAACTGAAATGCAGACCGACATTGGTGCCTTCTGAA	XM_414057	415691	ENSGALG00000023828	breast cancer anti-estrogen resistance 1	BCAR1	11.85	12.41	12.43	12.45	11.94	11.39	11.28	11.08		11.85	11.36	11.23	11.36	10.68		3	0
RIGG02093	ACAAGGTTAAGACTGTGTGCTGACATTCTTTTCAACCCTGAACTTGAATGTTAAGTTCTTCGTCCTGCCTG	XM_001235494	772345	ENSGALG00000014066	similar to similar to Hypothetical protein MGC75678	TMEM126A	9.28	8.9	8.77	8.87	8.59	8.48	8.4	8.45		9.28	8.4	8.44	8.29	8.47		1	0
RIGG02101	CTTCTAAGGTATATACATTTCCAAGTTTTCACACAGCTGACAATGACCTGAACTTAGGACTTGGGGCCAA	XM_416309	418073	NA	cytoskeleton-associated protein 4	CKAP4	11.54	12.11	12.36	12.41	12.46	12.86	12.86	13.58		11.54	12.62	12.41	12.61	12.1		6	0
RIGG02109	CCTACTGCAGGTCTCTTTGGGATTACAGGAGTACACTTTGGTTTTGTGCAACAAGATGATTTGTTTCCTGT	CR386566	NA	NA	NA	NA	7.73	6.62	6.74	6.86	6.95	6.78	6.86	8.01		7.73	7.28	6.97	6.44	6.95		7	0
RIGG02132	CCGCAGCTTCTAATCTTTTGGATTTTGTGTTCTAGTGCAGTGAAGCTTTTGGGCATGATTTATCATCACT	CR523417	NA	NA	NA	NA	10.28	10.24	9.94	9.71	10.33	10.32	9.97	9.62		10.28	10.09	10.39	10.11	10.04		1	0
RIGG02152	TATCCGTACCCCGTGGAAGAAATTCTCTGGGAAGATGCGTGTGCAAATACTTTCACTGCAACATTGTGTG	XM_001234245	770933	ENSGALG00000019316	translocase of outer mitochondrial membrane 22 homolog (yeast)	TOMM22	11.87	11.71	11.46	11.22	11.06	10.99	10.79	10.81		11.87	10.62	10.84	10.55	10.83		1	0
RIGG02153	ACTTCACCTGTTGATTTCTTTCTGTACAGAACACACCGATGCTGAGAATAAATAACTTCCCTGTCGCCGT	NM_205359	396315	NA	insulin-like growth factor binding protein 2, 36kDa	IGFBP2	12.38	12.04	11.55	11.53	11.24	11.44	11.3	12.03		12.38	11.63	11.25	11.51	11.02		7	0
RIGG02161	CGTGAGGTTTGTGCCATGCAATGTTAATGCCTATGCAGCCATGTATTAGCAGTTCATTACAGTGGAACAT	CR386696	NA	NA	NA	NA	7.82	7.34	7.62	7.77	8.05	8.58	9.01	10.25		7.82	8.05	7.93	7.75	8.16		4	0
RIGG02187	GAAGGGCAAACAGCAGAGACTTTATCTATGGATCCTTTTGACCGCCGCCATTAAAACAGCTCTGTCTTCT	NM_204367	378792	ENSGALG00000013232	Rh family, B glycoprotein	RHBG	7.46	7.19	7.43	7.64	7.79	8.25	8.33	8.61		7.46	7.63	7.67	7.91	8.35		4	0
RIGG02189	TTCTGTCAACAATCCTGCCTCTGATGCTCCTACATGTATGTGCTTTTGTTTCTACCAGAGCATAAATCACTCTG	CR523505	NA	NA	NA	NA	7.54	7.07	7.18	7.26	7.43	7.34	7.78	8.54		7.54	7.79	7.57	7.38	7.17		5	0
RIGG02194	AGACAAATCTCATCTGACAACAGGAGCTCAATCCCGTCTGTATGGAAACAAATTCCTCCACCCTCAGGGG	XM_416853	418657	NA	matrix-remodelling associated 5	MXRA5	6.92	7.16	7.69	7.88	7.72	7.86	7.92	8.22		6.92	7.58	7.53	7.35	6.96		6	0
RIGG02195	CAGGCTCTAATGTTTGTTGTAAACACAACCTGTCTGTTCCACCTCTTGCATGGTTACTTACCTGTTTTCAT	CR386697	NA	NA	NA	NA	11.63	10.97	10.91	10.42	10.12	9.41	9.4	9		11.63	10.01	10.06	10.34	11.79		1	0
RIGG02224	CTTGTGCAGAGACCCACCTTTTGTTGGTGTCAGAATTGTCCCTGAGAGCTTTACTAGAAAGTGGGTGAGA	CR352828	NA	ENSGALG00000003456	NA	NA	7.84	8.01	8.7	8.79	8.55	8.88	9.61	10.13		7.84	8.86	8.98	8.58	8.84		6	0
RIGG02226	ACCTTCAAGTGAGGAAGAGGAAATATCAGATGGTCTGGCTGAGATATGTCTGAATGGGTTCCGCTCTGAC	XM_426665	429109	ENSGALG00000010787	tetratricopeptide repeat domain 4	TTC4	8.01	8.21	7.73	7.7	7.57	7.48	7.51	7.46		8.01	7.46	7.69	7.81	8.07		1	0
RIGG02230	GACCCAAAATCCGGGCATTTAGACCTAAAATTAGGATGTAGACCCAAAGTTGGAGCATTAGACCCAAAAT	BX935460	NA	NA	NA	NA	7.97	8.74	8.55	8.61	8.17	8.34	7.68	7.62		7.97	8.63	8.55	9	8.64		3	0
RIGG02231	TCTACTGATGCTTCTGGTAATGACAGTGTTTCCTCTACCAGGTCTTGTGTCTGTTTTGGAACGCCTTGTT	CR522885	NA	NA	NA	NA	6.85	7.26	7.5	6.76	7.09	7.21	7.17	7.94		6.85	7.61	7.36	7.22	7.83		5	0
RIGG02233	TACATTGTCGTCGTGATTGGCACAGTCTGTGAATGAGAGGTCATTTCATGTGGCTGTTTCTTTTCAGGCG	CR522887	NA	NA	NA	NA	7.29	8.07	8.09	7.83	7.59	7.32	7.2	6.89		7.29	7	6.92	6.81	6.81		3	0
RIGG02247	CCCGACAGAGTCTATTCTTGTACTGACTGCACAACAACTGCCGGTCTTTTCCAATAAACTTTCTAACCCC	BX932320	NA	NA	NA	NA	9.59	9.21	10.6	10.72	11.13	11.55	11.37	11.96		9.59	11.06	10.86	11.38	11.15		4	0
RIGG02251	CCAGCATCTTTCTTGTCTACAAGTCTGTCAAATATCCACTGTGGCTGCTAGGTTTATTCCTGTGCTGTAAC	XM_001234539	417596	ENSGALG00000023686	hypothetical gene supported by BX930146; BX930195; BX930508; BX930536; BX932215; BX932438; BX933260	ZSWIM7	9.98	9.82	9.69	9.94	9.68	9.57	9.61	9.27		9.98	9.49	9.41	9.57	9.38		1	0
RIGG02255	GGACAAGTTCTATCTGTGCAATCCTCTGCTTAATCTGGAAAGACATTCTATCCCTGTTTTGTCCCGTGTTT	CR388981	NA	NA	NA	NA	10.5	10.36	10.52	10.56	10.28	10.2	10.19	10.05		10.5	10.11	10.24	10.32	10.65		1	0
RIGG02256	GAGTTCTGCTACAGGTTTTGCAACAGCTTTTCTTTGGCATATTGCTAAAATAACTTGGGCCAATTTCTGC	NM_001012793	416781	ENSGALG00000002040	guanine nucleotide binding protein (G protein), beta polypeptide 1-like	GNB1L	8.96	8.33	8.55	8.6	8.43	8.5	8.26	8.04		8.96	8.02	8.31	8.15	7.96		1	0
RIGG02266	TTCATTTGAAGCACATCTGGATTCAGTGTTGACCATCAAACTTTTGTTGACTTCAGGAGGCAAAATCCGC	CR388978	NA	NA	NA	NA	7.16	7.82	7.51	7.42	7.25	7.07	6.86	6.78		7.16	6.82	6.74	6.67	6.51		3	0
RIGG02269	TCATCATACTGTGTTGTACTTGTGTTTCATATTTGACCATGTCATCCCGGTTGCAATTCGTTGTTTCGCT	CR523646	NA	ENSGALG00000017056	NA	NA	8.52	7.51	8.65	8.98	9.36	9.97	10.78	12.4		8.52	10.4	10.74	10.67	11.32		4	0
RIGG02298	TAGTACCTCTGACTGTTTGCCAGCAGGTAAAGCAGAAATCAGGTGTGTTGTTCTATTTATTTTGCGTGTA	CR388979	NA	NA	NA	NA	11.91	12.16	12.23	12.1	12.4	12.62	12.63	13.35		11.91	12.7	12.48	12.69	13.54		6	0
RIGG02367	GCTTCCAGATAATGCCACACGTTCAGTACATCTACACAGAAGCCTCAGAGAGTCTTTGTGGTGTGAAACT	NM_205487	396483	ENSGALG00000012566	TIMP metallopeptidase inhibitor 3	TIMP3	10.03	8.8	10.13	10.57	10.89	10.73	10.67	10.65		10.03	10.46	10.83	11.54	10.99		2	0
RIGG02374	GAACCACTGCTAGGAAGAGATCTAACCTCATTCACTGTTCAGATCTTGCAAGTCAATGAACGAACCATCC	BX930129	NA	ENSGALG00000006919	NA	NA	8.06	8.56	8.6	9.01	8.54	7.91	7.68	7.61		8.06	7.73	7.6	7.5	8.01		3	0
RIGG02386	ATATGACATCGAAGCAAAGTGCAACCATAACACCAGGGAGATTAAAGACCTGAAGCTCAAAGTGCTCGAC	XM_419242	421161	ENSGALG00000000313	troponin I type 1 (skeletal, slow)	TNNI1	7.76	8.81	8.74	8.77	8.55	8.58	8.53	8.04		7.76	7.84	7.23	6.81	7.69		0	5
RIGG02387	GCCTATGAATTTGCACCTGTTTGCAGAAGTTTCTTGCAACTGATGATTTACCATGCCTTCAAAACACTCA	XM_418682	420581	ENSGALG00000010708	islet cell autoantigen 1, 69kDa	ICA1	7.67	7.44	7.74	7.94	8.02	8.03	8	7.75		7.67	7.78	7.64	7.43	7.26		2	0
RIGG02390	TTCTCACACTCCTTGCTATGTAATCTTCAACTTGGGGTAATGTGGTACTGGATTACAGACAATGCAGGCTG	XM_424544	426933	ENSGALG00000023903	fin bud initiation factor	FIBIN	11.77	12.86	13.84	13.57	13.26	12.97	12.68	13.24		11.77	11.97	11.67	11.37	11.02		0	5
RIGG02397	GTTCTTCCTCTCAGCCAGAATCAGGAATTCATGCCTTTTGTCAAAGAATTATCTGAAGCACTCACCAGGA	NM_001031510	428403	ENSGALG00000005694	glycyl-tRNA synthetase	GARS	9.62	9.01	9.55	9.74	10.03	9.93	9.91	10.04		9.62	9.83	9.91	9.59	9.43		4	0
RIGG02404	AAGGGATGTGCAAGGCATCAGAGCTGATCTGTTGAGTGGATGATTATTGACTTCACATAAGATTACATAGGAC	CR354235	422757	ENSGALG00000013955	hypothetical gene supported by CR353961; CR354235; CR389862; CR390435	LOC422757	11.33	11.64	11.46	11.45	11.08	10.88	10.79	10.76		11.33	10.87	10.8	10.62	10.56		3	0
RIGG02405	GCCATTGAAATATTCAGAGGGTGTCGAGCAATTTTCCAGGGGAATGGATTATTGCGTCGCTCCTGTAAGG	CR386530	NA	ENSGALG00000007357	NA	NA	6.7	6.57	7.12	7.28	7.6	7.64	7.33	7.93		6.7	7.44	7.34	7.18	7.99		4	0
RIGG02408	GCCGTAAGAAGCATATTCATCCATTTGTGTTGTTCTTGGGAAGAACGAGTGCTACTTCAGTCTAGATAGG	XM_418905	420813	NA	CTD (carboxy-terminal domain, RNA polymerase II, polypeptide A) phosphatase, subunit 1	CTDP1	9.3	9.55	9.56	9.35	9.32	9.61	9.54	9.94		9.3	9.37	9.46	9.33	9.58		5	0
RIGG02409	CCCTGAGTAGGGTAGTCAGTAGTGTTCATGTGCATGTATATATGCTTGCTGCTTAAGCTGTGTATGGTGTC	NM_204880	395693	ENSGALG00000023153	activating transcription factor 4 (tax-responsive enhancer element B67)	ATF4	14.54	14.9	15.55	15.45	15.53	15.37	15.27	15.6		14.54	15.53	15.53	15.3	15.29		6	0
RIGG02415	TGCCACAAGAGTGAGCTTTACCATTTCTTACAGTATATGTGCGGCCAATCTGCTACGTGAAAATGTGGAA	BX931457	421749	ENSGALG00000015001	laminin, alpha 4	LAMA4	9.54	11.21	10.93	10.99	10.85	10.13	9.86	9.08		9.54	9.67	9.55	8.58	9.82		3	2
RIGG02433	CCAACACACTGAGGTTTGGTAAGAGCAGAATTATTTCTTCCCTTAAGATTTCTGCAAAGGAACATGCGAGC	CR387346	396125	NA	nuclear receptor subfamily 1, group D, member 2	NR1D2	7.14	7.03	7.34	7.27	7.55	7.46	7.39	7.73		7.14	7.38	7.37	7.05	7.32		4	0
RIGG02434	GGTTCAGTCCTGCTAGGTGAAGAAGGGGAATTGTCATTCTTCTAGGTTACTTATAAATAAACTGATGTGGAGCCT	XM_413862	415489	ENSGALG00000023394	similar to hypothetical protein MGC45866	C15orf42	10.58	10.19	10.29	10.07	9.89	9.77	9.67	9.29		10.58	9.47	9.45	9.28	9.45		1	0
RIGG02437	AAGACCCTAGTCCTGGATCCAACCTAGGAAGTGGTGATGATCTCAAACTACGTTAATCAGCATCAACAGT	NM_204570	395257	ENSGALG00000003169	core-binding factor, beta subunit	CBFB	8.13	7.68	7.8	7.93	7.94	8.08	7.97	8.44		8.13	8.32	8.44	8.78	8.86		5	0
RIGG02452	TTCCCGATGAAGTCATTAGCTTTATAAAGCGCCATCCCCTGATGTACAAATCCGTTTACCCACTGACGGG	NM_205373	396332	ENSGALG00000006563	sema domain, immunoglobulin domain (Ig), short basic domain, secreted, (semaphorin) 3D	SEMA3D	6.79	6.89	6.77	6.72	6.81	7.05	7.08	7.49		6.79	7.05	7	7.12	6.7		5	0
RIGG02484	TCATGGCAGACATATCCTCAGAGTACAAGTACAACAAGCAACTGTTCTTGATAAATGCCAAAGAGTGGACT	XM_419230	421149	ENSGALG00000000102	ubiquitin-conjugating enzyme E2T (putative)	UBE2T	10.16	9.97	10.49	10.38	10.07	10.17	9.86	9.74		10.16	9.43	9.75	9.61	9.22		3	0
RIGG02485	CTTTCCCAAGTAAAGCTCTTCATGCCAGGAAGCGTAAATTAGAAGAATTGCAGACTCAGTTTGCAGAAAC	XM_001232131	768962	ENSGALG00000009212	meiotic nuclear divisions 1 homolog (S. cerevisiae)	MND1	8.6	7.88	7.77	7.83	7.79	7.76	7.57	7.65		8.6	7.85	8.03	7.83	7.45		1	0
RIGG02506	TCATTCCTCTAGGAGTAGCTGAGCTTTTCATGATACACCTAGGTTTCAGTTGTATAGTAAGATCCCTGTCTCTGT	CR386148	NA	NA	NA	NA	6.36	6.37	6.42	6.47	6.64	6.36	6.33	6.38		6.36	6.49	6.67	6.52	6.67		3	0
RIGG02507	TTTATGGCGTCTTCGAGACTTGATGCTGCGAGACACCCTTAACATCCGTCAGGCGTACAACATAGAAAATG	NM_205165	396074	ENSGALG00000001590	polybromo 1	PBRM1	8.71	8.72	8.94	8.98	8.57	8.29	7.84	7.8		8.71	8	8.44	8.45	8.11		3	0
RIGG02516	TGTACAGGGACTACAAAGATGAAGATGGCTTTGTGTACATGACATATGCTTCCCAGGAGATGTTTGGATG	XM_419549	421504	ENSGALG00000010741	microtubule-associated protein 1 light chain 3 gamma	MAP1LC3C	7.67	8.86	9.57	9.29	9.31	8.96	8.78	8.74		7.67	8.39	8.2	7.7	7.62		0	5
RIGG02531	ATAAGGGAACACATGGGACAATTTGGCAATTCTGTGGTTACAAAACTATGGTTCTCTTTAAGTGCCAGTG	BX932354	424515	NA	leucine rich repeat containing 8 family, member C	LRRC8C	13.88	13.24	13.52	13.24	12.97	12.47	12.25	12.04		13.88	12.37	12.45	12.52	12.16		1	0
RIGG02547	CATCTTGACCAAACTAAATGTTTCCCAACGTCAGCAAGTTCTGATCACCTATAAGAGCACTATTGGCAGG	BX932257	NA	NA	NA	NA	7.22	7.99	7.71	7.75	7.67	7.94	7.83	8.24		7.22	7.84	7.75	8.1	8.09		6	0
RIGG02548	CACTCCTCAGTGCTGTGCTGAAATCAGAAGGAACCAAAGCTCCAATCACTTCGGCTTTCTGTGTGCTTTG	XM_423391	395847	ENSGALG00000000781	SET domain, bifurcated 1	SETDB1	7.83	9.3	9.34	9.2	9.19	9.03	9.12	8.5		7.83	8.03	7.8	7.13	7.06		0	5
RIGG02556	GCATCAGGAAACTCTTCACTGAGAGAAGCAGCTGAGTAGGATTTCAGACATAGCAATGGCATCTGTTGTA	XM_425029	427455	ENSGALG00000012586	G kinase anchoring protein 1	GKAP1	7.55	7.37	7.16	7.28	7.3	7.26	7.43	7.89		7.55	7.66	7.65	7.67	8.19		5	0
RIGG02571	GCCTGAATTGGTGACCTCATTTGGGAAAGGTTTTGTAGGGCTCTTTCAGAAATGTGTATCTATGTAACAT	NM_204324	374224	ENSGALG00000005834	platelet-activating factor acetylhydrolase, isoform Ib, alpha subunit 45kDa	PAFAH1B1	10.39	9.64	9.95	10.06	10	10	9.84	10.04		10.39	10.12	10.15	10.11	10.25		7	0
RIGG02596	CGAAGAGTGCCGTTGCAGAAATACATACTTCTGTTTACACAGCTGTAATAAACTGCACTGTTATGGCTTG	XM_419085	420999	NA	similar to chromosome 9 open reading frame 19; 17kD fetal brain protein	C9orf19	10.16	10.29	10.96	11.08	11.27	11.42	11.44	11.41		10.16	11.18	11.3	11.24	11		2	0
RIGG02602	TATCTCCTGGTTGTCCTGCAGTTTAATATCTGCTGAACCGAGTTTGTATCTCTTTCCTAAAGCAATTCGG	XM_416702	418494	ENSGALG00000015884	similar to Putative protein C21orf45	C21orf45	9.73	9.43	9.82	9.67	9.34	9.43	9.3	8.96		9.73	8.95	8.97	8.99	9.69		1	0
RIGG02611	GGGTAACAAGCCTTGTTTCCATAGCCTCCGTTTGTTTGTCCTCTGTTGTACTTCATTATTTGCACTATTC	BX935772	NA	NA	NA	NA	8.31	8.24	8.39	8.29	8.39	8.42	8.61	8.86		8.31	8.23	8.14	8	8.18		4	0
RIGG02615	GTGGTAGGCCTTTAAACACCGACTCGGGAAGCATCTGTCTGTCATAAACCCAAATAAAATGTCAAGCTGC	NM_001006314	419666	ENSGALG00000003563	tyrosyl-tRNA synthetase	YARS	11.27	10.9	11.56	11.75	11.53	11.61	11.6	11.81		11.27	11.61	11.49	11.35	11.71		4	0
RIGG02626	CCCTTCCTCCTGAACAGGAATTTGCTTTGTCATGGTAATAGGTGCTATGGTAGTCATGAAGTTGTATGTA	XR_027100	417445	ENSGALG00000004370	similar to MAP kinase kinase 6b	LOC417445	8.45	8.47	8.43	8.03	8.01	8.02	8.02	7.8		8.45	7.8	8	7.69	7.42		1	0
RIGG02644	CTTCTGACTGATATGATCAGGCTGTTGTCGCCCACTCACGTGGTTCAGATGGATGTGTATGACTGGAAGG	BX934458	NA	NA	NA	NA	9.12	9.38	9.08	9.01	8.68	8.51	8.39	8.42		9.12	8.84	8.67	9.02	8.64		1	0
RIGG02648	GTGGAAAGACTCTGACAGGGCTCTGAGGTATGAAGAAAAGAAAACAATCAGCTCTCCTTTGTAAGTCATAATGCT	XM_423950	426287	NA	methylmalonic aciduria (cobalamin deficiency) cblB type	MMAB	9.1	9.63	9.63	9.6	9.53	9.41	9.03	8.89		9.1	9.29	9.41	9.14	9.53		3	0
RIGG02649	AACGGGTCATGCAGAGGGAAAATGAAAGCTGAGATTGATCATTTTCACGCAAAAGGTTGTTAGTAGTTTC	CR523242	NA	NA	NA	NA	9.84	9.77	9.82	9.89	10.06	10.24	10.25	11.06		9.84	11.01	11.04	11.03	11.56		4	3
RIGG02652	ATGACCCGGCTCATGACCTATTTCTGGGAGATGAAATATGAAGTTCAAACACCAGTTTAGTTAGTCCTAGA	NM_205125	396023	ENSGALG00000005551	dickkopf homolog 3 (Xenopus laevis)	DKK3	11.4	10.83	11.04	10.3	10.65	11.27	11.39	12.25		11.4	12.02	12.32	12.14	11.53		5	0
RIGG02670	GGCTGGCTCAAGTTCTAGTGGTAATCAAGGTGAATACAAGGCGTCGATGAAATGCATTAAAGTAAGACACA	XM_420806	422860	ENSGALG00000015538	similar to Hypothetical protein KIAA0232	KIAA0232	6.75	6.61	6.61	6.69	6.82	6.51	6.82	6.94		6.75	7.28	7.53	7.5	9.29		0	1
RIGG02686	AGAGTTGACTTCTGACTTGCTTAAGCATTGACTTCACTTATCAAGATACCAAGAGCTAAACTGCAAGAGCG	CR385498	396199	ENSGALG00000009228	poly (ADP-ribose) polymerase family, member 1	PARP1	11.96	11.79	11.63	11.62	11.25	10.93	11.1	11.16		11.96	11.13	10.82	10.72	11.18		1	0
RIGG02700	TGACCTCGCAGTGCTCCATCGTTAATACCTGTAAATAAGTGCTTGCAACCAGATTCAGAAGTAGGAAGAA	XM_001234491	772170	NA	hypothetical protein LOC772170	LOC772170	8.15	8.46	8.04	7.92	7.62	7.45	7.33	7.39		8.15	7.63	7.8	7.76	7.66		1	0
RIGG02702	CGAGACTGACATGCGTGAGTTGTCACATTTTCCATTGCTTTCTCCTTCGTCCTTCTACTTCAGTATAAAT	XM_001234562	771271	NA	potassium voltage-gated channel, Isk-related family, member 4	KCNE4	6.99	7.09	7.73	7.96	8.54	8.22	8.33	8.15		6.99	9.04	9.14	8.74	9.03		2	0
RIGG02709	GTTGTCTTTCCTGCCTTTGAAGTGTTGTCTTCCTCCATTCGAGTCTTGAAAGCAAAATGTCAGCTGCACA	NM_205527	396538	NA	agrin	AGRN	9.92	10.72	10.26	9.86	9.76	9.73	9.83	9.26		9.92	9.52	9.25	9.03	8.33		3	0
RIGG02726	ACTACAGTGGAGACAGACCTAGGTACGAAATAGGAGTATGTTCACAGATTGTCGGTGTAGGATGTGTCCTCAACG	NM_001024579	420322	ENSGALG00000016220	WNT1 inducible signaling pathway protein 1	WISP1	8.36	7.57	9.14	8.99	9.86	10.44	10.49	11.32		8.36	9.93	9.92	9.5	9.03		4	0
RIGG02729	AGAGGGGTGGAAACGATATCAAACTGGAGCTCTGGAGAGGAAATTGCAGAGAAGTAATTGTGAATTATGC	CR523408	416030	ENSGALG00000006097	plexin A1	PLXNA1	7.87	7.34	7.53	7.51	7.67	7.76	7.44	7.67		7.87	7.68	7.73	7.82	7.45		7	0
RIGG02733	TTTGTTACTACGGGGTACTTTTGTACGTTCACTCAGATGGGATAACGCTAGTACAAGGCAATGGAATTTTC	XM_414435	396149	NA	contactin 4	CNTN4	6.66	6.16	6.29	6.27	6.33	6.34	6.44	7.1		6.66	7.31	7.5	7.97	8.92		5	1
RIGG02737	TCCCGTGCAAAGAAGCAGGGTTGAAATTTTCTAAAGGAGAAATTCTTCAGATTGTAAACCGGGAAGATCCA	XM_418721	420622	ENSGALG00000010988	membrane protein, palmitoylated 6 (MAGUK p55 subfamily member 6)	MPP6	8.84	8.8	9.52	9.56	9.6	9.3	9.18	8.96		8.84	9.26	9.44	9.13	8.4		2	0
RIGG02744	TTCCAGCACGAAACTTTACTCTGCCTTGTTCTGTTGAGGGACGGTGTCAAAACATGAATGAAAAGAGGAAT	XR_027095	421390	ENSGALG00000017393	hypothetical LOC421390	LOC421390	6.34	6.36	6.29	6.35	6.38	6.52	6.67	7.26		6.34	6.67	6.72	6.76	6.55		5	0
RIGG02749	AAGACGGCGGAAGACAGCTTAACATGAAGATCTGCTTTAAAATGAGGTGAAAGAAAGCTGTAGTGGCGTA	NM_001031530	428677	ENSGALG00000007386	similar to cisplatin resistance-associated overexpressed protein	LOC428677	11.51	11.91	11.54	11.47	11.08	10.67	10.52	10.58		11.51	10.84	11.05	10.9	11.19		1	0
RIGG02750	CTTGAGCTGTAACTCGAACTATAACCTTATCAGTCTCTGTTAAGTGAATCTGCTTTGGTGTCAGAGCGGT	XM_415283	416990	ENSGALG00000007403	phosphatidylethanolamine binding protein 1	PEBP1	12.38	12.45	12.38	12.41	12.08	11.99	11.73	11.7		12.38	11.97	11.71	11.88	11.71		3	0
RIGG02752	CATCCCACCCCTCTTCCTGACAGCAGCACAAGGACATTCGTACTGAAATAATTTATTTTCTAACAATCCA	CR354118	426299	ENSGALG00000013882	MAX dimerization protein 1	MXD1	7.99	8	8.05	7.98	7.87	7.9	8	8.14		7.99	7.89	7.99	8.03	9.1		5	0
RIGG02754	TGACACCTCAGAGAGCAGCGACTCATCAGACAGTGAAAATGAGGAGCCTCCATCAGTAACCCAGTCAAAG	NM_001012785	416276	ENSGALG00000005535	Treacher Collins-Franceschetti syndrome 1	TCOF1	6.8	6.82	6.83	6.92	6.9	6.86	6.76	6.76		6.8	6.86	6.84	6.99	6.81		2	0
RIGG02772	TCTACTGGAAAGCTTCGCAAATTGGAAAAGATTCGACAAGATGATACAAGCGCTTCCATCAACTTCCTGAC	XM_424407	426794	ENSGALG00000003764	polymerase (DNA directed), beta	POLB	8.15	8.85	8.66	8.75	8.86	9.12	8.98	9.4		8.15	9.08	9.04	9.09	8.55		6	0
RIGG02775	AGATGATAGAGACACTTCGCATCCGGATCAAACCTTTGTCTACTTCGAAGTTAATCTCGTCTGAAGCTCTTTAAT	XM_422896	425104	ENSGALG00000003122	zinc finger, AN1-type domain 2A	ZFAND2A	11.21	10.29	10.94	11.38	11.43	11.63	11.22	11.78		11.21	11.5	11.55	12.17	13.3		4	0
RIGG02778	TGCCTTTCTTGTCAGAATGATTGTTTTGGTTTCCAGAATACCTAGTTTGTTCCTGTAGCCCTTCGTCCTG	CR388716	NA	NA	NA	NA	9.79	10.88	10.27	9.85	9.53	9.12	9.09	8.96		9.79	9.22	9.4	9.2	7.66		1	0
RIGG02812	AATGGTTGGGTTCCCGTTGAGACAACTTTTCCAACTATGTAAACCTCTGATCATGTAAATAAACGCTGAC	XM_420502	422539	ENSGALG00000010582	pyrophosphatase (inorganic) 2	PPA2	11.11	11.41	11.62	11.78	11.93	11.97	11.65	11.52		11.11	11.92	12.19	12.17	12.3		2	0
RIGG02832	CTTACAGTCCGTAGTTACGTTGGATGCACTACCCTCGAGCACAGTTGATTGGGGAAATAAAGGAAGGTTG	CR390887	NA	NA	NA	NA	12.08	12.43	12.69	12.53	12.71	12.79	12.71	12.91		12.08	12.6	12.63	12.88	13.21		6	0
RIGG02843	GTGGGTATTTCTTTTGGGTGGTCCTTGAACTGGCTCTCTTACTTGGATAAAAGTTGTAATGCATGTCTTG	XM_421747	423881	ENSGALG00000008409	glutathione S-transferase omega 1	GSTO1	10.81	10.32	9.65	9.4	9.93	9.9	9.98	9.63		10.81	10.16	10.31	10.12	10.74		1	0
RIGG02848	TTGTGTTAGCTACCAGAACGGTAATGGGTTTCAGACAGAAGGTATTTGCATGACTTGAGCTCCCTCTGAG	NM_001079504	771554	ENSGALG00000000510	WD repeat domain 68	WDR68	10.54	10.47	10.28	10.24	10.02	9.77	9.71	9.95		10.54	9.81	9.86	9.74	9.49		1	0
RIGG02854	TTAAATTGGAGCCTCATGAAGTGGATCAGTTTCTGAACCTCTCTTCTAAGGAAGTTGATCCCCTGCATTT	XM_416356	418123	ENSGALG00000012877	cAMP responsive element binding protein 3-like 2	CREB3L2	6.88	6.56	6.62	6.63	6.83	6.88	7.24	7.57		6.88	6.77	6.98	6.86	7.28		5	0
RIGG02855	CCAGGGCGTCCTTTGTAGGCAGTGTTCTGAAGGCAGTGTCAGGAAGAGATGGTGATGAAGGCACT	XM_001234949	771702	ENSGALG00000023746	similar to aldolase C	LOC771702	8.21	8.2	8.44	8.35	8.07	7.88	7.66	7.42		8.21	7.96	7.85	7.99	7.56		3	0
RIGG02858	GGGATCACTGTCCCCAGATACTAGAGAGAGAAACTAGCTTGCACATTTTAGGTCTGTGAAATTTTGTGAG	BX931510	418934	NA	WAS protein family, member 3	WASF3	9.02	8.97	8.67	8.49	8.49	8.27	8.25	8.28		9.02	8.24	8.1	7.86	8.05		1	0
RIGG02865	CTCAGAGACCTCCTCCGTTCTTTGTGGGTCACGCCGATATTTATTGGTCGTATTTGTATTTATTTAAGGGG	CR407316	NA	NA	NA	NA	11.06	11.91	12.28	12.13	12.41	12.76	12.6	13.34		11.06	12.82	13.25	14.08	14.48		6	3
RIGG02876	ATTCTATGATTCATTCTGTGATTCTATGATTCTGGGGAGATTGTTCACGCTATGACTGGGCAGGGCAGAG	CR524279	NA	NA	NA	NA	8.47	9.14	8.61	8.23	8.19	8.12	8.04	8.33		8.47	8.4	8.26	8.07	7.89		1	0
RIGG02877	ACTACAGCCTCATTGTAAGCTCCCTTTATCAGGTGACAGTAAGAAGTATAATTTTCTGTGGGGTCCTGAG	XM_001236961	777516	NA	similar to RNase H, putative	LOC777516	8.36	9.18	9.25	8.69	9.27	9.27	9.55	9.09		8.36	9.98	10.03	10.34	10.44		0	3
RIGG02886	CGTCTGGGTGGGGTGTCCGTGTACTGTATGCACATTGCTATATTTAACAAACTATATGTTAGAACCACATT	XM_415688	417437	ENSGALG00000004215	WD repeat domain, phosphoinositide interacting 1	WIPI1	10.41	10.92	10.81	10.74	11.36	11.27	11.56	12.27		10.41	11.3	11.18	10.72	11.12		6	0
RIGG02898	TGAATACCCATTCCAAATTCATACAGACACTTGCCTGTAACAACTCCTGACAGTGTTGTGTGGGATTCTTT	NM_001012605	426074	ENSGALG00000017436	ADP-ribosylation-like factor 6 interacting protein 5	ARL6IP5	10.1	10.4	10.31	10.12	10.39	10.5	10.9	11.41		10.1	10.99	10.78	10.96	10.79		6	0
RIGG02911	CTGCATTCTGGTCTTGAGCTGATGTGTACACAGGGACCTTGTCCTTCTGCTTGTATCCACCTAAGTTATG	CR385125	776458	NA	similar to amino acid feature: cytoplasmic domain, aa 1 .. 91; amino acid feature: extracellular domain, aa 115 .. 257; amino acid feature: lectin-like domain, aa 128 .. 243; amino acid feature: transmembrane domain, aa 92 .. 114	LOC776458	8.33	7.96	8.17	8.3	8.65	8.75	8.65	9.16		8.33	8.44	8.33	8.14	8.54		4	0
RIGG02912	TACGTTGCTTGTTTGCAGTACTTCCCTTCAGATACCTCCTGGGTACAGAGTTGTGCCTTTCCATCAAAGG	CR522907	NA	NA	NA	NA	7.56	7.92	7.79	7.85	7.8	7.99	8.18	8.11		7.56	8.05	8.1	8.16	8.51		6	0
RIGG02921	TGCATTTCCCCTTCTTGTTGTCTGTCCATCTGTTTCCAGACTGACATAACCTCAATAAAAGAACGGCCTC	XM_414650	416335	ENSGALG00000007080	apical protein 2	LOC416335	7.23	7.11	7.35	7.23	7.46	7.68	7.87	8.19		7.23	7.28	7.16	6.78	6.98		4	0
RIGG02924	GATGGGGAAAGTGTGCACACAACTTTTAGTTTCCCGACCCGATGAAGAGAATATAAGCTCCTATTTACAGCTT	XM_421450	423559	ENSGALG00000012203	sterile alpha motif domain containing 4A	SAMD4A	6.65	6.67	6.88	6.98	6.86	6.95	6.79	6.93		6.65	7.02	7.22	7.07	6.94		2	0
RIGG02925	GAAAAGCGTTTGGGAATCAGTGCAGAGACTGCCAAAGGTGCTTAGCAATGTCTGCGCGGTTTTACGTTAG	XM_001232431	769203	NA	pyrroline-5-carboxylate reductase family, member 2	PYCR2	10.69	9.38	9.39	9.6	10.17	10.16	10.6	11.42		10.69	10.59	10.66	10.53	10.38		5	0
RIGG02934	AGCTTGGATATTCTAGTCTGGTGTTGGATTCCACTGGTGCTAATCTGTTTGCTAACTGCACTGATGACAGT	NM_001031048	421373	ENSGALG00000009837	denticleless homolog (Drosophila)	DTL	6.71	6.4	6.32	6.25	6.38	6.43	6.37	6.47		6.71	7.01	6.46	6.99	6.57		1	0
RIGG02947	GAAGGGTTTGCTCTGTAGTGCCAAGAATAGGACTGTTAGGACACTCCTTTCCATGCCTTACGGCTTGTGC	CR385352	373941	ENSGALG00000023794	paired related homeobox 1	PRRX1	9.18	8.89	8.84	8.59	8.28	7.76	7.74	8.46		9.18	8.87	9.05	9.73	11.36		0	1
RIGG02954	TCATGTATGTATTGAAGCCATTTTCAGGGGTGGCGAATGATAAACCGACGTTATGCCCTTAGAGTTTTGTTT	CR523032	NA	NA	NA	NA	9.97	10.13	9.73	9.47	9.11	8.92	8.74	8.61		9.97	8.84	8.97	8.79	8.27		1	0
RIGG02977	ACTAATCGTAGGTTATTAGCCTGATGTTAAGTTGCGTGACTAGAGATAATGTCCACAGGACCTGGTGTTC	CR385334	NA	NA	NA	NA	8.9	9.46	8.95	8.68	8.34	8.07	8.05	7.94		8.9	7.85	7.76	7.69	7.57		1	0
RIGG02979	TGCCAGCACACACGAGAGTAATGCTCAGACATGAGTACTTGATACAGAAAACTAACCAGATTGGCAGAGGT	XM_001233147	771106	NA	hypothetical protein LOC771106	LOC771106	9.03	9.2	8.99	8.89	8.59	8.38	8.46	8.42		9.03	8.48	8.72	8.56	8.32		1	0
RIGG03042	CATCGGGGCAAAACATCAGTGATATCTTCAAGTACAGCAGCATGGACGACTACCTGGAGATCCTGGAGTG	CR353216	NA	NA	NA	NA	8.78	9.16	9.21	9.34	8.94	8.77	8.55	8.71		8.78	8.34	8.3	8.31	7.94		3	0
RIGG03057	TGCAAGCTGTGTACTACAATCCATGTACTGCTGTCTGGAGTTTTGTCGGTTGTTCTGCTGGAATACGTGCA	CR389650	419204	NA	similar to junctophilin type 2	LOC419204	10.37	11.76	12.62	12.98	12.63	12.05	11.77	11.47		10.37	10.97	10.38	9.39	10.6		2	5
RIGG03060	GACATTGCTCAGAGGATTGTGGCTTCAGGAAAAGGGATCTTAGCTGCAGATGAATCAGTCGGTACCATGG	NM_001007977	427308	ENSGALG00000015544	aldolase B, fructose-bisphosphate	ALDOB	6.48	6.51	6.35	6.32	6.4	6.28	6.24	6.6		6.48	6.76	6.91	6.84	7.11		5	0
RIGG03076	GGAACATCAGAGAGAGTATCGCTCCATCATGAAAAGCTCCTAATCCAGTGGCATCTTCTGGGAACGGCAG	XM_001235528	772383	ENSGALG00000010879	hypothetical protein LOC772383	FGGY	10	9.56	9.08	8.95	8.53	8.52	8.33	8.47		10	8.65	8.91	9.03	8.68		1	0
RIGG03091	AATACCCTTTTGGAAAGATTCACGCTCAGAAAGAAGGTGAGCAAAGAGGAAGAGTAACCTACTTTTGCTTTGC	XM_422110	424263	NA	glycerol-3-phosphate dehydrogenase 1 (soluble)	GPD1	6.71	6.53	6.6	6.92	6.93	6.33	6.52	7.67		6.71	6.7	6.58	6.85	7.17		5	0
RIGG03103	TTGGGTCAGGTCATCCCTAAGGAATCGATGTCCAGAGGGTTTTCTTTGCTTCAAGCTCCTTGCATTAGAA	CR352769	NA	NA	NA	NA	8.84	7.96	8.67	8.98	9.18	9.12	9.32	10.31		8.84	9.26	9.06	8.74	9.42		4	0
RIGG03110	TATCCGAAATTTAAGTATGCTCTTCTGGCAGTAATGGGAGCTTATGTTCTGCTGAAACGGGAATCCTGAG	XM_424458	426850	ENSGALG00000002839	SEC11 homolog C (S. cerevisiae)	SEC11C	9.91	9.44	9.58	9.69	9.92	10.01	9.71	10.24		9.91	10.02	10.1	10.34	10.03		4	0
RIGG03114	GGCTCAAGCATACCTACCTCTTCTCTGTAACTCGATGGAGCTGTTTGTTTTGTGTGTTCTTCCCAGCCTC	XR_026835	422070	NA	hypothetical LOC422070	LOC422070	9.19	9.82	9.57	9.5	9.58	9.8	10.11	10.24		9.19	10.01	9.87	10.2	9.72		6	0
RIGG03120	AGCTCTGGATATTGACAAGCTAAGAGCCTACATCATTAACAGACTGAGCCAAGATCCTTTGAATGTATGTCTC	NM_204556	395241	ENSGALG00000011404	HOP homeobox	HOPX	6.62	6.24	6.61	6.92	7.23	7.46	7.71	8.55		6.62	7.18	7.08	6.82	8.67		4	0
RIGG03125	TATCTGCTGCGGGGAACTGTTGTAGCAATGGGTTTTAAAATGCTTTGGAAATATGTGGCTTGTGAGTGCG	BX935930	NA	NA	NA	NA	9.26	9.03	8.56	8.24	8.01	7.96	8.06	8.01		9.26	8.03	8.13	7.39	7.77		1	0
RIGG03147	TTACATGGCCTACAAGGACTTGTACCAGATGTCAAACACTGAGCTCTATGAGATATTCAGCTGCCTGGGA	NM_204493	395154	ENSGALG00000007582	dihydropyrimidinase-like 3	DPYSL3	6.94	7.16	6.89	7.05	7.07	7.32	7.41	8.07		6.94	7.89	7.87	8.18	7.92		5	0
RIGG03167	GACAGTGGACCTGCAAATGCAACAAGAAACAGGAAGCTCTTCTTTAACGTCCGTTGTTGCCTTCGTCCTC	CR390488	NA	NA	NA	NA	6.82	6.66	6.75	6.81	6.74	6.54	6.72	7.32		6.82	6.59	6.8	6.65	6.5		5	0
RIGG03169	GAAAGTGATATAAGGTTACAGTCATCATTCAAGCAGAGGAAAAGCCAGTCTTCCTCAAGTTCTCCTTCCA	NM_205342	396285	ENSGALG00000009305	lamin B receptor	LBR	9.94	8.85	8.97	8.96	8.76	8.43	7.91	7.95		9.94	7.9	8.11	8	8.35		1	0
RIGG03184	TGCACACACAGCCGGGACTGATGGTGGGGTGCCTGCAGAAGTGAGCATCTCTATCTTTTAGCACA	BX934415	NA	NA	NA	NA	9.26	9.17	8.71	8.61	8.38	8.27	8.33	8.68		9.26	8.51	8.11	7.77	8.37		1	0
RIGG03186	GGGCCTTGAGCTGACCCAACTTTCAGTGTCCCAACTCCAGACTGTTAATCTGTAACTAATGTGTTTTGTT	CR353214	NA	NA	NA	NA	8.43	8.64	8.77	8.6	8.39	8.51	8.41	8.23		8.43	8.06	8.03	8.11	8.5		3	0
RIGG03191	TCTGGCATCTTTTGTAGCCCACGGTTTGTATCTGCTATCATTTAAGAGATGAATGGTTTTGTACGCAGGA	XM_417383	419206	ENSGALG00000004498	solute carrier family 2 (facilitated glucose transporter), member 10	SLC2A10	8.21	7.72	7.97	8.07	8.44	9.15	9.52	10.97		8.21	9.33	9.19	8.9	9.94		4	0
RIGG03208	AAATCAAGATTACTGATGAAACAGTGGAAGATTAGAACCTGCCAATAGTGAGCTTTTGGTCCTCCTGGAG	BX934331	422169	ENSGALG00000004644	similar to heat shock factor 3 - chicken	LOC422169	7.66	8	7.64	7.37	8.03	8.41	9.42	9.54		7.66	9.35	9.12	9.34	9.01		4	0
RIGG03210	AAGCTGCAATGACACAGTGGTGGTAAGACGGTATATATTCCTTAAAAGAGAAGTCACAAGCCTTTGAGAC	CR387268	NA	ENSGALG00000015820	NA	NA	7.1	6.38	6.28	6.25	6.67	6.42	6.45	6.59		7.1	8.85	8.96	9.04	10.64		0	1
RIGG03212	CCAACCCCTTGAAGGGCATCTCGGCTGCTTGGTGTGGTGTGAGGAGCGCAATTAAAGCTGGCACA	XM_415214	416923	ENSGALG00000005862	similar to spondin	LOC416923	7.81	7.79	7.71	7.19	7.55	7.61	8.03	7.81		7.81	7.29	7.48	7.34	7.48		7	0
RIGG03222	TCTCTGTTGGTAAATAGCTTATATCTTAGCCCACGGGTTCTTCCTTTCTTTTCTGATTCTCTCCTCATCCC	CR406060	426862	NA	influenza virus NS1A binding protein	IVNS1ABP	7.75	7.35	7.19	6.59	7.03	7.27	7.62	7.42		7.75	7.16	7.14	6.91	7.41		7	0
RIGG03228	CCCAGATTCCGGCCTGGTCTCAATCAGCCCTGACAGATTATTTTGTGAAATAAATAAACTAATTTAGGGCA	CR390803	422213	NA	solute carrier family 7 (cationic amino acid transporter, y+ system), member 3	SLC7A3	9.75	8.57	9.39	9.59	9.62	10.12	9.99	10.82		9.75	10.17	10.18	10.23	10.51		4	0
RIGG03242	GGCTCCCATCAGTCATACTTGGAACCGTGTTTAAAATGCTGTAAATTCACTCTCGCTCCATTTTGGAAGG	XM_421730	423865	ENSGALG00000023599	ADP-ribosylation factor-like 3	ARL3	7.13	7.93	7.79	7.73	7.55	7.31	7.18	7.12		7.13	7.34	7.26	7.19	6.95		3	0
RIGG03251	AATCCACGTGGGTGTCTCTTGTCAGTAAGAACTACGAGATTGAACGAACAATTGTGCAGCTAGAAAATGAA	XM_001234002	772116	ENSGALG00000002002	breast carcinoma amplified sequence 2	BCAS2	11.86	11.73	11.44	11.52	11.28	11.08	10.97	10.89		11.86	11.29	11.24	11.31	11.34		1	0
RIGG03256	TCCCTTGTTCTCATTGTTTTACATGGAGACTTTCGGGTCACCCTAATAAGGACATGCAGTTAAATAACCT	CR523159	422697	NA	nucleolar protein family A, member 1 (H/ACA small nucleolar RNPs)	NOLA1	10.97	9.91	9.75	9.68	9.65	9.5	9.38	9.11		10.97	9.9	10.11	10.28	10.49		1	0
RIGG03291	ATTCCTTGCCTGCATAGTGTTTCTTGTGGTATACAAAGCCTTCACTTACGACCACAGTTGCCCAGATGGAT	XM_414537	416212	ENSGALG00000021459	hypothetical LOC416212	LOC416212	6.49	6.32	6.65	6.82	7.42	7.98	8.02	7.76		6.49	7.32	7.23	6.94	6.69		4	0
RIGG03296	CTGGTCGTGGTTCAACATCAAGTCCAGTCCTCTTTTCCAAGTGAAGACAGAGGAGATTGTTCCAGAACCT	BX930839	416737	NA	McKusick-Kaufman syndrome	MKKS	8.21	7.84	7.86	7.96	7.94	8.09	8.04	7.99		8.21	8.36	8.46	8.62	8.57		7	0
RIGG03311	AGCAAACTTGCAGAGAGATTGATGTGACATAGATAAGGCAGCAAATATTGTGCAACGTATGCTTTGTGGA	XM_420887	422949	NA	similar to Almstrom syndrome 1 protein	ALMS1	9.08	9.13	9.21	8.96	8.51	8.27	8.31	8.38		9.08	8.1	8.05	7.81	8.22		1	0
RIGG03333	GGCTCCTACATCGCCTCGCAGACGGTGCAGAAGGTGATAGAGATCAACCCCTCCTTGCTGGGCAC	AB001935	396003	NA	proteasome C1 subunit	LOC396003	9.48	9.33	9.15	9.3	9.28	9.26	9.06	9.19		9.48	10.01	10.02	10.38	10.53		0	1
RIGG03334	GCGGTGCTCCAGGGTGGCAGAAGGACCTCTTGTGTTGTGTTGTTTTGGGTTTGTACAATAAAATTGGTTG	CR353411	NA	NA	NA	NA	12.43	12.44	12.39	12.3	11.88	11.56	11.79	11.69		12.43	11.94	11.82	11.91	12.5		1	0
RIGG03343	CCGCAGCCCTCGCCCTCTCCTGGAACCCTTCAGATGGATTTATATTTATATTAAAAGATGCTTTTACATTTC	BX936099	769626	NA	hypothetical protein LOC769626	LOC769626	7.7	7.84	7.84	7.64	7.72	7.75	8	8.09		7.7	7.54	7.43	7.13	7.49		5	0
RIGG03345	CCCATTGTGCGTGGTAGTACGTGTATGTTCCTGTATTCTTCTTTTCCCTGTGAAATAGTGCACGGTGGTG	BX936127	NA	NA	NA	NA	10.45	11.17	11.22	11.03	10.82	10.71	10.57	10.2		10.45	10.35	10.19	10.03	9.88		3	0
RIGG03348	GGACAGTCTGGATAAATTGCTACAACGCCTTAAATGCCCAGAGTCCTTTTGGAGGATTCAAAATGTCTGGC	NM_204995	395844	ENSGALG00000004261	aldehyde dehydrogenase 1 family, member A2	ALDH1A2	9.82	10.73	10.42	10.25	9.86	9.32	8.86	7.89		9.82	8.79	8.67	7.7	6.96		3	2
RIGG03361	ATAAAGTGCTGGCATGGTGCAGTTTCTCTCAGCATGTGTGGTCTTTCTGTTGGGTTTCAGAGGGGTTTTG	XM_420930	422998	ENSGALG00000004306	synaptotagmin XII	SYT12	7.07	7.33	7.36	7.27	7.4	7.38	7.46	6.95		7.07	7.38	7.11	7	7.09		3	0
RIGG03366	TTCAGTGCCTTATGGAAGACTCTGAGACTCACAACAATGCAAACCATCACTGAAATATTCTTGCTTTGCT	CR338969	NA	NA	NA	NA	6.81	6.59	6.82	6.66	7.37	6.71	6.87	7.04		6.81	10.23	10.38	10.15	9.24		0	4
RIGG03372	TGAGACCCATCTCATGTTCTTTTATCTCCATCACTGAGATCCTCTCTGGTACATTTTGGAAAGCATAACAGG	XM_413837	415459	NA	similar to chromosome 6 open reading frame 119	LOC415459	8.86	8.98	8.75	8.87	8.6	8.52	8.33	8.39		8.86	8.78	8.76	8.82	8.48		1	0
RIGG03378	GAGCGGCCCCTTAGGAATTCAGTGTGTGTTTCTCATGGTTGGGAAAACTGAAAATTTGTTTTGATTTCGC	NM_001030829	418937	ENSGALG00000017111	nucleoporin like 1	NUPL1	10.57	10.02	9.85	9.76	9.4	9.3	9.29	9.11		10.57	9.01	9.28	9.07	9.1		1	0
RIGG03398	TGGAGGCTGTCTCTTCTTAACAAGAGTCTTGCACAAATTGAGTGTGTTTATTCCTCAGTGTCCAACATTT	XM_419413	421353	ENSGALG00000009615	ribosomal RNA processing 15 homolog (S. cerevisiae)	RRP15	11.69	10.44	10.58	10.57	10.46	10.5	10.19	10.39		11.69	10.52	10.83	11.08	10.8		1	0
RIGG03408	GTGGATCACTGGATCAGTCACTATGAGTTGGAAGGAAACCAGTTGGTGCTATACCTGGATGAGGT	NM_001077233	426611	NA	complement C4	C4	7.54	7.36	7.21	7.35	7.21	7.5	7.28	8.12		7.54	7.4	7.39	7.64	7.72		5	0
RIGG03410	AAAAGAACCCGCAGTTAACATTTCAGCAGTGATCCGGGATTCACAAACATGGGCAGAAGATCAGGAGGAC	BX935777	426268	ENSGALG00000013828	galactose mutarotase (aldose 1-epimerase)	GALM	8.22	7.98	7.85	7.57	7.73	7.6	7.72	8.21		8.22	8.11	8.02	8.04	7.79		7	0
RIGG03414	GGGAACGTGGTTCATTAGGAATTTAAACAGTAGGGTGTCTGACCAGAGAGTGTTCTTTGAAGATCTTGTTT	NM_001012920	424251	ENSGALG00000011704	protein tyrosine phosphatase-like (proline instead of catalytic arginine), member b	PTPLB	10.04	8.95	9.33	9.44	9.39	9.45	9.27	9.21		10.04	9.57	9.54	9.56	9.46		7	0
RIGG03445	TGTATCCTGGTACAGTTGTGTAAAGGACCTTACTGTAACTAAATATCATGCCAGAGCTGACACTCTACACCAA	XM_419406	421343	NA	RAB3 GTPase activating protein subunit 2 (non-catalytic)	RAB3GAP2	9.41	9.5	9.68	9.94	9.96	10	9.86	10.26		9.41	10.12	10.08	10.01	10.3		6	0
RIGG03449	GCCAAATACGAAAGGTAAGAACTGTGGTACTACATGTCATTCGCACCAATAAACGCTGATGTCGGACGGG	XM_414759	416451	NA	centaurin, alpha 1	CENTA1	7.9	8.29	8.12	8.26	7.79	7.46	7.34	7.29		7.9	7.26	7.08	7.03	6.94		3	0
RIGG03479	TTCCCTGACCCTCCACTGGAGCTCTTCTTTGTATATACAGCTTGTACTGGGTTGTGAGAGATTACTGTGC	XM_427836	430280	ENSGALG00000023772	heat shock 27kDa protein family, member 7 (cardiovascular)	HSPB7	8.22	8.68	10.56	10.96	11.19	11.49	11.38	12		8.22	10.32	10.13	9.82	8.95		2	6
RIGG03486	GATTTGCTTCTATACTCTTTCAAGAGCCTTTTCCAGCTCGGGTGGTTGAAGGATCGAACTTTTGGCCCCG	BX930886	NA	NA	NA	NA	8.29	8.62	8.56	8.62	8.9	9.21	8.96	9.32		8.29	10.1	10.35	10.78	9.72		6	4
RIGG03491	TCCACATATCGTGCATGGGGACAAAGGACACTTTAGAAATGCCGAATTAAAGTAATGCTTGCTAGTTTCT	XM_419075	420988	ENSGALG00000013400	programmed cell death 6	PDCD6	11.08	10.62	10.4	10.28	10.57	10.58	10.56	11.17		11.08	11.05	11.13	11.02	12.02		7	0
RIGG03500	TTCAACAGTGGCATGATGCTGATATGGGCAAAGATCAACTTGCAGTGCTTCATTGATACCTTGGTGTCCT	XM_420264	422284	NA	similar to Rho-GTPase-activating protein 6 (Rho-type GTPase-activating protein RhoGAPX-1)	LOC422284	7.37	7.74	7.62	7.51	7.41	6.84	6.98	7.23		7.37	8.3	8.29	8.4	9.87		0	1
RIGG03547	CTCACGAGTGCTATGCAGTCTCCCCACTCCTTTCCTGACTCCTTTCTTTTACTGTAATCAACGCTCTGCT	CR354163	416140	NA	hypothetical gene supported by CR354163; CR389441	LOC416140	8.04	8.05	8.16	8.13	8.38	8.78	9.04	9.43		8.04	8.89	8.92	8.76	8.16		4	0
RIGG03549	TCCTTCCCGTTTCAGATCTAAGTACAGCATTAACTGTATAGAGACATGTGAGAGATGTGTGAAGAAATCCAGCTT	XM_414929	416630	ENSGALG00000007158	suppressor of cytokine signaling 1	SOCS1	8.9	9.05	9.45	9.4	9.77	10.35	10.25	9.54		8.9	9.28	8.92	8.64	8.97		2	0
RIGG03584	CCTAAGGCTTGTGGTTTAGCTCTGCACGTGCACTGCTAAAGGTTGTACTGCCTTTCTTTTGGGTT	CR353243	NA	NA	NA	NA	7.02	7.72	7.57	7.49	7.32	7.31	7.39	7.34		7.02	7.17	6.98	7.1	7.13		3	0
RIGG03586	CTTTGAATGTACTGGTTACGCCTAATGTGATTGGCCTGTGAAACTCCCATGTAGAAATTGCCCTTATTGC	XM_419403	421342	ENSGALG00000009483	MAP/microtubule affinity-regulating kinase 1	MARK1	9.21	9.6	10.05	10.22	10.3	10.29	10.38	10.36		9.21	9.93	10.13	9.92	10.32		2	0
RIGG03594	CTGGGTGTCAGTCCGTTTGTACATCCTTCGTACAGAATCCGTCCTATCATTTCAACTATAGCAAGCTATG	XM_422500	424666	NA	phosphatidic acid phosphatase type 2B	PPAP2B	8.39	8.69	8.09	7.68	7.78	7.77	8.31	8.44		8.39	9.11	9.37	9.58	9.62		0	4
RIGG03604	GGCATTAGCAAAGGGAGTGTCTAGAGTGAAAAGTGGACCAGTTACTCTTCATACTCAAACTGCAATACACTT	XM_422311	424468	ENSGALG00000005277	RNA terminal phosphate cyclase domain 1	RTCD1	9.91	9.92	9.97	10.17	9.96	9.99	9.68	9.52		9.91	10.04	10.08	9.9	9.73		3	0
RIGG03646	GTGAATCTGGGACCTCTCTCAGCTGTGGCTATGACAAAGTATAAAAGTGTCAGCTGGTGATTTTATCTCT	NM_204579	395267	ENSGALG00000003316	flavin containing monooxygenase 6	FMO6P	7.14	6.95	7.29	7.41	8	7.81	7.81	8.18		7.14	9.36	9.38	9.44	8.98		4	3
RIGG03653	ACATCAGGACACATATGTCAGTGGTAGCTCTCACTACAAATGGGTCTTCAAGAAATAGTTTTGCTAAGCTTCAG	CR387777	431603	NA	ADAMTS-like 1	ADAMTSL1	7.79	6.86	7.13	7.32	7.48	8.12	8.07	9.59		7.79	7.82	7.94	8.03	7.88		5	0
RIGG03665	GGTCCTGGTGATGGAGGGTGGCTTCTGCTTATCTGGGGTGTTTATACCTGCTCCTTGCAACATCAGGG	CR352348	416196	NA	centaurin, delta 3	CENTD3	9.29	9.84	9.52	9.33	8.93	8.41	8.31	7.85		9.29	8.13	7.8	7.18	8.48		1	0
RIGG03666	GCAGATTGGTTGGATTTCTCGTGGCACTTCTATTTCTCACTGCACTTAAAGCAAGTTAGAAGTAGGAACA	CR387773	417267	ENSGALG00000023940	FK506 binding protein 15, 133kDa	FKBP15	8.35	8.6	8.46	8.32	8.27	8.16	8.23	7.94		8.35	7.97	8.13	7.89	7.87		3	0
RIGG03667	AGGGTGATCTAGAAACTTTATGCCAAAAGATGGGTTTCCAATTATTTCGAAGATCCTGGAATCACACCCCA	XM_001234018	771780	NA	small muscle protein, X-linked	SMPX	7.17	7.42	8.39	8.52	8.76	8.57	8.68	7.98		7.17	7.52	7.17	6.6	6.6		0	5
RIGG03668	ATCATATGGGACAAGGTCGTATTCATGCTGTGTGTAACAGGCTCTATTTATGTCTTGGTGATTCTGCTGC	BX935511	NA	NA	NA	NA	10.01	9.76	10.04	10.21	10.14	10.35	9.98	10.61		10.01	10.36	10.28	10.45	10.33		4	0
RIGG03669	ACTCTACATATCTTGGTTTTAGTCATCGTTACCATTTCCATTCTCAAATGAAGTCAGGAATTCCGTGGTGGCTTC	XM_416085	417843	ENSGALG00000009945	carboxypeptidase M	CPM	8.68	7.81	7.88	8	8.19	8.29	8.54	8.39		8.68	8.86	8.84	9.18	10.07		0	1
RIGG03676	CCTTGCATTCGCTCTGCCCTAAGAGACGAGGCAAGCACAGAATGGTATTAAAATTCTATATTTGAAGTGAC	XM_416511	418288	ENSGALG00000022926	G protein-coupled receptor 162	GPR153	8.59	8.96	8.92	8.77	8.64	8.42	8.42	8.25		8.59	8.22	8.31	8.21	8		3	0
RIGG03681	ATGGGCAAGGGTTTGAGCTCCAGAATGCTTTGGTTTTGCTGCAAACATTAACAAACAAAATCCGGGTGGA	CR387740	417146	NA	sarcosine dehydrogenase	SARDH	6.74	6.66	6.89	6.95	7.05	7.11	7.22	7.43		6.74	7.36	7.36	7.36	8.42		4	0
RIGG03683	GGACCAAAGAAAAGAAGCATCTCATTTGCTCTATCGTTGCTCTTGTAACTCAGACAGTTGCTGCTATTGT	XM_418430	420321	ENSGALG00000016216	N-myc downstream regulated gene 1	NDRG1	7.52	6.99	7.73	7.84	8.31	8.14	8.33	8.81		7.52	8.09	8.13	7.58	8.13		4	0
RIGG03687	CTGTGGAGAGTGGGAGCTCGGAGATGTTGCAGAGATACCTGAGAATATTTGAATCCTGTGCTGGGTTTGG	XM_001233359	771165	ENSGALG00000003527	arrestin domain containing 2	ARRDC2	7.51	7.61	7.27	7.11	7.17	7	7.08	7.05		7.51	8.19	8.33	8.93	10.04		0	1
RIGG03696	CTGAACTCCTATTCGCTGTCCCATTGTATCGGACGTGGTAATAATCGGGTTTGCTAATGCAATCGTCGCTA	CR387783	NA	NA	NA	NA	8.2	8.31	7.79	7.78	7.44	6.93	6.98	7.2		8.2	7.5	7.29	7.45	8.02		1	0
RIGG03700	TGTAGCATGTTTGGCTTCTTACTCCCGAGTTCATTGAATGTAAAGGGAACATTGCCTTGCCCCGTTTTGT	CR387711	NA	NA	NA	NA	10.19	9.55	9.62	9.74	9.52	9.73	9.9	10.4		10.19	9.78	9.8	9.94	10.37		7	0
RIGG03722	CTTTGAGATGGTGATGAGGGCCAGAGATAATGTTTACCATTTGGACTGCTTCGCCTGTCAGCTCTGCAAC	XM_420991	423059	ENSGALG00000005967	resistance to inhibitors of cholinesterase 3 homolog (C. elegans)	RIC3	6.62	6.49	6.44	6.39	6.57	6.45	6.5	7.03		6.62	6.56	6.64	7.02	7.5		5	0
RIGG03724	AGCCCTAGCTGTATAAATAACTGGGAAAGATCAAGTAAGATGCATTCAATGGCATATACTGTGAGTGGCT	CR354225	420153	NA	hypothetical gene supported by CR354225	LOC420153	10.88	11.49	10.99	10.73	10.55	10.32	10.25	10.23		10.88	10.42	10.21	10.04	9.74		1	0
RIGG03737	TCTTGCTTTTCACTTGGATGCTCTCAATTTTCCTTTCCTCCCACACTTCATCTTCCTCGATGCCACTTGC	CR353267	NA	ENSGALG00000002461	NA	NA	8.57	8.36	8.7	8.49	8.71	9.17	9.47	9.46		8.57	8.48	8.2	8.04	8.03		4	0
RIGG03739	AATCTTGTTGTTAGAGGGGAGGGGTAGTGCGGCATGGCTAGTTTCAAGTATCGATCCGGAAGAAAATGGG	NM_001012863	420846	ENSGALG00000012712	RNA binding motif protein 24	RBM24	10.63	11.05	10.82	10.57	10.19	9.74	9.73	9.55		10.63	10.37	9.99	9.59	11.99		1	0
RIGG03756	GTAACGGTTAATAAACGGAGATTCTGATGCACTCATATTGGGTCATATCATCACTTCCCACATGGCTCGG	XM_001231612	769002	NA	hypothetical protein LOC769002	LOC769002	6.81	7.34	7.09	7.02	7.23	7.23	7.1	6.75		6.81	6.86	6.83	6.62	6.47		3	0
RIGG03766	CTCTGTGCCATTCATCAGCTGCATGTGTGTGGTAATGCCTGCTGCAGGTCAGGGGTGGGACGGAG	XM_421273	423358	ENSGALG00000010294	ribosomal protein S6 kinase-like 1	RPS6KL1	8.03	8.01	8.31	8.24	8.14	8.32	8.46	8.56		8.03	8.18	8.1	8.07	8.24		4	0
RIGG03770	TGGTTGTCTCCAATTATAGAGACCCTCTTGTGGACTCATCTTTAGCAACAAAGATTGCCATTTCAAAGGAAG	CR522928	NA	ENSGALG00000014688	NA	NA	7.92	8.26	8.91	9.15	9.19	9.47	9.13	9.2		7.92	8.68	8.69	8.55	8.82		2	0
RIGG03778	CGTCTCATCTGACTACTGGTGTTCATTTCTGTATGAATGTTCCACAGTGTAAGTGCTGTACAACTCCTAGT	NM_001006224	417628	ENSGALG00000005084	tripartite motif-containing 37	TRIM37	9.58	9.6	9.4	9.59	9.29	9.11	8.96	8.87		9.58	9.28	9.16	8.99	9.96		1	0
RIGG03779	ACCCAGTTTGTACCCTCGTTTCTGCTGATTATTGCTTTCCTCTCCACTCTCTGTATGGTAAATTAATGTGC	CR390991	NA	NA	NA	NA	9.37	9.51	9.85	10.07	10.09	10.07	10.25	10.37		9.37	10.16	10.21	10.02	9.48		6	0
RIGG03782	CTCCCTGTACAGTGTATATTGTGTATATAGTTGGTGCGTGTGTTGCTGCCGTGATAGCTCTGCAGTGACT	XM_423917	426252	ENSGALG00000012438	similar to Family with sequence similarity 116, member B	LOC426252	9.57	9.71	9.7	9.61	9.85	9.84	10.03	10.46		9.57	9.9	9.74	9.37	9.39		6	0
RIGG03821	GTCCTGCTCTTAGGACAGTGCTGCTCTGTAATTATGTTCTGCTTACTAATTAAGCGTCATGTTCCTGTTATCCC	XM_422836	425034	NA	arylacetamide deacetylase (esterase)	AADACL2	6.83	6.44	6.44	6.4	6.74	6.86	7.58	8.6		6.83	7.93	7.91	8.07	8.47		5	3
RIGG03823	ACTGACCGAATAGCGTAAATGTGAATTATCCTGTGAAGCATCCACTTGCACAGTCTTAGCTAATTAACTCGA	BX931770	NA	ENSGALG00000002585	NA	NA	7.25	7.55	7.4	7.52	7.25	7	7.02	7.66		7.25	7.25	7.33	7.36	7.48		5	0
RIGG03824	GTGCAAGTCTGAACCAAATACGTTTGTCTGAGAGTCTAAAGATCAAGTGGGATGTCTTTTACCAAGGTCT	XM_419827	421801	NA	kelch-like 32 (Drosophila)	KLHL32	7.05	8.72	8.64	8.27	7.9	7.38	7.11	6.65		7.05	6.58	6.62	6.26	6.15		3	2
RIGG03841	TCTAGTAGCTGTTGTAATGAAGGCAAAAGGTGCTGCATGCAATGTTATTGCTTACATTTCAGGTTGTTGC	CR385249	NA	NA	NA	NA	7.37	6.85	6.96	6.77	6.7	6.63	6.76	7.64		7.37	7.16	7.33	7.5	7.78		5	0
RIGG03851	TTGAGCTGGGTTGCTGTTCCGTACAATTAGTGTTTCAACTGTCATACTGCAAACAGCACATACTGCACTCCT	CR523009	NA	NA	NA	NA	9.9	10.39	10.53	10.59	10.06	9.15	9.13	9.03		9.9	9.02	8.45	7.47	8.09		3	2
RIGG03864	TGTGAAGAAACCCTAACAGGATCATATCATGGTGATGGAGACTCTGATTTGCCATTAAACATTACGCCCT	CR406847	NA	NA	NA	NA	9.33	9.53	9.73	9.98	10.18	10.86	10.67	11.3		9.33	10.41	10.25	10.24	10.55		4	0
RIGG03867	CTTGGCGGTTTATACCCCAGTTTTGTGGATGTTGTAAACTTGTACGTAGAGGAAATCTGAAGAGCACATT	CR523796	NA	NA	NA	NA	6.73	7.4	8.16	8.04	7.93	7.07	6.66	6.36		6.73	6.98	6.84	6.64	6.62		3	0
RIGG03871	CATGTGGGTCAAGATAATGAATGGGAGGTGGCTCAAGAATCCCTGTCATAGGCAAAGTAGATTTGATGGGGTG	NM_001007822	374012	ENSGALG00000017186	baculoviral IAP repeat-containing 2	BIRC2	7.59	7.8	7.63	7.52	7.51	7.33	7.52	7.61		7.59	8.2	8.58	8.65	9.29		0	1
RIGG03883	CCTCTTCTTGAAAGTGTCATCTGGATTGTCCTGAGAGAGCCCATAAGTGTTTGTTCTGAACAGCTCGCCC	BX934845	NA	ENSGALG00000015820	NA	NA	7.17	6.54	6.42	7.08	6.97	6.3	6.63	7.14		7.17	7.67	7.86	8.7	9.76		0	1
RIGG03888	ATCAACTACTGTCTCAGTCTCCAGGGTTTTCTTAGATTCTCATAGAAATAGCCAGTCTGATATCCACCCCTTCTC	XM_001233573	771069	ENSGALG00000023936	hypothetical protein LOC771069	LOC771069	7.64	7.01	7.84	8.19	8.99	9.62	9.84	9.82		7.64	8.68	8.5	8.11	9.03		4	0
RIGG03907	GCGGATTCAGAATGGGACTGACTGTCGGTCACCCGTGTTTAAAGAAATGACAAACGTGTTATTTATGAAT	XM_424611	427009	ENSGALG00000002490	similar to ubiquinol--cytochrome c reductase	UQCRC2	12.73	12.3	12.14	12.21	12.13	12.11	12.01	12.03		12.73	12.2	12.36	12.09	12.31		1	0
RIGG03918	GTCAAGGGTTACGGAACTCACCTAATGAACCATTTGAAGGAGTACCACATCAAACACAACATTCTCAACTT	XM_426001	428441	ENSGALG00000011278	p300/CBP-associated factor	PCAF	6.79	6.71	6.76	7.07	6.79	6.71	6.9	7.19		6.79	7	7.13	7.14	7.97		5	0
RIGG03927	TACTATCTCAAAACCATAGCTATGGCAAGGGTCAAGAGACAAACTGATGTTTCTTCTCCCAACATGTCTGGAT	XM_001232487	770534	ENSGALG00000023982	hypothetical protein LOC770534	LOC770534	9.19	10.01	9.52	7.98	9.88	9.87	12.73	10.69		9.19	8.93	8.9	7.71	9.33		4	0
RIGG03943	TCACCTTGGTTTTAAGGGGCCTAAGAATCGAGTGCATTTTACTGATTGATTACTGAAGGACCTAAACGTA	CR523085	NA	NA	NA	NA	9.3	9.29	9.06	8.82	8.59	8.36	8.37	8.12		9.3	8.5	8.47	8.31	7.79		1	0
RIGG03945	ATATCCCGTTAACCTTGAGGACTGATGTGCAAATGGTGTACACGTGCTTCAGAATGCTGCTTGGTGGAAG	CR352747	NA	NA	NA	NA	10.81	10.35	10.44	10.3	10.39	10.77	10.82	11.04		10.81	10.82	10.86	11.11	10.95		4	0
RIGG03965	TTCTGCCAGATGAGTTTCTGTGATATTACCATTTCCGTTCCATTCTTTCTGAGGTTACACAGCTGCTGAG	XM_001234629	771339	ENSGALG00000021873	hypothetical protein LOC771339	LOC771339	9.71	9.22	9.22	9.22	9	8.89	8.74	8.88		9.71	9.07	9.38	9.53	9.08		1	0
RIGG03974	GGTCATCTTCATCTTCTGGACAGTTCTGTCTACAGCACATGAATATTTCCGTGGGTCACTTTCAACTCTAT	CR523088	NA	NA	NA	NA	7.91	8.42	9.04	9.11	9.32	9.26	9.65	10.08		7.91	9.32	9.23	9.23	9.72		6	0
RIGG03984	TGACCGGCTAAAGAAAGTTTGTTATCCTGCAGTCTAAGTGTATTGTACTTACCAGCAGTGTTTTCGGTTTG	BX933081	416817	NA	coiled-coil domain containing 92	CCDC92	9.67	9.64	9.72	9.71	9.61	9.7	9.78	10.3		9.67	9.2	9.13	8.89	8.58		5	0
RIGG03988	GGCACCAGCAGAAAGAAATCTCACCCTGACCATTTGTCATTTTAAACCATCGTATTGTAAGTTTTACCAGC	CR523075	NA	NA	NA	NA	8.34	8.31	7.67	7.61	7.36	6.87	6.65	6.62		8.34	6.78	6.8	6.5	6.72		1	0
RIGG03990	GCGAGAGGAAGGAATTTGGAAGCTAAGAATGTCTTTCTGTCTTTGAATTTACCACACCATATGTCAATGGC	CR389275	408032	ENSGALG00000015410	blood vessel epicardial substance	BVES	8.43	8.04	8.65	8.98	9.87	9.79	10.29	9.96		8.43	8.65	7.92	6.57	8.35		4	0
RIGG04001	GGGTCCATGTGTGTGTCTTGTCATGAAATTCAAAACACACTGCCTTTAGATTTCACACTCAGTAGAACTC	CR405743	420133	ENSGALG00000003579	insulin receptor	INSR	7.65	7.67	7.59	7.31	7.4	7.41	7.38	7.22		7.65	8.94	8.86	9.09	8.5		0	4
RIGG04026	GGTTTCGGAGGAAAACTTGTCGGAAGGACTTACGATTTATTCTCCTGCTTGGAAATCTCTCAAAATCTCAA	CR388714	NA	NA	NA	NA	8.57	8.5	8.85	8.87	8.8	8.94	9.03	9.21		8.57	8.39	8.34	8.24	8.51		4	0
RIGG04033	CCTGTTGGCTATCAGTGAGATATTCAGACCTTATTTGCATTGGTTCCAGTAATCCATCTACAGATGACGTACTGA	NM_001111259	419487	ENSGALG00000004572	similar to C-type natriuretic peptide I precursor	NPPC	7.27	6.31	7.47	8.24	9.08	9.88	9.63	8.53		7.27	6.7	6.53	6.39	6.27		0	6
RIGG04035	CACACCGATAGCTACTAAAGGGATCCATTGAAGAGAACCAGTTTTCAATGCGTGACTTAACGGTGAGAGA	CR388727	NA	NA	NA	NA	8.14	7.87	8.17	8.24	8.12	7.9	7.52	7.36		8.14	7.68	7.74	7.53	7.42		1	0
RIGG04041	TGTGAAGCTCAGTTTCATGTATCAGGCTGTAGCAATTACATGAGTATAACAACCAGGAAGAGGCTCACTC	CR523358	NA	NA	NA	NA	6.62	6.93	6.62	6.45	6.36	6.25	6.31	6.43		6.62	6.41	6.42	6.38	6.42		1	0
RIGG04042	GCCCCTACAGCAAGAAATGACCTCGTGTAAAGCTATCATCCGTTTTCTTAAATAGGAAGATGAGCCTGTTAT	CR523349	NA	ENSGALG00000004383	NA	NA	6.58	6.68	6.78	6.78	6.61	6.54	6.54	6.49		6.58	7.39	7.76	7.77	7.61		0	4
RIGG04045	TTACTAACTGTAGGGTGAGAAAGGAGGTCCCGTTGTGGTGAACTATGTTATAGCTTGTTATTCACGGTTT	CR523346	NA	NA	NA	NA	11.6	13.02	12.46	12.37	12.09	11.38	11.4	11.3		11.6	11.4	11.27	11.03	10.74		3	0
RIGG04052	TTGGCAGCAATCATCAACCATGAAGAGTGATTCAATTACTTCAGCTGTCTTGGTCTCTGAAAGGAAATGA	CR382434	427138	NA	phosphatidic acid phosphatase type 2A	PPAP2A	9.61	8.92	9.03	9.17	9.12	9.03	9	9.56		9.61	9.43	9.26	9.84	9.94		7	0
RIGG04056	GCGGGAGAGTCTCTGTGACAAGCTGCTCTGTATGATGTTTTCCTTATAAATGGTAAACAAACCAATGAGG	NM_001024734	415522	ENSGALG00000007162	selenoprotein S	SELS	10.78	11.05	11.11	11.09	11.21	11.48	11.31	11.7		10.78	10.8	10.87	10.84	11.33		6	0
RIGG04084	CCAATTTAGCACTGAAACCACTTCCAGTTTTGAAGGCTCACTCACAAGGTTGCTTGCAAATGAATTTTGG	XM_422171	424326	NA	uridine phosphorylase 2	UPP2	6.41	6.23	6.5	6.43	6.55	6.77	6.67	6.97		6.41	6.67	6.6	6.6	6.69		4	0
RIGG04091	GGGTATCTGTAAGAACTCCATCAGAGACTCGAGAACTTACAGTAGCGACCAAATCTGAACAAATCTGCAAAG	BX930150	395402	NA	solute carrier family 34 (sodium phosphate), member 1	SLC34A1	6.61	6.46	6.44	6.41	6.54	6.71	6.63	7.03		6.61	6.62	6.72	6.67	6.95		5	0
RIGG04097	GTTTCCTGGTTTCATTACCAGTAACAAGTTGTGGTGTTACCCTAAGAGCTGGTGTCAAAATGGCAGTTCA	BX930297	NA	NA	NA	NA	6.17	6.25	6.11	6.11	6.15	6.15	6.11	6.14		6.17	6.25	6.14	6.14	6.07		3	0
RIGG04104	TTTCGCTTTACGCACCATGAGCCAAGGAAATTTAGAAAATTCCAGAAGAAGGAAGGAATGAATGATCCCTTC	CR388490	NA	NA	NA	NA	6.99	6.88	6.67	6.55	6.53	6.5	6.57	6.63		6.99	6.71	6.61	6.54	6.87		1	0
RIGG04152	ACTCCCTCGGCTTTCATTAAGCACAAGTAACGTCCTAGCACTCGAGTCTTAACTGCAATAAAGAGAAGCA	BX931154	NA	NA	NA	NA	6.65	6.57	6.57	6.62	6.67	6.5	6.62	7.14		6.65	7.41	7.59	8.29	7.72		5	4
RIGG04160	GGCTGTCTCCTTCTACTACTTTGACCTGATGAATAAGTTTGAACAACATCCAGGAACATGGGACCAGTAC	XM_420615	422661	ENSGALG00000023122	similar to sulfotransferase 1B	LOC422661	6.96	7.26	7.16	7.13	7.32	7.67	8.01	8.15		6.96	7.76	7.61	7.75	7.83		4	0
RIGG04185	GGATTGGCATTCTCTTTGGATAAATCTGCAGTAATAAAGGACCTATTTCTCTCCCCTCTTATAGGTGCACGGAAC	XM_414661	416344	NA	Yip1 domain family, member 5	YIPF5	11.85	11.93	12.12	12.36	12.33	12.48	11.94	12.75		11.85	12.54	12.45	12.8	12.41		6	0
RIGG04234	AGAGGAAATATTTAGGAATGGAAAACCTGATGTTTGTCTACTGCTCCTGCAAAGTTATCTGGACGCTGCT	XM_420847	422905	ENSGALG00000015719	spondin 2, extracellular matrix protein	SPON2	6.45	6.33	6.33	6.25	6.29	6.29	6.39	6.98		6.45	6.38	6.28	6.37	6.45		5	0
RIGG04235	GCAGTCAGCTGGAGACGTATAAGAGACAGGCAGTTGAACTACAAAACAGGTTATCTGAAGAATCCAAGAA	BX933998	427297	ENSGALG00000015390	similar to golgi-associated microtubule-binding protein HOOK3	LOC427297	8.22	7.75	8.03	8.09	8.16	8.09	8.36	8.94		8.22	9.02	9.31	8.91	9.44		5	0
RIGG04236	AAGGATGCTCACGGCTAAGATACGGCCTAAGCATGTGCAAAATATGAGGAGATTAGAATGGACAGGCAAG	XM_419142	421055	NA	erythrocyte membrane protein band 4.1-like 3	EPB41L3	8.92	9.39	8.97	8.66	8.06	7.49	7.14	7.11		8.92	7.51	7.35	7.16	7.34		1	0
RIGG04266	TAGGGAGAAAATAGTTGGTGAACATATGAGTAACCAGGTGAGGAAACCCATGGTGTTGTACTCCCAGGCG	XR_027222	428238	ENSGALG00000001604	hypothetical LOC428238	LOC428238	9.07	8.65	8.63	8.51	8.71	9.23	8.81	7.89		9.07	8.36	8.06	7.76	7.71		1	0
RIGG04268	CAGCAATTTCCAATAGCCTTGCATATTCTACAGCAAAAGTCAGCATGTGAAGAAGGGAAGAAATGCTTGCAGT	XM_421963	424109	ENSGALG00000008738	similar to alpha-aspartyl dipeptidase	LOC424109	9.51	8.32	8.52	8.66	8.48	8.59	8.62	8.81		9.51	8.89	8.99	9.11	9.21		7	0
RIGG04271	CAAACTGTGAGACCCAATTAGCAGCCAACGACTTCTCCGCTTCACTTTTCTTTCGGACTGCGTTAAAGGG	NM_001012847	420124	ENSGALG00000024274	elongation factor RNA polymerase II	ELL	9.74	9.92	9.81	9.68	9.89	9.94	10.02	10.45		9.74	9.88	10.19	10.11	10.43		5	0
RIGG04276	ACAGACATGCCTTCTCGTCCTTCATCACTCTGTAATCAAATAGCACGTTAAAGCAACAAGTAACCCAGGA	XM_422218	424374	ENSGALG00000002771	cysteine-rich protein 2	CRIP2	9.61	8.65	8.35	8.44	9.02	8.78	9.04	9.21		9.61	11.13	11.28	11.75	11.18		0	4
RIGG04281	AGACCAACTTAAAGACTTTCTATAAATACGGGGAGAAGAGGGAGGAGGGCTTTTCCGGAGCTGTGTGTGC	NM_204948	395790	NA	LFNG O-fucosylpeptide 3-beta-N-acetylglucosaminyltransferase	LFNG	7.32	7.29	8.57	8.51	8.04	8.16	8.34	8.54		7.32	7.82	7.58	7.87	7.74		4	0
RIGG04287	TCCAAGATAACTGGTTAACTGTGAATGGGCCTAATCTTTCGTGCAACCAAGAAACTATTTGGACACACACA	CR352414	NA	NA	NA	NA	7.76	7.74	7.74	7.86	7.83	7.78	7.82	8.16		7.76	8.23	8.36	8.39	8.62		5	0
RIGG04288	GACACCACCATGTGTTAGAATCTGCTCTCCTTATCTCAAAACACATCCACTAGCATGACAGAGAGTTACA	CR523278	NA	NA	NA	NA	8.48	9.09	9.53	9.69	9.61	9.98	9.85	10.27		8.48	9.35	9.53	9.23	9.41		6	0
RIGG04293	ATTTCATTTGTCAGTGTTACTGAATGCATGTCAGGTCTCTTGAAGATGTCACGCAGGCTGAGTTTGGTGC	CR523273	NA	NA	NA	NA	8.59	8.79	9.68	9.87	9.72	9.57	9.56	10.05		8.59	8.85	8.79	8.3	8.14		2	6
RIGG04301	GCTGAAGAACTTCAACCCCACTGTAAACTATATCCTTTCCATAAGTGCTTCGTCTGGACTGATTGCCCTG	XM_422829	425027	ENSGALG00000010267	signal sequence receptor, gamma (translocon-associated protein gamma)	SSR3	11.31	11.4	11.67	11.65	11.84	12.3	12.15	12.24		11.31	12.44	12.24	12.63	12.48		4	0
RIGG04308	CCAGTACGACAGTCTACGCACAGATACTCTTTGAGGAGAACAAGATGTAACAGTTCATGCCTGTATAACTG	XM_421654	423782	ENSGALG00000006174	hypothetical LOC423782	C10orf72	7.53	8.05	8.42	8.62	8.91	8.87	8.87	9.31		7.53	8.49	8.44	8.1	7.66		6	0
RIGG04309	AGCCTGAATAAGCACATCACTTTTCAAATCAGCTAAGAGCAATGAACTGAGACAACAGAAAGACACAGGC	XM_415113	416822	NA	similar to FLJ39378 protein	RILPL1	8.48	8.52	8.62	8.63	8.4	8.39	8.64	8.98		8.48	8.33	8.32	8.3	8.63		5	0
RIGG04312	CCTGGTGGAGCAAGTGAAACGAGTGAAAGAAATTGAAGCTATTGAAAGTGACTCCTTTGTTCCACAGACATTC	XM_422823	425020	ENSGALG00000009669	arginine/serine-rich coiled-coil 1	RSRC1	9.3	9.39	9.12	9.15	8.83	8.67	8.57	8.77		9.3	8.42	8.57	8.5	8.47		1	0
RIGG04313	CGTGTTACTAACTGTTGACTCGGTCTATCTGAGAAACCAATCTGTCAATGTAAGTGCACTTAACCCTTGGG	CR406131	NA	ENSGALG00000002749	NA	NA	7.96	8.89	9.7	9.85	9.82	9.47	9.36	8.94		7.96	8.45	7.98	7.44	7.07		2	5
RIGG04316	TACTTGTCACTGGCTCTCTGTGTGAAATCACTGTGTGCCACTGCTTTTGCATCTCTAACCACTGTAAGCG	XM_417654	419504	NA	complement component 1, q subcomponent, A chain	C1QA	6.5	6.5	6.62	6.58	7.15	6.95	7.51	7.46		6.5	8.4	8.44	8.82	10.19		0	1
RIGG04318	AGCCTTTCATAGCATAAGGAACCTGCCTACCATCTAGTACTTGTACAGTGAAACCTTCTAGGGTGTTTAAACA	XM_416952	418752	ENSGALG00000016843	collagen, type IV, alpha 2	COL4A2	8.27	8.45	9.54	9.96	9.8	9.97	9.57	10.15		8.27	8.84	8.84	8.26	8.52		2	6
RIGG04319	GAGATGGGTGAGAATGATGTGAATGATGGCAATATTTTCTGATACGTGGTGCCAATTTTGAGAAATGCGT	CR523281	NA	NA	NA	NA	8.07	7.33	7.26	7.28	7.47	7.13	7.53	8.39		8.07	7.73	7.64	7.49	9.03		7	0
RIGG04326	TGAGGCTATAATTAACCACGTTGGGAGCTTAGTGTGCTAATCCAGGAAATCATTAACCTTACACAAAGAGG	BX931600	420453	ENSGALG00000006575	vasoactive intestinal peptide receptor 2	VIPR2	6.63	6.43	7.12	7.27	7.79	8.15	8.23	8.1		6.63	7.16	7.16	6.88	6.52		4	0
RIGG04353	GGAGCTGGAACTGAGTACACCAAGGTTACTAAAGTAATTGAGGGAGAACCACAGATTATCGAGAGAGAAATCAAG	NM_001030541	395429	ENSGALG00000017046	periostin, osteoblast specific factor	POSTN	7.37	7.28	7.8	7.92	8.19	8	8.21	9.02		7.37	8.83	8.98	8.97	8.99		4	0
RIGG04355	CACTCTAAACGTGGCAGTGGTGGAATCTGAAACTGTCTCGCTGCAGTCTGGCAAAGGAGGGAAGG	CR386271	768936	ENSGALG00000023972	alpha-kinase 3	ALPK3	8.8	8.64	9.3	9.45	9.19	8.7	8.79	8.53		8.8	7.99	7.6	7.18	7.8		0	2
RIGG04363	GTGTGTTTGTCTGTGGTCGCAAAACACGTGCAGAAGACACTTCTAAGCTGTTGCAAAGACTCTGCAGAGT	NM_001044636	416507	ENSGALG00000004851	RAS, dexamethasone-induced 1	RASD1	7.1	6.54	6.65	6.87	6.74	6.74	7.23	7.99		7.1	7.03	6.67	6.56	6.96		5	0
RIGG04367	TTCACAGCCTCTGTTGCCTGTTCCTCTGAAGAAGCAATGGCAGTATTAACCAAAAGCACCAGAGCAAGAATGC	NM_001030903	419681	ENSGALG00000003936	palmitoyl-protein thioesterase 1	PPT1	8.67	8.55	8.76	9	9.12	9.05	8.91	9.41		8.67	9.01	8.89	8.86	8.97		4	0
RIGG04378	CCTCCTTTGAAACATCCAGTCATCACACTATGAAATCCAAGTCTCCTCTTCCATTAACACTGCAGCACTTG	XM_417003	418808	ENSGALG00000016915	MYC binding protein 2	MYCBP2	9.26	9.02	9.21	9.23	9.12	9.12	9.27	9.66		9.26	8.77	8.84	8.62	9.44		5	0
RIGG04391	AGTTGGGATTCGCTGATTGAGCCCAGATTGATTGTTGAGCCTCCAATGAACGGATCAGGCATTGAAAACG	XM_415654	417402	ENSGALG00000003158	coilin	COIL	10.3	10.09	9.7	9.75	9.5	9.41	9.31	9.38		10.3	9.43	9.48	9.6	9.48		1	0
RIGG04429	GGGACAAACCTTGATCCGCCAGTATGAATCACACTGTACTCCTTTTCTTGGTTTAATTTCCCTTATCTTCTG	CR388639	NA	ENSGALG00000024395	NA	NA	8.22	8.55	8.36	8.24	8.04	7.83	7.84	7.76		8.22	7.72	7.73	7.56	7.52		1	0
RIGG04434	CTTTCTACTGTGGCCTCAGTCGTCCTCTTTGGTCTCCAGATAACGGTTACCTTTACCCTGGGTGCTATCC	NM_204513	395184	ENSGALG00000015808	solute carrier family 35 (CMP-sialic acid transporter), member A1	SLC35A1	8.61	8.83	8.94	9.05	8.77	8.37	8.51	8.3		8.61	8.45	8.61	8.55	8.54		3	0
RIGG04469	GTTGGCGACGTGAAGTGTGACGATGAGATGAGCTGTCCCGACGGGAACACGTGCTGCAGGCTGAG	BX930405	NA	NA	NA	NA	10.5	11.47	11.09	10.9	10.83	11.07	11.04	11.85		10.5	11.55	11.41	11.79	11.36		6	0
RIGG04473	AGCCCCTCTCTTCTCCTTTTGAGGTGTACCTGGTTTGTGTGAATATGTATGATAAAGTGTGAGAGATGAC	XM_415249	416956	ENSGALG00000006766	DEP domain containing 5	DEPDC5	10.96	11.83	11.64	10.65	12.14	12.08	14.38	12.49		10.96	11.38	11.11	10	10.7		4	0
RIGG04490	CACAGTTGGAGCTTGTTTCAAATGACTGTACACTACATCTTGCCATTCATCAGTGCCGTACACCAGGTCC	NM_204158	373965	NA	caldesmon 1	CALD1	10.25	9.52	10.74	11.27	11.93	12.35	12.51	13.07		10.25	12.68	12.72	12.95	11.92		4	0
RIGG04503	TCCTTCCTGCCCCTCCCCGCTCCAGTACTTTGTAATGTCAGTGTTTATATAAATACTTGTGTTTGTTTTAC	NM_001030894	419585	ENSGALG00000000991	TAF12 RNA polymerase II, TATA box binding protein (TBP)-associated factor, 20kDa	TAF12	12	12.01	11.69	11.42	11.33	11.43	11.21	11.18		12	11.39	11.37	11.56	11.44		1	0
RIGG04506	ACTGACAGCAAGTTCACTATTAATGGTATTACGAGCTGGGTTGAAAACTGGAAAACAAATGGCTGGAGAA	NM_204998	395848	ENSGALG00000016389	ribonuclease H1	RNASEH1	9.84	9.98	9.73	9.54	9.35	9.43	9.33	9.47		9.84	8.65	9.21	9.11	9.04		1	0
RIGG04510	TCCTCACCAAAAGCGCCTGTGTGAATCGTCTTAAAAGTCCACGAAGGCTGATGTACTTTTCTCACGTTAAT	NM_206878	395414	ENSGALG00000008812	chaperonin containing TCP1, subunit 4 (delta)	CCT4	14.88	14.14	14.1	14.35	13.98	14.04	13.46	13.55		14.88	13.72	13.91	14.16	14.2		1	0
RIGG04511	AGTGGCAGTGATTCACATTCATTCCTCATAAGCCATTGAAATCAGTTCTTCATCCGACCCATGATTGTAATCC	XM_001232871	415708	ENSGALG00000021325	similar to Hypothetical protein CBG04537	LOC415708	7.62	6.51	6.8	7.13	7.75	8.29	8.7	8.91		7.62	8.84	8.9	8.93	7.75		4	0
RIGG04526	ACAAGCTCCTAAATTAAAACCACGAACTGCAAGAGAGTTCTGTACTTGGTCTTCCTCTTTAGACCTCAGAGGT	BX930364	NA	ENSGALG00000002481	NA	NA	6.48	6.58	6.52	6.37	6.61	6.59	6.55	6.45		6.48	7.18	6.66	6.68	7.33		3	0
RIGG04529	GGAATGGATTCTCACTTGGGAAAAGGACTTGTTTTGTTTGCCAGCAGTTCAATCCAAGTCTCAATTGGAT	BX932430	NA	NA	NA	NA	9.1	9.27	8.56	8.52	8.23	7.8	7.88	7.81		9.1	7.85	7.78	7.81	7.96		1	0
RIGG04537	ACAACTCCCAAGACTGTTTATGGAGCGTGGAGCCTCATAGACATGTTTGTACACTACAAATTCTGCAGCA	CR385827	NA	NA	NA	NA	7.47	7.33	7.71	7.78	7.87	7.82	7.59	7.95		7.47	7.56	7.35	7.2	7.21		2	0
RIGG04556	CAGTATATCTGATGAAGTGACAAAGGCAGTTGAAGAGGACTTTGTAGAAATGCGCAAGAATGACCCTGAG	NM_001012912	423933	ENSGALG00000009455	similar to Chromosome 10 open reading frame 119	C10orf119	9.8	9.59	9.66	9.42	9.31	9.09	9.07	9.06		9.8	8.95	9.12	9.13	9.22		1	0
RIGG04562	TTAGTAGGCTGGGATACTTTGGGTGAGAATGATCTCTAGGGTTTCGCATTGATTTTACTGCAATTCCTACGGGGA	NM_001007086	417772	ENSGALG00000009396	caveolin 2	CAV2	7.14	6.52	6.92	6.99	7.08	7.17	7.26	8.04		7.14	8.18	8.25	8.68	9.34		5	1
RIGG04582	CATCCAAAGAGTCCTGTGTCACTCCGCATTGTCATTTGAGTCTGGTTGGTTTTGTTTTCTGCTTGTAAAG	CR524125	NA	NA	NA	NA	8.72	9.56	8.97	8.71	8.87	8.9	9.15	9.21		8.72	8.44	8.54	7.98	7.7		6	0
RIGG04584	TCTGTCCTGTCTTCTAGCTTACTTGGCTCTATCTTTCTAGCACCTGTTTCAGAATATGATCTTCGTGCTCTAT	M32441	396366	ENSGALG00000003456	tropomyosin 1 (alpha)	TPM1	11.05	11.8	13.15	13.62	13.57	13.27	12.8	12.57		11.05	10.48	9.91	9.03	11.94		2	5
RIGG04604	GTTGGCCTTAATTAAACCTCAGATATTTCACTGCTATAGTTTGCTTTCTGGGTTCAGTCTTGCAGTTGGCA	CR385802	416479	NA	similar to hypothetical protein FLJ10324	LOC416479	6.18	6.26	6.23	6.13	6.26	6.33	6.46	6.22		6.18	6.15	6.19	6.12	6.18		1	0
RIGG04614	GGTTTAGTTGGAGCTGCCTCACTGTTTTGAAACACTTAACACTGACTGCCTTTCTTTTGGAAGTCCTCGT	XM_419737	421699	ENSGALG00000019961	hypothetical LOC421699	C6orf192	9.2	9.25	8.91	8.93	8.74	8.59	8.41	8.37		9.2	8.3	8.43	8.22	8.14		1	0
RIGG04624	CCTGGCATGGAATCTGAAAAGGTCGGTCTTGTATTACAATGAGGACACATGTTTCTAGAACTCTGAAGTCATC	XM_418632	420529	ENSGALG00000008791	N-myristoyltransferase 2	NMT2	9.16	9.34	9.25	9.38	9.38	9.34	9.21	9.47		9.16	9.64	9.64	9.45	9.61		6	0
RIGG04634	TCATTGCTGTTACTAGAGTTATCTCAAGAATCAGTGCAGATAACTATAAGGTCCACGGAGATGCCAATGCCT	XM_415094	416803	ENSGALG00000002557	G protein-coupled receptor 133	GPR133	8.22	6.67	6.46	6.54	6.59	6.47	6.86	7.27		8.22	6.64	6.86	7.08	6.64		7	0
RIGG04649	TGCCTCTTTGTAGACTCCATTGATGTCACTTCGTGCATTACAGATAACTTGACTGAAATACCAGCACTCTAT	CR524132	NA	ENSGALG00000015793	NA	NA	6.74	6.37	6.92	6.96	7.6	7.54	7.9	8.4		6.74	8.62	8.36	8.24	8.48		4	3
RIGG04652	AGTCGGGCTGTATTATAATGTCGTCTGAGAACATTAGCTTGGAATGGCTTGAAAATGCAAAGGATCTACA	XM_416682	418474	ENSGALG00000015720	chondrolectin	CHODL	9.13	8.4	7.63	7.37	7.04	6.61	6.44	6.98		9.13	8.08	7.98	7.57	7.68		1	0
RIGG04654	GGTTTGTCTGACACTCTACAGACTACTTGGAAAGCTGTTCTGAAACGGCCTTCTATTCTTCCTTATTGTACCATT	CR524128	NA	ENSGALG00000010827	NA	NA	6.72	7.48	7.84	8.1	8.01	7.68	7.19	6.75		6.72	7.43	7.12	6.59	6.27		3	0
RIGG04679	CTGTGACTGGAAACAAGACACTAGTGATGACTTTGACTGGAATCCTGCTGATCGAGACAGAGGTGATGGG	XM_416835	418637	ENSGALG00000016584	EGF-like-domain, multiple 6	EGFL6	6.97	6.48	6.51	6.5	6.45	6.54	6.63	7.58		6.97	7.38	7.22	7.28	7.67		5	0
RIGG04681	GGATGTTATGGAGGATACACACTGAGCAGTACTAATTGCATTTGCTGTGTGCTTGTCTTGATTCAACAGGC	BX933423	417353	NA	hypothetical gene supported by BX933423	LOC417353	11.65	11.45	11.21	11.24	10.91	10.72	10.54	10.41		11.65	10.97	11.12	11.36	10.89		1	0
RIGG04694	CCACCAGAGAGCACTGAAGACTTGGAAGGAAATTTATGCATCTATTTGACATCAATCGTGGGGCAGATCT	BX934244	417042	ENSGALG00000000117	tripartite motif-containing 27	TRIM27	6.56	6.45	6.64	6.62	6.58	6.41	6.34	6.38		6.56	7.35	7.72	8.02	10.48		0	1
RIGG04697	TGGATGCACGTCCCTAACCCAGTGTGGAAGCCATTTATCTGTATTTCTCAGTCAGAACAGAGGAAATGCT	CR387670	416650	ENSGALG00000023740	hemoglobin, zeta	HBZ	7.92	6.98	6.42	6.7	6.5	6.36	6.22	6.34		7.92	10.17	9.36	7.6	7.37		0	4
RIGG04710	TTCGTTTAATTATGATCAGGAAACAAAGTGGTGTGAGGAGAGGGAATCATCTGAGTGCTCAGGAAGACCC	CR390543	416696	NA	hypothetical LOC416696	LOC416696	6.5	6.73	7.32	7.29	7.48	7.22	6.7	6.2		6.5	7.12	7.25	6.69	6.43		3	0
RIGG04717	TGGATCTGGATGAAGCCATTTCGAAACACAATTCCATCAGATCTCACTCGTGTCCACTGATTATGGAGTAAC	XM_416641	418430	ENSGALG00000015409	protein S (alpha)	PROS1	6.71	6.61	6.61	6.48	6.64	6.96	6.96	7.45		6.71	6.9	6.98	7.02	7.2		5	0
RIGG04752	CATCCACACCGCCCACCGAACCAGAAGATATCACACAGTTTAACCTCTTCCCCTATTCCCAAACCAACAC	CR390552	NA	ENSGALG00000001138	NA	NA	8.73	9.74	9.69	9.6	9.57	9.13	8.99	8.27		8.73	8.21	8.2	7.79	7.58		3	2
RIGG04762	GCTGACCCGACATATAGGAGTAATATTCACCACCATAATCTGATGTTACGTTTCGAGAAAGTGCAGCTGTA	BX934404	548626	ENSGALG00000009682	pentraxin-related gene, rapidly induced by IL-1 beta	PTX3	10.91	9.34	10.04	10.39	11.16	12.36	12.11	12.45		10.91	11.86	12.25	12.66	12.98		4	3
RIGG04770	CACCCGCTGCACTCTGCTCTGTCCTTCTTCTGCCTTATTTCCTTCTTTTCTTCTGGAGAGATGCTTTAGC	XR_026764	771307	NA	similar to MEG3	LOC771307	8.55	9.12	9.38	9.55	9.94	9.72	9.91	9.9		8.55	9.2	9.21	9.24	8.9		6	0
RIGG04786	TCCTTTGTGATCAGAGCAGAGTTACGTTTGTCTTTTCTAATTGAGACGTCGAGGATTTCTGGTTGGAATG	BX933440	NA	ENSGALG00000003800	NA	NA	11.55	11.15	11.09	11.16	10.83	10.8	10.47	10.38		11.55	10.55	10.35	10.47	10.59		1	0
RIGG04788	CTGCAGAGTTGTTCCATGCTCTCCGGTGGTACAATCACATTAAGTCGTACGAAAAGCAAAAGGCGAGCTT	BX933428	395723	ENSGALG00000008590	eukaryotic translation elongation factor 1 beta 2	EEF1B2	13.64	14.92	14.64	14.62	14.51	14.44	13.89	14.01		13.64	14.43	14.66	14.53	14.18		3	0
RIGG04797	AATTGAGCAAGAGACTTATCGGGGTGGTAATTAGCCAGGTGATTAGCCGTTCATCTATAGCAAGGTAGGA	CR732796	NA	ENSGALG00000024169	NA	NA	8.82	9.23	8.44	8.11	7.59	7.28	6.9	7.02		8.82	6.7	6.67	6.57	6.6		1	2
RIGG04811	GAGAACATGGAAGCTGTCGTAAGCGAGGAGCCCCAAGTTAAATACTCAGTACTGGAAACACAGTCAGCAG	XM_420355	422386	ENSGALG00000009075	CD99 molecule-like 2	CD99L2	6.86	6.93	7.11	7.17	7.3	7.47	7.42	7.56		6.86	7.45	7.56	7.81	7.19		4	0
RIGG04820	CTACAGCCGCTTCTCTTACATCTGAATGGTGGTAGATGAAATTGAAAGTGTGTATGAGTATTTTGCCGCT	BX950849	NA	ENSGALG00000007500	NA	NA	8.23	8.2	8.4	8.34	8.04	8.01	7.92	7.56		8.23	7.81	7.81	7.85	8.43		3	0
RIGG04822	ACGTAGCACTTACTATTGTGAGTGGCCTTTCTTGGCGCATCGCTCTAACCTTTCTCACGTTTCTGCTCAT	XM_417506	419341	NA	teashirt zinc finger homeobox 2	TSHZ2	7.05	6.85	7.25	7.33	7.34	7.58	7.77	7.98		7.05	7.33	7.24	7.28	7.33		4	0
RIGG04836	AGAAACAGGGTGCTTAAGGTTATGAGATCAGCTGCCTCTTTCTTACCTCAGTATAGCAACGAACAGAAGTGTTAC	CR523924	NA	NA	NA	NA	7.26	7.42	7.38	7.56	7.31	7.1	7.13	7.05		7.26	6.74	6.66	6.57	6.46		3	0
RIGG04837	ATCTTCCCATCCTCAAGTCCTGCTCTTGGCTCCAGTCATGACTAATAAGCTTGAGAACAGGGCAA	XM_416216	417978	NA	similar to suppressor of cytokine signalling 1	LOC417978	7.63	7.64	7.5	7.54	7.38	7.42	7.24	7		7.63	7.25	7.16	7.1	6.84		1	0
RIGG04864	TCGGAGCGTCGTTTGCAGAAATACTTGAAGAGTTGATCCCATCTGTTGTAGTTTGCTGCTGTCTTTCACC	CR354190	419594	ENSGALG00000001251	hypothetical gene supported by CR354190	LOC419594	12.07	12.02	12.7	13.16	13.1	13.05	12.91	13.59		12.07	12.17	12.23	12.01	12.32		4	0
RIGG04878	CTGGGCTTTGGGGTAGGAGCTGATTTTAATTCCCAGGTGTTAACTCTGTTTATCCACTACTAATAAAGGT	XM_001235136	771929	ENSGALG00000022632	similar to oocyte-specific histone H1	H1FOO	7.42	7.74	7.46	6.88	6.66	6.59	6.58	6.49		7.42	6.55	6.54	6.49	6.56		1	0
RIGG04886	TGGTGTTAGAAGACGTTACAGAATTTGAGATCACGCCTGAAGGCAGAAGAATCACAAAACTAGACCAGATTTTGC	XM_418849	420751	ENSGALG00000012209	LSM5 homolog, U6 small nuclear RNA associated (S. cerevisiae)	LSM5	11.82	11.88	11.39	11.13	10.92	10.82	10.81	10.85		11.82	11.42	11.29	11.38	11.61		1	0
RIGG04911	TTTCCTTTCCACCTTCCCTCATGGTTTAAGCACTATGTTAATTTACACTCGTCCTTTCACAAGCACTGGCT	XM_417781	419634	NA	KIAA0319-like	KIAA0319L	7.52	8.14	8.22	8.12	7.83	7.67	7.47	7.25		7.52	7.32	7.36	7.54	7.08		3	0
RIGG04917	TGAGCGATGCTTTTGATGCCTGTAATTTGAATCAGGAGGACCTAAGAAAAGAAATGGAACAACTGGTGCTAGA	XM_416818	418619	ENSGALG00000016548	synapse associated protein 1, SAP47 homolog (Drosophila)	SYAP1	8.13	8.31	8.21	8.31	8.36	8.07	8.34	8.65		8.13	8.49	8.63	8.44	8.98		5	0
RIGG04935	TGGGGATGGAACTAAGTTGAATTCCCTGAAAGACTCAAAGAGTTCTGTGGTATTTAAAACTCAGCCTTCC	XM_421212	423292	ENSGALG00000009750	sprouty-related, EVH1 domain containing 1	SPRED1	8.34	7.38	8	8.2	8.3	8.56	9.22	9.97		8.34	9.01	8.99	8.73	10.03		4	0
RIGG04947	TGGACTCCAAAGCTGTGGGAAAGATACTGACAGACATACACACAGACAATAAGAATTCATGGTATTTGTGC	CR733275	423781	NA	similar to FLJ00156 protein	LOC423781	6.44	6.48	6.82	6.87	7.08	6.68	6.93	7.57		6.44	7.27	7.19	7.05	7.64		6	0
RIGG04962	TTCACTCCTACCCCATATTTTGCTTTTGGTCGCACATGTAAGGTGTTTGAACAAGACAGGAGACTCAGGAA	CR385198	NA	NA	NA	NA	8.5	8.63	8.55	8.59	8.41	8.35	8.27	8.4		8.5	8.13	8.12	8.23	8.09		1	0
RIGG05008	TTGCAGTCTGTCCAAGCAATGATGATCCTCTCCGTCATCTTCAGCGTCTTGTCTCTCTTCCTGTTCTTCT	XM_001231972	417327	ENSGALG00000001361	peripheral myelin protein 22	PMP22	8.59	8.33	9.2	9.73	9.93	10.26	9.8	9.18		8.59	9.4	9.59	9.75	8.99		2	0
RIGG05090	ATTGTAACATCTTTTGCTAGAAAACTGGGAAGGCAAAGTGTCTCGATCAATGAAATTGCCCAAAAGCGGC	CR387678	NA	ENSGALG00000016411	NA	NA	7.38	7.25	7.12	6.97	7.08	6.8	6.83	6.95		7.38	8.64	8.62	9.22	8.95		0	4
RIGG05098	CTCAGCTCTCCCAGTTGGCTGGTGCTTGGGTTGCTTATTTTAAATCTGGGAAAGCAGACAGTTCTGTAGG	BX935295	NA	ENSGALG00000002157	NA	NA	7.63	8.06	7.89	7.74	7.69	7.65	7.65	7.4		7.63	7.37	7.3	7.45	7.24		3	0
RIGG05103	GAAGGAATATCATCGTCTCCAGAGCAAGGTCAGCACAAAGCAGGATGAATAGCAATCAATGGCACGCAGA	NM_001013395	417185	NA	argininosuccinate synthetase 1	ASS1	7.07	6.71	6.7	6.83	7.17	7.58	7.93	8.09		7.07	7.95	7.82	7.84	8.41		4	0
RIGG05108	TCAGAAGTCTTAGGGGTAAATGTTCTTATTTTGGTGAGACTGTAATATATGGAGCTTGGAAGATGCGGACGTG	CR407428	NA	NA	NA	NA	7.77	8.92	8.88	8.75	8.52	8.13	7.91	7.67		7.77	7.74	7.52	7.53	7.08		3	0
RIGG05125	ACTTGGCAAATAGGTGAGATCTTGAGCATGCAGAGAGTGGATAAGTTTACAAATTCATGGCCTAAAGCTG	XM_001233143	395436	ENSGALG00000017079	ubiquitin specific peptidase like 1	USPL1	9.07	9.49	9.22	9.01	8.89	8.61	8.56	8.64		9.07	8.66	8.5	8.55	8.3		1	0
RIGG05126	GTTCAGCTTCTTAGGGCATGCTTAAGAAACTTCGTAGAGGAAATCTCACGTCAGCAGTACGCGTATCAGC	XM_001233115	770744	NA	hypothetical protein LOC770744	LOC770744	12.88	14.15	14.73	14.75	14.29	13.62	13.43	13.52		12.88	13.5	13.02	12.61	11.57		0	5
RIGG05128	TTCGAGAACTGCACTGCACTTCTACAATTAACTCTCTAAGTACAAAAGTCTGAAACCAGCAAGCAACTGCG	CR524415	NA	NA	NA	NA	6.76	6.68	6.7	6.79	6.79	6.59	6.59	6.97		6.76	6.73	6.71	6.75	7.25		5	0
RIGG05133	ACTGCATGCCCAGTAGAGTTTGACTTGAGCTTTAGTTATCTGATTTCAGACTGGTTATCTTCGGTTTAGG	CR524390	NA	NA	NA	NA	10.09	10.29	10.2	10.21	10.07	9.52	9.45	8.96		10.09	9.97	9.98	10.03	10.27		3	0
RIGG05136	AGTCGGTGGCGGCGCGGCAGAAGTTGGAGGCTCAGCTGACGGAGAACAACATTGTCAAAGAGGAG	BX932877	NA	NA	NA	NA	9.67	9.95	10.06	10.02	9.85	9.7	9.6	9.11		9.67	9.45	9.4	9.43	8.85		3	0
RIGG05158	AGCGTCTATGGGGATTTCCAAGAAGCTTTTGATCACCTCTGCAACAAGATCATTGCTACCAGAAACCCCG	NM_001031085	421845	ENSGALG00000015865	similar to C6orf37	LOC421845	6.69	6.49	6.55	6.47	6.57	6.63	6.84	7.26		6.69	6.95	7.04	6.99	7.06		5	0
RIGG05172	GCTACTGCCATCCCAGTTTTATCTGTTTCCCACACAAGATTATTAAACCGTAATTCAGACCCCTTCCTTTCA	CR523778	NA	NA	NA	NA	12.08	11.24	11.38	11.64	11.12	11.09	10.47	10.28		12.08	10.81	10.95	11.11	10.89		1	0
RIGG05180	TTATGGGACCATCTTCTTCATCCTCTTCTCCAACTTCTGGTACCAGTCCTATACCAAAGGCAAACGATTG	NM_001012598	424564	ENSGALG00000009988	elongation of very long chain fatty acids (FEN1/Elo2, SUR4/Elo3, yeast)-like 1	ELOVL1	8.97	9.37	9.1	8.43	10.3	10.27	12.77	10.78		8.97	9.11	9.03	9.01	9.24		4	0
RIGG05183	CGGCACAAAGAAGGTCCACGTTATCTTTAATTACAAAGGGAAGAACGTGCTCATCAACAAGGACATCCGC	BX934757	NA	NA	NA	NA	8	7.94	7.96	8.05	8.21	8.41	8.37	8.35		8	8.43	8.24	8.67	7.97		4	0
RIGG05190	AGCGCAACACAAAAGGACTTGAGTAATAGTCACTATATGTGGATGCCATTTAAGTGGTGACAGTAAAGGTC	XM_420991	423059	ENSGALG00000005971	resistance to inhibitors of cholinesterase 3 homolog (C. elegans)	RIC3	7.63	7.3	7.42	7.47	7.41	7.44	7.55	7.95		7.63	7.63	7.25	7.25	7.85		5	0
RIGG05201	CCCTCTCCATGCTCTCTCTTCCTAGTACGTCACGTGGTGTTTATACAATTGTGTTTAAAATATCCTTGGCTA	XM_413892	395454	NA	proprotein convertase subtilisin/kexin type 6	PCSK6	8.27	8.54	9.17	9.2	9.45	9.6	9.75	10.19		8.27	8.9	8.6	8.16	7.69		6	6
RIGG05203	GCTGATCTCACAGCTTTAACTTGGAGGGTATAAAAGGGAGAGTAACTAAATGAGGTCTGCTGTGTCAGCTA	NM_001006525	424243	ENSGALG00000011657	ELL associated factor 2	EAF2	8.58	8.02	7.88	7.91	7.81	7.88	7.96	8.26		8.58	8.14	8.11	8.02	8.12		7	0
RIGG05215	AAACAAGAACTTTGGCCCACTTGCAGGTTCCAGTGTTTCATAAGAGGACCAACTGACCACAAGGGAAGTG	NM_205196	396115	ENSGALG00000010642	interferon regulatory factor 2	IRF2	7.56	7.21	7.3	7.36	7.44	7.41	7.56	7.84		7.56	7.8	8.21	7.93	9.41		5	0
RIGG05233	GAGCTCCAGATGCCTCTAAAAGCCGCATGTACAAATGAAGCTGAGTTTATTCCTGTCTGTTTATATTTGC	CR523794	NA	NA	NA	NA	9.57	9.71	9.6	9.65	9.28	8.86	8.88	8.81		9.57	8.86	9	8.66	9		1	0
RIGG05239	ACAGTGTCAGAGGAAAGATGTTTGTGCTTTGTGTCACGTTAGCCGAGACCATTTAGAGCCGTGTTTGCTG	XM_419578	421537	ENSGALG00000011096	ATP-binding cassette, sub-family B (MDR/TAP), member 10	ABCB10	10.5	9.58	9.54	9.39	9.04	8.71	9.11	9.33		10.5	10.04	10.24	9.85	11.09		0	1
RIGG05251	AAAGAAGCGAAGGACCGACGGAAAAGCAGTGACGATGTTGAAAGAAGTATCTTTAAAGTCAAGAAGAGCAAT	XM_422501	424668	ENSGALG00000010841	similar to FYN binding protein FYB-130	LOC424668	6.98	7.24	7.07	7	7.12	7.01	7.13	7.42		6.98	7.14	7.19	7.24	7.68		5	0
RIGG05252	TGTTGCGTTGGGTATTGCCTTCTTTGAGATCCTGGGCATCATCTTCACCTGCTGCCTGATGAAGG	CR406504	NA	NA	NA	NA	11.7	12.55	12.49	12.43	12.72	12.99	12.8	13.51		11.7	12.9	12.86	13.12	13.72		6	0
RIGG05253	GCAGTCTGCTGTGATGCGTCTTTGAATCCTTGGAATTTTGCATTACTTACTATTGTTTTCACTGCAGTGT	XM_420686	422731	ENSGALG00000013646	myotubularin related protein 7	MTMR7	8.5	7.89	7.48	7.53	7.11	6.78	6.96	6.88		8.5	6.96	6.89	6.77	6.68		1	0
RIGG05269	CAAGCATACTTTGTCAAACAGAAGTAAAACTCAGCAAACATTTTGTGGGGAACAGGAGCTAGAGTTGATGC	XM_422817	425014	ENSGALG00000009559	intraflagellar transport 80 homolog (Chlamydomonas)	IFT80	8.74	8.53	8.51	8.47	8.37	8.47	8.58	9.39		8.74	8.17	8.61	8.01	8.37		5	0
RIGG05287	ACGATACTACCTCAGGCAGATTGTGTCAGGGCTAAAGTATCTTCACGAACAGGAAATCTTGCACAGGGATCTTA	XM_424739	427150	ENSGALG00000014725	polo-like kinase 2 (Drosophila)	PLK2	6.75	6.51	7.02	6.98	7.16	7.46	7.5	8.08		6.75	7.22	7.43	7.19	7.23		4	0
RIGG05299	TCTATACCGTAGTCCCTAATATAAGCTTCAGTGTTTAAAGGCAAAGGTAGAAGGCGTCTCTGCTCATCCC	BX931646	NA	NA	NA	NA	7.88	7.88	8.37	8.48	8.47	8.33	8.29	8.02		7.88	8.07	7.68	7	7.2		2	0
RIGG05308	TGCTTCTGCCAGGAAACGTATAAATGCCACTGTTCAAGTTTGCAATACTTTCCACTGAGCTGGTTGCCTG	CR522935	NA	ENSGALG00000023470	NA	NA	6.54	6.26	6.29	6.29	6.44	6.53	7.07	7.76		6.54	6.83	6.63	6.54	6.82		5	0
RIGG05325	GCGTGTTGCACTTACAAATTCATTTGGCTTTGGTGGTACTAATGCAACCTTGTGCTTTGCAAGTGTTTAA	XM_418755	420656	ENSGALG00000011312	3-oxoacyl-ACP synthase, mitochondrial	OXSM	8.7	8.41	8.38	8.41	8.47	8.51	8.55	8.68		8.7	8.69	8.67	8.72	8.68		7	0
RIGG05332	CTGTCTAAGCTGTCTGTACGAAGCAATGCCGAGTCTGTAGTTCCCTATTTATGAGTAGCTCTGGGGTCCT	NM_204396	378914	NA	cdk inhibitor CIP1 (p21)	CIP1	7.5	7.73	7.99	8	8.72	9.05	8.96	9.44		7.5	8.71	8.49	8.76	9.32		4	0
RIGG05339	CTGCCAAAGCTTAACTTCTGCGTGTGAGCTGTGTTCTAAGACCTGTTGTAAATAAATCCCATTTAAGAGC	XM_421970	424117	ENSGALG00000008896	protein phosphatase 1, regulatory (inhibitor) subunit 1C	PPP1R1C	6.79	6.72	6.68	6.77	6.98	6.92	6.83	7.28		6.79	7.2	6.94	7.24	6.9		5	0
RIGG05347	GCCAAGATTTCTGTTGATTTGTGGTAAAGTTACTTGAGGCACCTGACACCTTAGCAACAGGATGAAATGTCATGT	CR522971	NA	ENSGALG00000005955	NA	NA	6.79	6.64	7.28	7.42	7.79	8.12	8.51	8.68		6.79	8.72	8.73	8.96	8.08		4	0
RIGG05357	CCACCATCTCATTAACATGCGTGCTTCACAAGGACCTGTCAGTGATCAGTTTCTAATGTATTTTACCATCT	CR522966	NA	NA	NA	NA	7.03	6.9	7.37	7.66	8.01	8.1	7.67	7.97		7.03	7.69	7.77	7.76	7.49		4	0
RIGG05376	TCCAAAATACAGCAGCATTCAGCACGTACATAAGGAAGATGGAGTAGGAAGAGAGAAACCACTTGCATCT	XM_422822	425019	ENSGALG00000009654	myeloid leukemia factor 1	MLF1	9.74	10.14	9.87	9.89	9.85	9.48	9.28	8.92		9.74	9.49	9.23	8.98	9.34		3	0
RIGG05378	GCCTACTTTTGGTGTGTTATCCTGTGTATTGTCAGTGTACATGCAGCATGATTGGATTTTGGGGTGGTTT	CR390963	NA	NA	NA	NA	9.95	9.94	10.2	9.79	10.8	11.47	11	9.44		9.95	12.37	12.89	13.05	12.19		0	4
RIGG05380	ATCACCGGGTCAGTTCATCCAATAATCTTTTAATCACTGTAGCTAGATGTTCTGCGTCCATTCAAGTGACT	CR407117	NA	NA	NA	NA	7.54	8.55	8.17	8.05	7.87	7.38	7.23	7.21		7.54	8.19	7.67	6.76	7.17		3	0
RIGG05385	AGAGATTTCCTATGAGGGAGCCTTGTGAGTGAACCACTTTGTGTTGTCTATTGGGACAGCCTGACATCAA	XM_422656	424845	ENSGALG00000006016	PAS domain containing serine/threonine kinase	PASK	7.1	7.17	7.54	7.42	7.22	7.11	6.87	6.77		7.1	6.87	6.95	6.86	6.56		3	0
RIGG05400	CCGTCTGCTGGTCCTTCTTGGTGTATGCTGAAAGAAAGTCTGTACTTAAACTTGAAGCTTGGTAACAAAT	CR522914	NA	ENSGALG00000023386	NA	NA	8.1	8.33	9.09	9.21	9.75	9.89	9.59	9.57		8.1	9.61	9.38	8.96	8.8		2	0
RIGG05403	CTCTCTGTTCACGCGCTATACTGTGGTCAGACAATGTTATAGAAATGCATTTATCTACCCAAAGGCCTAG	CR390964	428309	NA	similar to contactin associated protein	LOC428309	8.12	8.45	8.09	8	7.68	7.33	7.21	7.27		8.12	7.79	7.61	7.62	7.84		1	0
RIGG05422	TGCACTACAGAAGCTCACAAACAGAGAATGGCACTGATTCGCAAAACCACCAAGAAATAACCCCTGGGAG	NM_001030894	419585	ENSGALG00000000991	TAF12 RNA polymerase II, TATA box binding protein (TBP)-associated factor, 20kDa	TAF12	8.6	8.69	8.49	8.51	8.42	8.41	8.15	8.1		8.6	8.62	8.76	8.92	8.74		1	0
RIGG05426	ATCGTAGCTGCTGCACACATTGGGTTCCTTTGGTAGAAACCGCCCGCAGAAATGATTTGTGTAGCAAAAG	CR407114	776552	NA	nuclear receptor binding protein 2	NRBP2	6.7	6.75	6.7	6.79	6.73	6.55	6.6	6.64		6.7	7.62	7.74	7.9	9.33		0	1
RIGG05446	TGTGGGTAAGAACACGGAAGCTTGACATGAATTTGTTGTGTACGCGTTGGTATCAAATCATCTCATTCTG	CR523639	NA	NA	NA	NA	9.83	10.8	10.63	11.19	10.4	9.79	8.97	8.87		9.83	8.79	8.9	8.93	9.41		3	2
RIGG05482	TCTTTAGTCTATGCCCAGCTCAGAAGATATTTTCTAATCACCATTTGATGTGCTGGAAGAACACACAGTAGCTC	XM_414996	416700	NA	exocyst complex component 4	EXOC4	8.83	8.93	8.61	8.55	8.36	8.16	8.19	8.39		8.83	8.35	8.21	8.22	8.18		1	0
RIGG05500	TCAGTGATACTGGTGTTAGTGTTGTAATCAGGTTATACCCACTTCCATTAAACTTGACAGAGCGATAGAAGGACA	BX929550	416864	ENSGALG00000004493	arginine/serine-rich coiled-coil 2	RSRC2	11.31	11.3	11.25	11.13	10.91	10.67	10.54	10.61		11.31	11.05	10.97	11.21	11.86		1	0
RIGG05505	TTGCACAGCAATACTGCCATGTCACGGAGCGTTTTAGTTAGGACAACAAATTTGTGTTTCTGCAGACACT	CR406549	NA	NA	NA	NA	6.97	7.95	7.45	7.25	6.79	6.53	6.47	6.54		6.97	7.02	6.76	6.44	6.31		3	0
RIGG05514	TCCGCTCTGTTCGAACCAATCAGTCCGACGTTCCAATTGTACGTGGGTTTGAGAAATAAAGACATGGCCC	CR386584	NA	NA	NA	NA	8.86	8.71	8.38	8.25	7.94	7.72	7.69	7.65		8.86	7.68	7.61	7.72	7.79		1	0
RIGG05515	CCAACGCATCTTGTTTACAGTGAGGGTTTTCTCCCCAGTTTTGCTATTGGTTGTGTGCTGTTTGTTGCAG	CR523439	NA	NA	NA	NA	9.4	10.1	9.69	9.7	10.84	11.45	11.77	11.9		9.4	12.19	12.12	11.76	12.33		4	3
RIGG05528	GGGACGCTAGTGAACACCATGTATTGTTTGCGTGGAGAGATGCTTTTCATACTGTATTGTAACTGCATTAA	BX929925	418350	NA	dopamine receptor D3	DRD3	7.38	7.56	7.5	7.5	7.28	6.96	6.71	6.64		7.38	6.95	6.66	6.37	6.75		3	0
RIGG05540	AGTCACAATTAGATGCAGCAGTCCAGTAAGGAGTCAGGAGTTTTGATGCCAAAATAAATTATTTGGACCCTC	CR406699	NA	NA	NA	NA	6.87	6.89	7.12	7.19	7.44	7.14	7.42	7.53		6.87	7.86	7.95	8.05	10.18		0	1
RIGG05543	TGGATCAGGGTTGGGATTATCAGAAGGGAATGGTAACTCATTCTTGACATCTAGTGTTCCTACAAGTAAAAGTGA	NM_204677	395400	ENSGALG00000012579	bromodomain adjacent to zinc finger domain, 2B	BAZ2B	8.02	8.01	7.81	7.76	7.67	7.48	7.37	7.43		8.02	7.72	7.64	7.76	7.95		1	0
RIGG05563	GACGGAGAGAGAGGGGAAAGAGGAGAGAAGGGAGTAAAGGAAACCACTGAAACGAGATAGTTCCTTTGTTTTC	NM_205010	395862	NA	paired-like homeodomain 2	PITX2	7.68	7.29	7.13	6.96	6.94	6.7	6.85	7.01		7.68	7.06	7.01	6.58	6.71		1	0
RIGG05564	ACCCCGAGAACGTCGAGAGCAAACCTGAAGCTTTCTTCACCCAATTCGATGCTGTGTGCGTGACG	XM_001236830	777373	NA	hypothetical protein LOC777373	LOC777373	7.63	7.93	7.65	7.85	7.67	7.75	7.87	7.57		7.63	7.82	7.77	7.94	7.94		3	0
RIGG05570	GGAAAGCAATGTTACATGAGCAGTGTGCGAGGAATTAAATGTAACGTTATTGAATCCAGTTCCACAGACA	CR524162	NA	NA	NA	NA	9.26	8.55	8.76	8.87	8.75	8.82	8.84	8.45		9.26	8.59	9.08	8.37	9.73		7	0
RIGG05575	CCATTGCTGCTAGAATAAAATCTGGAAATGGACCCATTTCTAGTATGGCAGGTTTGTTCTCTGCAGATGA	CR523426	422314	ENSGALG00000007600	similar to hypothetical protein FLJ39827	FAM123B	9.47	9.61	9.46	9.38	8.98	8.64	8.65	8.33		9.47	8.63	8.44	8.36	8.28		1	0
RIGG05577	ACACATTGGTTCCCGAAGTAGCCCTAGATCAACACAAACAGGTCTTGTAAACATTTCAATTATGGGCTAC	XM_420935	423003	NA	GTP cyclohydrolase I feedback regulator	GCHFR	7.53	7.36	7.68	7.77	8.23	8.6	8.89	9.24		7.53	9.67	9.58	9.62	9.71		4	3
RIGG05585	GGAAACATGGTAGTGATTAATGCATAAGAAAACCCTGAGGATTACTTTACAGAAGGGCATTGGCTCCTCC	CR406668	422520	NA	glutamate receptor, ionotropic, delta 2	GRID2	6.99	7.49	7.72	7.68	7.43	7.23	6.83	6.6		6.99	6.92	7.33	7.1	6.72		3	0
RIGG05586	CATAGAGATCAACACCCATCAGAACGCGATGCCAAGGCCAAAAGTGCTCAAACCACTTTGTAAACCCACC	XM_415476	396314	NA	paired related homeobox 2	PRRX2	7.1	6.74	6.56	6.65	7.01	7.28	7.28	8.24		7.1	8.16	7.91	8.51	8.88		5	3
RIGG05587	ATGCATTTTAATGTTTGTTAATCCACTGTTTAAAATGTCGGTGTCGAAGGCTCTGCGATACACGGCTGTG	CR406694	NA	ENSGALG00000005567	NA	NA	9.6	9.25	8.84	9.02	8.42	8.11	8.12	7.56		9.6	7.95	7.8	7.93	7.58		1	0
RIGG05606	GACGTTCTGTTGGCTGCTTCAGGAAGGAGATGAGAAGTTCTCTGATTGCTATAACTCATGGACTCTTCAAGAG	NM_001031139	422575	NA	USO1 homolog, vesicle docking protein (yeast)	USO1	10.28	10.32	10.27	10.42	10.52	10.58	10.45	10.82		10.28	10.51	10.53	10.61	11.38		6	0
RIGG05616	TGGAAGAAGATCCAGAAAAGTACAAAGAACTGATGCAGATAATAAAGCAATGTCGGGATGATGAACTGGAGC	XM_414911	416609	ENSGALG00000006861	coenzyme Q7 homolog, ubiquinone (yeast)	COQ7	9.56	9.13	8.95	8.81	8.88	8.95	8.96	8.97		9.56	8.55	8.97	8.57	8.31		1	0
RIGG05621	TGCAGCGCTTAGAAAATGAGCTAACTAATGCTGAAATGATGTTCGTGTTCCACTACTCTTCTGTCCTGACA	XM_001232034	769847	ENSGALG00000005204	similar to Glutathione S-transferase theta 1	LOC769847	8.57	8.05	8.29	8.38	8.3	8.6	8.76	9.85		8.57	8.5	8.88	8.17	9.64		5	0
RIGG05627	AGCGGTCGCCGTGCTTCAGCTGGATCTGCTGTGATGGCAACAACTATTAAATATGATGGTTCATG	CR387198	NA	ENSGALG00000023313	NA	NA	8.98	9.2	8.96	8.88	8.79	9.1	8.94	9.61		8.98	8.76	8.83	8.64	9.1		5	0
RIGG05646	ACCCCGTGGTTGTGTAGAAGCAGCCAGACCTTGACTGTTGTAAAATAAACCAAGCTATTGTGTTTCCTCT	NM_001080879	770406	NA	FXYD domain containing ion transport regulator 6	FXYD6	11.89	12.59	13.14	13.2	12.86	12.57	12.74	12.99		11.89	12.05	11.84	11.55	12.34		2	0
RIGG05650	CGAGCCTATCTCAGATATCTGAACAAAATGGCGATTTCTATACAGAAATGGTGGAGAGGCTATCAAAGCAGAAG	XM_419414	421354	ENSGALG00000009616	spermatogenesis associated 17	SPATA17	8.28	8.15	7.89	7.7	7.33	7.22	6.85	6.99		8.28	7.13	7.15	7.12	7.11		1	0
RIGG05667	GCTTTTGTACTGAAGAACATGACAAATAACAATGCAATGGGAGGCTCGCGGGAAACTTGAACGAAGGAGA	XM_416335	374138	ENSGALG00000012792	homeodomain interacting protein kinase 2	HIPK2	10.69	11.62	11.57	11.21	11.22	10.94	10.68	10.56		10.69	10.28	10.17	9.92	9.9		3	2
RIGG05668	TTCTGGTCACATGGGGAGCACAGGTGCAGCTTCAATTTATTTTAGAATGTTTACTGTGCATTTGCATCTGGGATG	NM_001031186	423142	NA	similar to oral cancer overexpressed 1	ORAOV1	8.73	7.95	7.77	7.56	7.44	7.38	7.26	7.51		8.73	7.48	7.64	7.65	7.53		1	0
RIGG05677	TTCCTGGAGTAGCTACTCTCTTAGTTCTTTAGCAATTGCTAGGATGTTGCAGTGATAAAAGCAAGGAGACCTT	CR523382	NA	NA	NA	NA	9.62	9.87	9.75	9.7	9.54	9.12	9.09	9.02		9.62	9.21	8.96	8.81	8.38		1	0
RIGG05679	TCCTCTAACGTGGAAGCAATTCACATCGGTAATATGAAGATGAGCTCTCTAATGGAAATCAAGGCTTCAG	XM_416458	418234	ENSGALG00000014194	sorting and assembly machinery component 50 homolog (S. cerevisiae)	SAMM50	11.55	10.99	11.06	10.49	10.72	10.86	10.69	10.64		11.55	10.8	10.96	10.96	10.75		1	0
RIGG05680	AGCTTGTAATGCTGGAATAGAATCTTTAGCTGCTACTTAGAAACCCTTTTGCATGTGGTTCTTCCAGACC	CR388877	NA	NA	NA	NA	9.48	9.31	9.51	9.41	9.61	10.38	10.43	11.33		9.48	10.9	10.85	11.45	12.03		4	3
RIGG05681	CATCAGTCCATGGAGGTGAGAGATTGAGTAGGATCATCTGCCTTTGCTTTTGTAAAAGGAAACAGAAGAT	NM_205521	396530	NA	ATPase, Na+/K+ transporting, alpha 1 polypeptide	ATP1A1	12.51	13.32	13.05	12.95	12.98	12.82	12.56	12.21		12.51	12.26	12.16	11.74	11.55		3	0
RIGG05688	TTTCTGGTTTCATGAACTGTGGTTTGCTATTTCCTAAGTGTACAATTCCCTGAAGAGGTGGTAGTGCCCTG	CR523007	NA	NA	NA	NA	11.08	11.39	10.83	10.6	10.11	9.54	9.65	9.49		11.08	9.37	9.43	9.21	11.42		1	0
RIGG05695	GCTGGCTTATTTTGTTTTGGACTTCAGTAAGATTCCATGTAGGTGAGCGTTGCATCTGATTAATAGGGCAT	BX929679	421142	ENSGALG00000015479	aspartate beta-hydroxylase	ASPH	10.83	10.63	11.09	11.4	11.33	11.21	11.42	12.03		10.83	11.52	11.47	11.74	11.71		4	0
RIGG05705	GTGCCTTTTGCTTCACGCGGTTTCACTTAAAGCAATAATCTCATTCAGCAATAAATCAGCAGGCTTACGG	XM_001235091	420654	ENSGALG00000011289	NFKB inhibitor interacting Ras-like 1	NKIRAS1	8.48	8.39	8.5	8.63	8.51	8.69	8.76	8.91		8.48	8.71	8.4	8.19	8.35		4	0
RIGG05729	TATCTCTGCAGTTGTTCTGAGTTGACCCTAAGAATGCATTGAAGGGGATAGAGTTGGGCTGGAACGTGGC	CR523011	417159	NA	surfeit 5	MED22	9.3	9.16	8.76	8.63	8.51	8.37	8.61	8.47		9.3	8.52	8.44	8.52	8.8		1	0
RIGG05733	TTATCTGAGCTGCACAGAGATACACCGATGCTGTTTTGTGCTTCGACTTCTTTATTCAAGACACTATCTGT	CR523015	NA	NA	NA	NA	10.09	9.37	8.88	8.74	8.73	8.54	8.42	9.63		10.09	8.93	8.82	8.56	9.49		7	0
RIGG05770	GATGGTGATGAAGATTGAAGTGGACCGTCTGCTCTGTAATCATTTCTTCCAATAAAGATTGGCCAAGAGG	XM_419943	421930	ENSGALG00000016425	isoamyl acetate-hydrolyzing esterase 1 homolog (S. cerevisiae)	IAH1	11.22	10.45	10.52	10.62	10.47	10.37	10.27	10.2		11.22	10.24	10.23	10.25	10.4		1	0
RIGG05771	GCGTCAGTGGAGGGTGGTCTTCGTGAGAGGAAATGACTATTTTGTAAAAGACTTTTAGTGTACGACACAGCT	NM_001031142	422601	NA	heterogeneous nuclear ribonucleoprotein D-like	HNRPDL	13	12.84	12.69	12.52	12.31	11.89	11.69	11.49		13	11.99	12.06	12.18	12.25		1	0
RIGG05772	ACCCTTAATATTGGAGTTTCCTGTTAAAATGGGCAACGAAACGAATATGCTTGTGAAAATCGAGGGAGTG	NM_001006192	416918	ENSGALG00000005796	X-box binding protein 1	XBP1	9.58	9.8	9.99	9.86	10.11	10.1	10.35	10.86		9.58	10.57	10.38	10.45	10.8		6	0
RIGG05774	GCTGTTTGGTTAGCCATTAATTGCAGTAAAGTATTTCAGCTGTAGTTTCCAAAGCACTGCAAACAAAGCC	NM_001001776	414895	ENSGALG00000016328	glutathione S-transferase class-alpha	GSTA	9.35	9.27	8.81	8.73	8.84	8.4	8.65	9.39		9.35	9.34	9.55	9.47	9.35		5	0
RIGG05782	TCTTTGTACATTGTCAGTTGTAGTCCTACAGCTGCAGTAGATCTACAAGGAATGAAACAATTGCTGGAGC	XM_001233253	424550	NA	DnaJ (Hsp40) homolog, subfamily B, member 4	DNAJB4	9.3	9.53	10.46	10.59	10.56	10.69	10.62	11.26		9.3	10.29	10.22	10.33	11.01		6	0
RIGG05797	CTTATCGTTTCCATCCAGGCCACGTGGAAAAGCCGCCAGCATCTGAAATAAATATTTGTTACAAAATCTG	NM_204194	374018	ENSGALG00000017335	integrin-linked kinase	ILK	10.9	10.93	11.54	11.64	11.61	11.49	11.38	11.53		10.9	10.99	11.05	11.07	11.16		2	0
RIGG05806	AAACTTTCCCTCCTCCCAGAGTCCGGGACTTTCTTCTCTATGCCTTCCCAAGACTCCACGTCCCC	BX931799	NA	ENSGALG00000012251	NA	NA	7	7.15	7.15	6.75	7.05	7.28	7.7	7.62		7	7.03	7.03	6.96	7.19		4	0
RIGG05835	TGCTGTTGTCAGTGATCCCCAGGAATGAAAACATACTGTCAATAGATATATATACCCTCCTCTGCTAGGACT	NM_205335	396277	ENSGALG00000015143	transthyretin	TTR	8.98	7.83	8.7	8.65	8.72	7.03	7.49	10.49		8.98	6.79	6.83	6.68	6.64		0	5
RIGG05849	CAGGTCTGGAGCTGCATCACAGAAGTCAACACTGAGCACTTTCATTTAACAACAAACCCAAACAGCCCCA	CR389627	NA	NA	NA	NA	8.4	7.96	8.46	8.54	8.47	8.59	8.89	9.34		8.4	9.24	8.78	9.05	9.36		4	0
RIGG05890	ACCTTAGAGCAGGCAAACCACTTGACCTGTATTAGATCTGAGTTTCTCTTCTATAAAAGTGAGCACGGTTA	XM_420320	422348	NA	collagen, type IV, alpha 5 (Alport syndrome)	COL4A5	10.95	10.83	10.96	10.81	10.56	10.1	10.13	9.71		10.95	10.22	9.86	9.52	8.61		1	0
RIGG05892	ATTAGTGAAGATGAAACTCTGCAGTTCACGTTTATCACACTGTCATGACAAAACGACCACCATGGGGACTG	XM_420322	422350	NA	collagen, type IV, alpha 6	COL4A6	9.19	8.98	9.29	9.33	9.13	8.91	8.77	8.54		9.19	8.47	8.49	7.96	7.4		1	0
RIGG05900	TCCAAAATCCTAGAGACTATGCAGAAATGGAATAGGGATCCTCTGATGGTTCTTTGAGAATCAGGGATAACC	XM_416310	418074	NA	NUAK family, SNF1-like kinase, 1	NUAK1	7.37	7.24	7.71	7.68	7.79	8.34	8.66	9.06		7.37	7.65	7.64	7.83	7.8		4	0
RIGG05903	CCTTATTACAAGGCTATTGAAGACCTCCGAGACCAGATCCTTGCTGCCACTATCGACAACTCGAAGGTTG	NM_205009	395861	ENSGALG00000019719	keratin 19	KRT19	7.48	7.33	7.37	7.53	7.89	7.77	7.58	6.99		7.48	9.02	9.36	9.79	7.92		0	4
RIGG05904	GGTGTGTCAAGGTCAATCACCACTTTAAATTCTTGTGAAAATTTGGTAGAGTCAGTTGTCCCTTCGTGTTC	XM_430025	423139	ENSGALG00000007525	hypothetical gene supported by BX950742	LOC423139	7.5	7.67	8.3	8.39	8.02	7.65	7.31	7.04		7.5	7.35	7.43	7.25	7.01		3	0
RIGG05931	CAATAAAGTCATCAAGAGCGTGGGCAAAATCGAGCACTCCTTATATCCTTCCGTGGTCCGACTGGGAAGC	XM_001231777	769829	ENSGALG00000005202	similar to damaged-DNA binding protein DDB p127 subunit	LOC769829	7.06	7.32	7.21	7.08	6.98	6.9	6.84	6.73		7.06	6.88	6.95	7.04	7.17		3	0
RIGG05952	GAACAGAGAGAGATGTGCTCAGCAATAAGATGTGAATCAACATTGAGTCAGCAGTGTGTGCACCAAGGGA	CR353293	NA	ENSGALG00000015725	NA	NA	9.55	9.16	9.26	9.26	9.07	8.81	8.55	8.36		9.55	9.35	9.43	9.57	8.8		1	0
RIGG05958	GGTTTGTTTTCTTTGCCTGGTGATCAAAATAACATGGCTAAACAGTGTTACTCTGTAGAATGGCATGGAGTGC	CR389030	NA	ENSGALG00000004578	NA	NA	6.48	6.29	6.22	6.19	6.34	6.41	6.47	6.34		6.48	6.29	6.32	7.14	6.72		1	0
RIGG05969	GTCTTTGATGTGCAGTGCTGTTCTTGAACTATTTTGGTGGTTTCCAAGATGAGAAAATTTGCTTCAGGGT	XM_415496	417212	NA	GLE1 RNA export mediator homolog (yeast)	GLE1	9.61	9.22	9.09	8.85	8.56	8.46	8.59	8.56		9.61	8.08	8.4	8.37	8.44		1	0
RIGG05985	ACAGACAGTATGCTTCGGGAATGTATTTAGGGTATCTTGTGGGGTCATACGAAATTCTGTAGGCCCAGGG	CR352515	428082	ENSGALG00000022721	interleukin 17D	IL17D	6.96	6.94	6.86	6.61	6.6	6.79	6.81	6.72		6.96	7.01	7.14	7.15	7.37		1	0
RIGG06039	CGCCGCAGCACTGAAACACAGAAGCAAACCGTTACACCTACTCACTTTATTGTGTTTTATTTGCGTTAAC	CR523685	NA	NA	NA	NA	7.76	9.03	9.68	9.46	9.44	9.08	9.21	9.06		7.76	8.6	8.25	7.92	7.7		0	5
RIGG06054	AACGCAACTGTGACATGGAGAGCTACCTGAGAGACTGAAAATGTCCCAGAATCCGCTTTACTATTTATGT	CR389044	395551	ENSGALG00000000956	chemokine (C-C motif) ligand 4	CCL4	6.49	6.35	6.31	6.61	6.75	6.42	6.92	7.28		6.49	7.62	7.51	7.82	9.32		4	1
RIGG06060	GGATGAATGTGGATAACTGGCTTTGGATTTTCAGTGCTGTGAAATAAAACTGCACACTTTCTTCACCCCT	CR389036	NA	NA	NA	NA	9.64	9.13	9.22	9.52	9.57	9.89	9.85	10.41		9.64	9.61	9.57	9.74	9.94		4	0
RIGG06061	ACAACAGTACACCTTATCCTCCGGGAGTTTTCCTCTGTCTGCACAATAAAACCTTAGGTTGTGTGCTGGC	CR387814	378897	NA	Thy-1 cell surface antigen	THY1	10.5	9.49	10.92	11.74	12.19	12.84	12.6	13.56		10.5	12.6	12.63	13.01	13.56		4	0
RIGG06064	TCTGTAGCCACTCAGTACGTTCCAAGTCTGTGTCTTCATTGTTTTCATTTTAGACAGCGCCATACTTTAT	NM_204495	395156	ENSGALG00000015042	collapsin response mediator protein 1	CRMP1	11.96	12.42	11.93	11.65	11.28	10.74	10.5	9.82		11.96	10.61	10.54	10.2	9.01		1	2
RIGG06070	CCCATGGCATGGACTGATGGCTTCCAGCACCACTGTACAGCATTTGTTTTATTACATGTGTCAGCGTGTC	CR352578	NA	NA	NA	NA	9.29	8.96	9.28	9.67	9.79	10.07	10.03	11.84		9.29	10.31	9.78	9.35	10.13		4	0
RIGG06085	TGGATCTCCCTGTCTTAGCCCCTGATGTATAGATCATATCCCTGTACACCAGCTATCGGACTATGAATTAATAAA	CR406190	NA	NA	NA	NA	7.39	7.83	7.81	7.92	8.08	7.84	8.14	7.9		7.39	10.33	10.53	10.7	13.29		0	1
RIGG06096	TCATAAGGTAGCAAACTTGATAAACATAGCCACTTTAAACTGCTCGTGCTGAACACACCCTGCTGTAGGT	CR388632	NA	NA	NA	NA	7.14	8.72	7.87	7.45	7.31	7.21	7.06	7.14		7.14	7.64	7.51	7.33	7.07		3	0
RIGG06101	ATCCCTATTTCACCCAACCCAAACTCTTAGAATTTTGCAGGCAACACGACATTGTTATTGTTGGGTACAG	XM_416341	418107	ENSGALG00000012834	aldo-keto reductase family 1, member D1 (delta 4-3-ketosteroid-5-beta-reductase)	AKR1D1	10.07	10.13	9.18	8.77	9.22	9.74	10.86	12.08		10.07	12.18	12.09	11.87	11.68		5	3
RIGG06108	TTGTAGCATCTCATTGAACAACGTGTAAAAGGTTCTTACCGAGTGAAATGATTAAAGGGTACTGCGCCTG	XM_001233250	419642	ENSGALG00000003189	nuclear transcription factor Y, gamma	NFYC	11.97	11.91	11.89	11.82	11.5	11.23	11.02	11.22		11.97	11.27	11.12	10.95	11.68		1	0
RIGG06110	GCTCCTGGTTGACACATGGGTTGTTGAGAAATAGGAACTACTCTCACATCTAGTTTGTAAAGTACCTGCATC	CR388660	NA	NA	NA	NA	9.9	10.16	10.24	10.27	10.42	10.46	10.41	10.77		9.9	9.96	10.14	10.08	10.4		6	0
RIGG06124	CAGGGGTGGCATCCACTTCAAAACATTTTAGCAATTCAACTTCGGATTCCATTATCTGTTTGGCAAAGCT	CR388876	NA	NA	NA	NA	7.06	6.86	7.37	7.68	8.26	7.79	7.96	7.57		7.06	6.81	6.7	6.36	6.45		0	6
RIGG06136	AGAGTTGTCATGTCTGCTGTATCTTTTCTGTCACTGACTCAAAGTGCTTTTATTAAAGATGTGACTGTGGCC	XM_417331	419146	NA	S-adenosylhomocysteine hydrolase	AHCY	12.88	12.73	12.73	12.86	12.44	12.33	11.95	11.89		12.88	12.34	12.28	12.44	12.78		1	0
RIGG06143	CTCAGCACCACTCACGCACCAGAGCACTTGAGCTGGATCATCTTCAATAGGGAATTTATTCTATTTAACT	BX933162	417536	ENSGALG00000002343	chemokine ah221	LOC417536	7.27	7.41	7.49	8.08	8.46	7.53	8.22	8.71		7.27	9.27	9.4	9.94	11.54		0	1
RIGG06149	AGACAAGGGAACCCTAACCAGCAGTACTTGAAGACTTGTGAGTTGTGACTGCATGTTACTTGAAAGATCTA	CR523323	NA	NA	NA	NA	10.04	10.34	9.79	9.69	9.73	9.17	9.15	9.12		10.04	9.5	9.57	9.55	9.62		1	0
RIGG06160	TGGCTATTAAAGCATGACATGTAGAGGAATTTCTAGCTACAGCCTTTGAGTTGAAATTGCGAGTTTGTGGAC	NM_204678	395403	ENSGALG00000006531	splicing factor, arginine/serine-rich 10 (transformer 2 homolog, Drosophila)	SFRS10	12.85	12.94	12.74	12.83	12.51	12.4	12.11	11.87		12.85	12.77	12.75	12.99	12.79		1	0
RIGG06163	GATCTCCGTGGGGCGCTGGATGACTTTGTAAATATTTAAACTCTGCTTCTGTGGTTTCATAACCCTGACG	XM_417729	419582	NA	similar to Uncharacterized protein C1orf160	C1orf160	9.64	9.47	9.62	9.72	9.71	9.88	9.73	9.8		9.64	9.75	9.67	9.88	9.71		4	0
RIGG06164	GAAGGGAATTGTTTCCTGCAGATGTTGGAAAATTTTAGAGGCAAGCCCTAGCAAAATGGTTAAGCAGCAG	CR388624	NA	ENSGALG00000002458	NA	NA	6.64	6.22	6.24	6.23	6.18	6.22	6.15	6.71		6.64	6.24	6.24	6.29	6.15		5	0
RIGG06177	TGTGCCATTTGCGGTTTCCTAGTAATCTTTTACTGAGTACTTGGATTGGGATAAAGGGCTTGTACTATGC	XM_420745	422793	NA	similar to Chromosome 4 open reading frame 34	C4orf34	11.85	12.03	12.05	12.1	12.15	12.01	12.17	12.71		11.85	12.59	12.48	12.53	12.91		6	0
RIGG06178	ATGGAGTGAGGGCTGTCATGAAATATCACCTCAGTGTCACCTCCGTGCATCCCCTCAACACCTCC	CR523563	NA	ENSGALG00000024288	NA	NA	9.13	9.61	9.24	9.1	9.32	9.49	10.22	9.58		9.13	8.55	8.64	7.95	8.09		0	5
RIGG06189	TGAGAAAAGCATGGTGTCGTGGCAGATCAATTAGGTTGCCTGTACGATAATAAAATGATGCAAGACCGTT	XM_421616	423741	NA	coiled-coil-helix-coiled-coil-helix domain containing 1	CHCHD1	9.53	8.92	8.96	9.06	8.85	8.57	8.38	8.39		9.53	8.61	8.69	8.75	8.46		1	0
RIGG06192	TGCCTGTTCTTCATGCAAGGTCTGGGTTTCATGACCAGAAATAATCCATACCTAATCCCAAGACTAATTCTA	XM_001233911	422675	ENSGALG00000011967	MAD2 mitotic arrest deficient-like 1 (yeast)	MAD2L1	11.13	10.15	10.42	10.92	10.59	10.51	10.13	9.99		11.13	10.16	10.26	10.29	10.15		1	0
RIGG06197	GGTGCCAAGTAGCTGAATAATGGGGAAAGGGATTCTGTTCGTATAAATCTTAGCAGTGTTACCAACTCTACA	CR523546	NA	NA	NA	NA	7.42	7.55	8.15	8.18	8.14	8.04	7.95	7.98		7.42	7.71	7.94	7.57	7.09		2	0
RIGG06199	AGCCTTCCTTGTATCTCTGCACCAAATTTAGAAATGTTTTCATTGTACAGCATATCCTGACATGTGGCGAGAC	CR389564	424907	ENSGALG00000007226	osteocrin	OSTN	6.52	6.25	6.36	6.31	6.4	6.53	6.73	8.09		6.52	7.11	6.87	6.51	6.46		5	0
RIGG06217	TTTGCCTTAGCTCTGTCATCGGTTGCAAGCATCATTCTGTAGCTGTAATACTTCATCTCTTTGGATGGAG	CR386654	NA	ENSGALG00000007392	NA	NA	8.88	7.79	7.72	7.83	8.03	8.12	8.45	8.24		8.88	8.97	9.18	10.1	10.05		0	1
RIGG06223	GGTTTAATGACTCGATGAGTTTCGGAAGAATACTTGTATTGTGTGCCTTCGATTAACGGGAGCGATGCAC	CR389617	NA	ENSGALG00000016116	NA	NA	8.66	8.36	8.85	8.93	9.08	9.24	9.25	9.68		8.66	8.99	9.23	9.31	9.11		4	0
RIGG06227	TGTCTCTTGCTGTGTCTCATAACAAGTGCTGTATGTAATGGATCTGTCTGAAGGAATAAAGCTCTCCTGTAA	CR406332	415944	NA	BRCA1 associated protein-1 (ubiquitin carboxy-terminal hydrolase)	BAP1	12.02	12.78	12.83	12.68	12.26	12.14	11.6	11.67		12.02	11.65	11.4	11.44	12.13		3	0
RIGG06228	GGGGCTGGCGTATCTTACACAGTAGTTTCAAACACTACCTCAGTTAGGCTAGAGTACAAGAGATTTGTTTTA	CR523560	NA	NA	NA	NA	9.33	9.59	9.68	9.53	9.06	8.96	8.61	8.63		9.33	8.88	8.74	8.69	9.01		3	0
RIGG06234	ACCACGATAAAGTCATGGGTAGATAAGATGCAAGAGGACCTCATAACATTGGCACGAACTGCAAGTGGAG	XM_001231265	768444	ENSGALG00000008486	calcium channel, voltage-dependent, alpha 2/delta subunit 1	CACNA2D1	6.52	6.39	6.68	6.76	6.73	6.9	6.87	7.07		6.52	6.76	6.81	6.72	6.6		4	0
RIGG06250	GGGCTTTATATGAATTATGAAAACATGGCTGAGGAACCTTACATCGATGTCGTTTCCTTTACCACCTGTCTC	CR389591	427157	NA	DIM1 dimethyladenosine transferase 1-like (S. cerevisiae)	DIMT1L	10.45	9.59	9.38	9.3	9.14	9.19	8.92	9.03		10.45	9.07	9.37	9.33	9.17		1	0
RIGG06253	AGTCTGACCTTCCTGAACGTGGTGCTATGTTTGGACTATTCCTGACTAGTCACTTGAAGATAGTTTGTATTTCAG	CR387712	NA	NA	NA	NA	9.13	9.24	10.59	10.82	10.43	10.15	9.45	7.62		9.13	8.48	8.17	7.45	6.84		3	2
RIGG06264	AAGATGAGAACTTAACAGGCCTCCACCAACAAACAGCGAAAGACTTCATACACAGTCAGCTCTACGGCCC	XM_418926	420835	ENSGALG00000012695	nucleolar protein 7, 27kDa	NOL7	9.49	8.92	8.83	8.93	8.72	8.78	8.52	8.5		9.49	8.73	8.89	9.1	8.82		1	0
RIGG06287	ATTCTGTACTGCAGCAAGATGCAAAGGCTGTAATTCTTCCTTAGAACGGACCAATAAACATGTGGCATCT	CR523557	770203	NA	WD repeat domain 86	WDR86	9.03	8.44	8.79	8.96	9.14	9.48	9.77	10.35		9.03	10.76	10.75	10.72	9.85		0	3
RIGG06293	CCTCTTGCAGATTATGGGCTGCTTTAGGGGAATCTGAAAATACAAGTAGGATGCCATGAAGTTTTGTATTG	XM_415708	417460	ENSGALG00000000837	FK506 binding protein 6, 36kDa	FKBP6	7.49	7.53	8.43	8.67	8.42	9.14	9.44	10.06		7.49	7.62	7.62	7.42	7.59		4	6
RIGG06296	CCTTCTTGGTCTTCGGACATAAAGCAACGAGGAGTGATTTCAAAGAAAGCATAGTAAAATTCAGCTCAGGG	XR_026981	415568	NA	similar to transducin-like enhancer 3	LOC415568	11.27	11.43	11.19	11.09	10.78	10.53	10.45	10.36		11.27	10.99	11.06	11.14	11.29		1	0
RIGG06297	ATGTGTTACCTGTGGTTAGTTTACAGCCTGGGAAATTCCTTATAGCATGATTAAAGGACAGCATGCAGGC	XM_425113	427539	NA	similar to beta-1,3-galactosyltransferase	B3GNT4	9.28	9.84	10.54	10.55	10.84	11.01	10.96	11.09		9.28	10.54	10.62	10.56	10.95		2	0
RIGG06299	ACCTGGAAGTGGTTGTGACAGGACAGGGAGCTGCAGTGGCATTAAAGAGAAGACAATCCACCCTT	XM_001232348	770617	NA	hypothetical protein LOC770617	LOC770617	7.41	7.25	7.57	7.59	7.85	8.02	8.22	8.35		7.41	8.84	8.86	9.18	10.14		4	1
RIGG06302	ATGGAAAATGCCTGAACCTTTAAACGTGATGAATACAGTGTGAAATGTTCTGCAGACTCTGTGCATGTCC	NM_001031295	424713	ENSGALG00000011301	leucine rich repeat containing 40	LRRC40	9.95	9.27	9.14	9.32	9.24	8.88	8.71	8.8		9.95	8.89	8.95	8.88	9.07		1	0
RIGG06315	GGCTGAAGCATTCCACAGGCTGTTGTAATTCTTTGTGTTGTCTAGTCTAAGACCATTTGGGATTCTTGAAT	CR405816	NA	NA	NA	NA	12.87	13.19	12.47	12.16	11.89	11.68	10.84	10.29		12.87	12.11	12.1	11.59	10.41		1	0
RIGG06320	AAGCTGAAATGTGCCTTAATTGAACTGAAACGTGCCTTGAGTTCATAGCCTGTGATTACTCTCCCAAAGG	CR405886	NA	NA	NA	NA	7.74	7.64	7.31	7.01	6.82	6.62	6.59	6.85		7.74	7.12	7.12	7.03	6.83		1	0
RIGG06338	TTCTGCAGCTGTTTCTGAGTATATTCGTGCTGGTAGCTTGAGAGAGATCCTTAGAGTTGATGAGGGGCTG	CR523381	NA	NA	NA	NA	7.06	7.55	7.31	7.37	7.19	7.07	7.26	7.33		7.06	7.48	7.41	7.55	7.17		3	0
RIGG06345	TCAGACAGAAATTAATCTCAGCTGAGTGTCTAATCTACTAGGCCAGTTCTTTCTACCCCTTTCAGTGGATGAT	BX934570	427160	NA	ADAM metallopeptidase with thrombospondin type 1 motif, 6	ADAMTS6	9.66	9.24	9.39	9.39	9.23	8.98	8.9	8.8		9.66	8.66	8.78	8.65	8.53		1	0
RIGG06346	GGACACTTATGCTATGGTATGTTAACGATATTGTAAGGAAAGCGTACTTTTCCATTCGTAACTGATGCCCACGGT	XM_421466	423577	ENSGALG00000012339	spastic paraplegia 3A	SPG3A	9.32	9.85	10.37	10.44	10.39	10.46	10.69	11.22		9.32	10	9.69	9.55	10.03		6	0
RIGG06406	GACGGAATCCGGTGCTATATGGAAACAAAGCTCCTTCCTTTGTGCTAGGTTTTATAACTTGGTTTTCTGG	BX934571	NA	ENSGALG00000000843	NA	NA	9.2	8.05	8.68	8.61	8.61	8.91	8.6	8.72		9.2	8.4	8.66	8.63	9.88		7	0
RIGG06438	TGTGTCTGTGACAACGGAGCTATTCTTTGCGATGAAATCCAGTGTCAAGATGTGTTGGAGTGTGAGAACC	XM_421846	423986	ENSGALG00000002509	collagen, type V, alpha 2	COL5A2	6.51	6.45	6.45	6.58	6.58	6.6	6.63	7.03		6.51	6.68	6.67	6.68	6.92		5	0
RIGG06457	TGCCACAAGTGCCCTTGGATTCAGACCAAAGCCGACTTGCCCATTAAAAGCATTTGTAAGTCCGC	NM_204511	395182	NA	ST6 (alpha-N-acetyl-neuraminyl-2,3-beta-galactosyl-1,3)-N-acetylgalactosaminide alpha-2,6-sialyltransferase 4	ST6GALNAC4	9.38	9.53	9.46	9.29	9.37	9.59	9.72	9.96		9.38	9.86	9.88	9.73	9.87		5	0
RIGG06459	TGTTTTGGGTTTGGATTCAACCTCATCTTGCCTTGTTGGTGCAAAAGGAATCAATAAACGCAGCGATAGG	CR391488	NA	NA	NA	NA	7.04	7.24	7.36	7.47	7.43	7.55	7.51	6.95		7.04	8.11	8.15	8.24	9.86		0	1
RIGG06487	GCAGTTCTGTGAATTGACTTGATGCTAAGAATGACTGCAGGTTTGGAATGGCTGGTTTTACTCCAGAATA	CR386609	NA	ENSGALG00000001166	NA	NA	8.91	9.15	8.92	8.95	8.68	8.4	8.28	8.51		8.91	8.4	8.32	8.26	8.23		1	0
RIGG06497	TGATACAAAGTAGGGTACTGTTCCTTCACGTACTTATTTCAGTCATGTTCACTGAGGCTTTGGCTCTGTTT	XM_416369	418138	ENSGALG00000012939	similar to hypothetical protein MGC50559	LOC418138	8.89	8.73	8.3	8.38	8.35	8.07	7.84	7.54		8.89	8.8	8.9	8.77	9.56		1	0
RIGG06501	TGTTGTGTGGATCTTTGTGCAATATAGCTGTCTGGTGAATACTGTGTGATTTGCAAAGCTCCATTCAGGT	CR524164	NA	NA	NA	NA	8.59	9.26	9.34	9.32	9.08	8.6	8.32	7.96		8.59	8.29	8.25	7.72	8.34		3	0
RIGG06508	TCTAGCACTCTTCATGCCTAGAACCTACTATGATGCCTGGAGTTTACGTCACGCAATGAAGGGAGCAGGC	XM_421623	423747	ENSGALG00000005299	annexin A7	ANXA7	8.16	8.62	8.65	8.88	9.43	9.84	9.1	9.25		8.16	9.44	9.53	9.7	8.67		6	0
RIGG06522	ACGTCAGGCGTTATTGTCTGTGCGAAACCTGTATGATAGTGCCAAAAGCTGTATCAATGTGTTTAATATCTC	CR390011	424209	NA	tubulin tyrosine ligase-like family, member 4	TTLL4	9.06	9.24	8.21	7.92	7.4	7.22	7.09	7.2		9.06	7.91	7.46	7.46	10.58		1	0
RIGG06523	TATTTGGATTTTGCTTTATAGAAAGAGTTCTGATGGGAGCAAAGGGGTGGTGAAGTCTCACAGGCTGAGA	BX933824	NA	NA	NA	NA	11.96	12.54	12.7	12.46	12.48	12.72	12.98	14.12		11.96	12.44	12.46	12.32	11.93		6	0
RIGG06534	AAGACAAGGACTAGACAATCCTGGAATTCTCCTTTTCCTCTGAAGTGTTTTCCCTGATGGAGGCAGGTCT	CR386910	NA	NA	NA	NA	6.91	6.74	6.93	6.95	7.05	6.95	7.08	7.34		6.91	7.18	7.12	7.09	6.84		4	0
RIGG06547	CCTAGTATCCAAACTGCAAATTGGACCTGATTAAAACTCTTCACAGAGCAACATGGACTGATGCAGAACTT	CR389924	NA	NA	NA	NA	6.43	6.47	6.51	6.57	6.6	6.69	6.74	7.16		6.43	6.59	6.64	6.58	6.56		5	0
RIGG06548	GTTACGTGAGCACTTAACGGTGGTGTTTGCTGTAAATGTGGTCGATACTTCACTTGTTCTCTTCCTCCTC	CR524270	NA	NA	NA	NA	7.8	8.12	8.83	8.93	9.23	9.65	10.03	10.24		7.8	9.61	9.73	9.92	9.31		4	0
RIGG06579	CGGCTGATATTTTGGGAGGTGGTCTTGACTTGCTAAAACTGCTCTAAATTGTGTTAAGCTGCTTCATGAA	BX933866	422618	NA	steroid 5 alpha-reductase 2-like 2	SRD5A2L2	10.74	10.6	12.12	12.43	12.6	12.12	11.85	11.16		10.74	10.21	9	7.16	6.95		2	5
RIGG06600	TGACTGGATACTGTACACATTATGTTACATGGCTGCAGTTACATGGTCTGATGCATTTTGCTCTGGGTTT	CR389715	NA	NA	NA	NA	7.99	9.29	8.39	8.23	7.61	7.19	7.07	6.88		7.99	7.14	7.07	6.93	6.48		3	0
RIGG06609	ACTCTGATGTGTGGCAGAATTCATCTGGTTCTTCCAGTGAAAGTGACTCATCGGATTCAGATATGGGCCC	NM_204858	395664	ENSGALG00000015938	interferon (alpha, beta and omega) receptor 2	IFNAR2	8.2	8.75	8.57	8.69	8.51	8.41	8.21	8.26		8.2	8.46	8.51	8.55	8.7		3	0
RIGG06618	ACGCTGCTTCAAATGAAGAGAAGGCCTTGAAGTAGAACACCAGATCATTTGATGTCGAACAGGTAGAGGA	XM_416798	418599	ENSGALG00000016347	apolipoprotein O	APOO	9.72	9.22	9.11	9.11	9	8.93	9.05	8.83		9.72	9.13	9.11	9.25	8.89		1	0
RIGG06633	AGAGACTGCAGATACCATTGCTAAAGAAGCCAAGAAAGCTACAGTGAACTTGCTGGGTGAGGAGAAGAAG	XM_001233335	770021	ENSGALG00000023157	receptor accessory protein 5	REEP5	9.17	9.49	9.7	9.68	10.09	10.4	10.26	10.71		9.17	10.37	10.23	10.43	10.03		4	0
RIGG06655	AGGGCTGTGTTCTCTGGCACCATGGATGTATTGTTAATTATGTTTACTGTTTAGAACTGTGAGAGCTGAAAG	XM_425633	428075	NA	beta 1,3-galactosyltransferase-like	B3GALTL	10.86	11.6	11.88	11.46	11.35	10.96	10.94	10.54		10.86	11.02	11.08	10.58	10.48		3	0
RIGG06656	CTATGTGCATTCTGTGCTCTTCTGTGGCGCATGGACCATAAGGACAAAGCATGGAACTGATGGCATAGAG	CR390194	776531	NA	similar to placenta growth factor	LOC776531	7.12	6.83	6.74	7.05	7.05	6.83	6.99	7.87		7.12	6.87	6.76	6.5	6.79		5	0
RIGG06660	AAGGCTAATCATACTTAACACAGCTGATGTCCAGTTTCCAAAGTGTTCTGTGTAGCTACTGAAGTCCTTTCAG	XM_424964	427391	ENSGALG00000002358	cysteine dioxygenase, type I	CDO1	8.05	7.37	7.25	7.27	7.37	7.42	7.8	8.79		8.05	7.21	6.91	6.77	7.38		5	0
RIGG06664	GAGTGCTCCCTAGTTTCTTTACCAGCTGCTACAGTATGTTATTACTTACTTCTCTATGGCAGTGACCTGTG	XM_426126	428570	NA	suppressor of cytokine signaling 5	SOCS5	8.51	8.69	8.72	8.85	9.06	8.95	9.37	9.34		8.51	9.34	9.38	9.33	9.73		6	0
RIGG06674	CATACTGCATACACCACATCTCATTCTGTAGTGCTCACTGCTGGATCTGCCACTCCGAAATTCCCCAACC	XR_027013	428175	NA	hypothetical LOC428175	LOC428175	8.6	8.67	9.07	9.27	9.09	8.95	8.67	8.5		8.6	8.25	8.26	8.19	8.35		3	0
RIGG06691	ACCTTACTGTGTAAATGCTTCTAAACAACATCAACTCATCCCCAAAGTGAGACGTCCTGTCCTAAGCCCA	CR523856	NA	ENSGALG00000006903	NA	NA	8.19	7.96	8.42	8.56	8.7	8.93	9.21	9.11		8.19	8.75	8.69	8.85	8.24		4	0
RIGG06713	ACCTCTGGTGATTGTGCTCCTAACTGTTGCTCTTCAGTTAAAGTTTGGTTGGGATGACTCTAGAATCAAAC	CR390178	NA	NA	NA	NA	8.25	7.03	8.09	8.38	8.43	8.85	9.3	10.32		8.25	7.88	8.04	8.08	7.83		4	0
RIGG06714	TTGCCATCTTGTTAAGCTCTTTAGTCAGGCCTGAACGTATTGGTAGAGATGCAAGGATTTTGTTGGATTC	NM_001006475	423262	ENSGALG00000017384	enhancer of rudimentary homolog (Drosophila)	ERH	12.71	12.34	12.22	12.08	11.72	11.68	11.43	11.34		12.71	11.51	11.77	11.96	11.67		1	0
RIGG06720	ATTAAGGGCCAAACTCTCAGATCAGAGATGAAAGAGAAGAACTACTTCATGCGTGATAAGCTGGATCCTGATAT	XM_422695	424882	ENSGALG00000006783	procollagen-lysine, 2-oxoglutarate 5-dioxygenase 2	PLOD2	8.67	9.45	9.54	9.68	9.68	10.24	10.55	11.32		8.67	10.07	10.37	10.37	9.56		6	0
RIGG06727	ACGCTCTTAGCAAGCCAGAAACTATTTCAAATGAAGCCAAAATCTCAACCATGTGTTGTCATCCCCAGAA	CR390203	NA	NA	NA	NA	6.51	6.89	8.09	8.38	8.43	7.85	7.25	6.58		6.51	6.94	6.88	6.58	6.51		2	0
RIGG06741	TGTCTGAACAGGACAAGAAGGACCACCCAGACCTGTAATGAGCAGTGCCAGGCGGTAGGAGGCCC	CR390234	NA	NA	NA	NA	7.99	8.25	8.42	8.64	8.85	9.03	9.17	9.37		7.99	8.97	8.86	8.99	8.61		6	0
RIGG06746	CACGCAGGGCCGGTCGCCGCATTTTAGCTGTTTTAACTTTATAACTTTTCACTGTGTTTGTTGTCCCTGG	CR523855	NA	NA	NA	NA	7.57	8.12	8.62	8.75	9.09	9.23	9.55	9.71		7.57	9.28	9.18	9.53	9.04		6	0
RIGG06756	GGTCTCAGATCTGTATGGCAGTGGCTGCAGATGGATGGAGTTGTGTCACTCCGGGCGCAATGTCT	CR390165	NA	NA	NA	NA	9.24	9.28	9.56	9.77	9.85	9.84	9.71	9.9		9.24	9.48	9.49	9.32	9.22		2	0
RIGG06773	TGGAGAGAAATTTCTACCGCTCGATCTTAACCTGAATTTCATGGAAATGGAAGTTGTGGGGTGTCGAAGC	CR386366	NA	ENSGALG00000012730	NA	NA	7.32	6.9	7.25	7.34	7.36	7.58	8.18	8.63		7.32	7.86	7.93	8	8.13		4	0
RIGG06783	TTCATGATTAAACAAACTCTGGGTTAACTAATGGCTAGGAAGTGCCGAACCCGCGCTAGTGCTCACACGG	CR390361	NA	NA	NA	NA	7.25	7.17	7.48	7.5	7.83	7.79	8.88	8.87		7.25	7.47	7.57	7.6	7.64		4	0
RIGG06796	TCACAAACACCTTCACGTTTCACCTTGAGACTGTGCTTTCTGCTAAGCAAATTGATTTCTGTGGGAGCTT	XM_415173	416882	NA	endoplasmic reticulum protein 29	ERP29	12.38	11.82	12.17	12.11	12.12	12.14	11.97	12.28		12.38	12.09	12.22	12.34	11.9		7	0
RIGG06814	TAAATTAACATCCTTATAGGCACTTCTCTCAGATTCTTGTTTAGGCGCTTTTGTGGGTGGCACTTTACCA	NM_001012821	418448	ENSGALG00000015459	zinc finger protein 92 homolog (mouse)	ZFP92	9.11	9.04	8.93	9.21	8.93	8.87	8.7	8.51		9.11	8.72	8.73	8.61	8.51		1	0
RIGG06822	CTCTCTGCTACTCTTGCAAATTCCTTCAAGAAGAAACACATTCAAGGTGCAGGTAAAAGTCAACGCGTTG	NM_001114503	420716	ENSGALG00000011942	C-RF amide	LOC420716	7.57	6.89	7	7.05	7.15	7.67	7.95	8.7		7.57	7.79	7.89	8.38	8.6		5	0
RIGG06827	TAGTAGATCACAGTCAAGGAACGTGCAAATCTGGCACTTTGTCCTTCCCATGTGAGCACAGCTGTTGGAA	NM_001006189	416853	ENSGALG00000004352	proteasome (prosome, macropain) 26S subunit, non-ATPase, 9	PSMD9	9.14	9.13	9.18	9.31	9.03	8.72	8.66	8.49		9.14	9.09	9.08	9.34	9.71		3	0
RIGG06835	GCATCCGAGGGTACGATCAGTATGCATTTGATGGGAGGGACCACATTGCCTTTGATATGGACACGATGAC	NM_001030675	417065	ENSGALG00000024340	MHC class I antigen	YFV	7.76	7.99	7.81	7.77	8.11	7.98	8.41	9.09		7.76	8.58	8.56	8.67	8.72		5	0
RIGG06842	AGCCAACCTGTGAGGAGACAATGCTTGCTGTTAAATACATTGCCAGTTATGTCCTTGATCACTTGTATTA	XM_422699	424888	ENSGALG00000006834	carboxypeptidase B1 (tissue)	CPB1	6.35	6.35	6.9	7.03	6.88	6.74	6.53	6.43		6.35	6.32	6.67	6.28	6.6		2	0
RIGG06852	ACATCAAAGAGCTGGTAAATGAATCCATCAGAAACGTCAAAGAAGATGATCCAACTTTGCTCAGCTCTGG	XM_420939	423008	ENSGALG00000004643	similar to pcmt1 protein	LOC423008	6.52	6.85	6.81	6.84	6.98	7.09	7.03	7.07		6.52	6.98	6.97	6.91	7.28		6	0
RIGG06853	AATGAGACAGAGCCGTTCAGTTTTACTGCGAACTGTACAGCTAGTAATTTGGGTAATGTCAGCGGATGTT	XM_001231588	770705	NA	similar to pol	LOC770705	9.6	11.19	11.34	11.24	11.72	11.76	11.84	12.09		9.6	12.07	12.01	11.87	11.8		6	0
RIGG06883	GATCGTACTACAGAAGGTCCTATTCAAGAAGCAGGTCACGTTCAAGAGGCAGGAGAAACTATGGGTTTGG	XM_417739	419592	ENSGALG00000021664	similar to NPD014 protein (NPD014)	LOC419592	7.76	7.99	7.96	8	7.94	7.73	7.05	7.31		7.76	8.41	8.72	8.75	9.3		0	1
RIGG06885	TTGGAAATGTGTTTGAAAGTTGTGCTGTGTCTGAATTCAGCTGAAAGTGGTGAAAATACATTGCCTCACTGCC	BX936259	769351	NA	hypothetical protein LOC769351	LOC769351	6.81	7.61	7.51	7.22	7.14	6.93	7.12	6.73		6.81	6.83	6.87	6.58	7.06		3	0
RIGG06887	CCACCGTGTCTCAGGTACTGTTTCTTCCCACATTTGTGATCTTACGTGGCTTTTCTGTCTTGTAAATAATC	BX932371	NA	NA	NA	NA	7.68	7.6	7.9	7.88	7.95	7.92	8.16	8.16		7.68	8.14	8.11	8.01	7.77		4	0
RIGG06895	AATGTCACTGAAGGCTTTAGACCACCATTCTGATGTTTGTAAGGCCTCAACTTTTATCTCCTTCTTGTGA	XM_416621	418406	NA	Cas-Br-M (murine) ecotropic retroviral transforming sequence b	CBLB	7.9	7.49	8.03	8.26	8.28	8.37	8.75	9.2		7.9	8.1	8.29	8.36	8.16		4	0
RIGG06916	GTGCTTTATTTAGCACATTCGTTAACTGGAATAACTCCCAATGCAACTTAGCTAACCATCTGCTTCCCTCA	CR523258	NA	NA	NA	NA	7.51	7.23	7.82	8.09	8.56	8.76	9.12	9.54		7.51	9.38	9.4	9.39	8.92		4	0
RIGG06931	ATCTGGTGCTAGTTCTCCACGATCCTCATCACCCCATGATAAAATGGTACCTCAGAAAGCTTCATCTCCT	XM_417003	418808	ENSGALG00000016915	MYC binding protein 2	MYCBP2	6.99	7.2	7.29	7.32	7.21	7.34	7.41	7.65		6.99	7.11	7.28	7.26	7.35		6	0
RIGG06934	TGCCCAAATTATTACACATCAACCAATCTCAGTTCCCTGTTTTCCTATGCTGAACATGTTTCTCCTGAGGA	CR338806	NA	ENSGALG00000011439	NA	NA	7.22	7.64	7.65	7.62	7.47	7.33	7.21	7.01		7.22	7.11	7.06	6.97	7.06		3	0
RIGG06938	AAGGAACCGTGCATGAATGAGCGTAAGGCCAAAGAGAAAGTCCGGTTTGGTGCACATAAGAATAAATAAG	BX932057	NA	NA	NA	NA	10.97	12.55	12.42	12.44	12.32	12.15	11.5	11.57		10.97	10.83	10.62	10.01	9.86		0	5
RIGG06939	GACCTGTGCTGATCGGATAAGTGAGACCCTAAGGAAGAACAAGAACCTGCGTCTGACAATCATGGTAGGC	XM_418038	419915	ENSGALG00000003226	apolipoprotein B mRNA editing enzyme, catalytic polypeptide-like 2	APOBEC2	7.21	8.21	8.39	8.71	8.55	7.91	7.67	7.12		7.21	7.76	7.42	6.83	6.77		3	0
RIGG06957	TTTATCACATCATTCCTGAGCCACATCACAGCATTTCATTCCAAGAGACATTCCCTTTAGGCCCATCCTC	XM_425960	428399	ENSGALG00000005336	guanylate kinase 1	GUK1	9.22	8.7	8.99	9.14	8.99	9.04	8.89	9.01		9.22	9.23	9.27	9.23	9.41		7	0
RIGG06958	CCCCTGCAAAAGCCCGGACTGATGGAATGAGGTTTTCTACTCTGTGATGCAATGAATAAATGCTATGCGC	BX934430	419882	ENSGALG00000001956	olfactomedin-like 3	OLFML3	12.92	11.71	11.1	11.16	11.01	11.1	11.03	12.2		12.92	11.72	11.81	12.08	12.8		7	0
RIGG06959	CCTTGGGAGAACAAATCATGGGGCATTACAGCCAAACATCCCGACGTTTGAAAATTCCCTAAAGTATTAAA	CR407573	396397	ENSGALG00000002223	LIM homeobox 9	LHX9	7.5	8.13	8.2	8.25	8.02	7.33	6.86	6.94		7.5	6.8	6.79	6.62	6.43		3	2
RIGG06960	ACTACAGTATGCTTTACCTGCTGTATTCTGAGTTGATACATCACGTCTGCATAACGCCAAACAAATCTCA	XM_418940	420851	ENSGALG00000012729	hypothetical LOC420851	TMEM14C	10.99	10.91	11.07	11.41	11.3	11.74	11.28	11.67		10.99	11.94	12.1	12.2	13.26		0	1
RIGG06968	TTCTGTCTGAAGAGGAATGGAGAAGCCTTGGTGTTCAGCAAAGTCTTGGATGGGTTCATTATATGATCCATGA	XM_001231966	768830	ENSGALG00000010693	CDC28 protein kinase regulatory subunit 2	CKS2	10.06	8.56	8.65	8.63	8.27	8.45	8.01	7.79		10.06	8.75	8.79	8.84	8.45		1	0
RIGG06970	AGCTAAAAGGAGAATCCGGAGTTCAAGTCCTTATTCCTAAGACTGCTTCTGTCTCAGTTTCCAATTCTTGG	CR523243	NA	NA	NA	NA	7.93	8.57	8.23	8.4	8.12	7.98	7.73	7.88		7.93	7.81	7.79	7.68	7.79		3	0
RIGG06974	CTACTTACAGTTAAGACAGTATCTCAGACCTTGCATTGTCCCTACTTGCAATCAGTTCTGTTGGATGCAG	BX930824	NA	NA	NA	NA	7.01	7.71	7.44	7.5	7.24	7.27	7.22	7.11		7.01	7.22	7.12	7.22	7.11		3	0
RIGG06978	AATTTGTTTTATGCCCCTTTCTCAGTATTGTAGCGCAAGTCTTGTGTTTAAAAGCCCGGTGTGATGGTGT	NM_001031143	422602	ENSGALG00000011184	heterogeneous nuclear ribonucleoprotein D (AU-rich element RNA binding protein 1, 37kDa)	HNRPD	12.91	12.58	12.44	12.55	12.23	11.89	11.62	11.62		12.91	12.06	12.26	12.37	13.13		1	0
RIGG07007	AGACTTATGACTTGATAGCTGCTTCATCTTCAGAGAATTACCTGCCCTTTCATATCAGTGCTTTTGGTGC	CR406760	NA	NA	NA	NA	6.5	6.83	7.75	8.05	7.99	7.58	7.53	7.2		6.5	6.6	6.54	6.37	7.57		2	0
RIGG07008	GGTTGGGACCAGCTTGTCCAATAGCAAAAGTACACCAACAAAGACTCTTTCCACAATCTATAATGTGCAGG	BX934999	421803	ENSGALG00000015573	four and a half LIM domains 5	FHL5	7.06	7.14	7.27	7.32	7.47	7.42	7.41	7.55		7.06	7.25	7.54	7.35	8.12		6	0
RIGG07010	ATTTCAAGTCCCCAGTATCTCTAGCTGTGATTGTTGACAGTGTGTCATGATCATTTCAAGGGGTATTCACACA	CR338916	NA	NA	NA	NA	8.74	8.5	8.66	8.74	8.43	7.95	7.98	7.76		8.74	8	7.85	7.53	7.65		1	0
RIGG07038	GTGTCGATAACGCCTTATGGTCCTGCTAAAGCAGTGATAAAGAAAGCTCTGTTACCACCAGCAAACATTG	CR338959	NA	ENSGALG00000000816	NA	NA	7.71	7.21	7.46	7.6	7.56	7.5	7.46	7.73		7.71	7.28	7.43	7.36	7.28		7	0
RIGG07044	TTGGCAACATCTGGTGGAATTGTCCGCTCTCCTTTCAGTATCCTACAAGATGATAATTCCCCTAGTGCCC	XM_001232833	770517	ENSGALG00000014513	cell division cycle associated 3	CDCA3	9.16	8.8	8.9	9.07	9.28	9.13	8.9	8.43		9.16	9.32	9.72	9.13	8.7		3	0
RIGG07045	CCCAGTGGAAACATCTGAAGGAGTGAGGAGTCAGGAACTGTAAAACAAAGCATCACTCTTACTGTAGAGAATAAG	XM_415115	416824	ENSGALG00000003321	similar to hypothetical protein MGC7036	RILPL2	10.13	10.31	10.13	10.2	10.02	9.87	9.57	9.13		10.13	9.79	9.68	9.62	9.74		3	0
RIGG07064	TCTCATATGATGGAAACTACAGAAAACAAAGCCCATAACAGTAAAGTAACTGCTCTAAAGCCACCAGTGGG	CR338900	NA	NA	NA	NA	7.4	7.55	7.34	7.34	7.18	7.2	7.25	7.24		7.4	6.99	7	6.98	6.94		1	0
RIGG07075	TCAAATCTTTCCCTACACAAACGGTGCATTGGGGTTCAGTTCTATCTATTGTTAGCTTGTTTGTGATCAC	CR523466	NA	NA	NA	NA	10.01	10	9.82	9.73	9.41	9.3	9.53	10.62		10.01	9.88	9.81	9.82	10.13		5	0
RIGG07080	TATTTTGAGTCTTGGCCATTGAATGTACCACGAGTCTCCGGAGAACATCTTCCCTTCTGTTTGTGTGTGC	XM_424461	426853	ENSGALG00000002898	similar to heart alpha-kinase	ALPK2	7.61	8.34	8.38	8.23	7.84	7.63	7.63	7.24		7.61	7.35	7.16	6.58	7.1		3	0
RIGG07081	TGAAGGGAAAGTTCCAGGACAACTTTGAGTTCATCCAATGGTTCAAGAAGTTCTTTGACGCCAACTACGA	BX929359	NA	NA	NA	NA	6.95	6.95	7.08	7.17	7.12	7.36	7.36	7.63		6.95	7.18	7.2	7.24	7.39		4	0
RIGG07090	GGCAGGTAGGTGTGCTGTCCTTCTATTAACTGTACAATAAGAACAGCTGTCGAAATGCTAAAAGTACTGCTT	BX929449	NA	ENSGALG00000006929	NA	NA	7.38	7.97	7.76	7.66	7.55	7.54	7.46	7.43		7.38	7.38	7.55	7.42	7.38		3	0
RIGG07125	GATGCTGTCGTGTTGGAGAAATATTTTCCACGTTCGTGACTGGAGGAGAGAGGTGCAGTTCAGACACACC	CR338941	395643	NA	PDZ and LIM domain 4	PDLIM4	6.73	6.75	7.24	7.16	6.81	6.91	7.19	7.64		6.73	7.06	7.15	7.18	7.59		5	0
RIGG07126	GCCACCTTTGCTTTAAACAGACGCATTTCTATCTGCAGGAGTCAGAGTTATTTCACTTACTGGCATAGCTGGA	CR388675	NA	NA	NA	NA	10.43	10.13	10.56	10.56	10.82	10.7	10.46	10.95		10.43	10.19	10.01	9.31	9.62		4	0
RIGG07132	TAATGCTTTTGGAAGGATCTCAACAAGCGTCAGAGAGCTGGAGAACTTCAGGGCCATCTTACGAACCATG	XM_421473	423585	ENSGALG00000012404	ERO1-like (S. cerevisiae)	ERO1L	8.29	8.06	7.89	7.93	7.8	7.75	7.78	8.52		8.29	7.83	7.96	7.95	8.28		5	0
RIGG07135	GCTACCTTTCCACTTCAGTGCATCTAATTGTCTCAGAATTGACTCTTTGCCCTGTATTGAAGTGCAAGCATTT	CR406502	420635	ENSGALG00000011176	secernin 1	SCRN1	7.07	7.42	7.09	7.07	6.79	6.7	6.66	6.55		7.07	6.71	6.64	6.42	6.55		1	0
RIGG07138	GCTGTTTGTGTCTTTGTGTGCATGTATAGTAGGCAGCAGCTAGAGCGAAGGACTATTGTAAATACTGCTTTGCAG	CR523484	NA	NA	NA	NA	7.2	8.52	8.48	7.5	7.74	7.67	8	8.68		7.2	8.15	8.6	8.83	10.11		6	0
RIGG07140	ACAGATCATGTTTACTCAGTGCAAGTATAATTTGCAGGCGAAGGTCAGTGTAGCTGCTGTTATTTAGCATC	XM_430091	423752	NA	hypothetical gene supported by CR391242	LOC423752	12.12	11.08	11.71	12.09	11.86	12.14	11.78	11.09		12.12	12.26	12.59	12.97	11.79		2	0
RIGG07152	TTTGAGGGTAGCACAGTGTGTATGAGACGATGTCTAGCTTTCTGTGAAATGCTGCATTTATATCAGTGTGG	BX932375	NA	ENSGALG00000007786	NA	NA	7.9	8.3	8.77	9.22	8.73	8.32	7.35	7.18		7.9	7.74	7.29	7.36	7		3	0
RIGG07154	AATAACGTATTGCAGTTCATCATCGCTGGCTGTCTCGTGGAGATGATCTATTAGCTTCACAAGCACACAC	CR390639	419063	NA	RAB6A, member RAS oncogene family	RAB6A	11.95	11.9	12.36	12.73	12.68	12.45	12.04	12.87		11.95	11.81	11.85	11.61	11.38		6	0
RIGG07164	TCAGGGAATCATACAACACTACTGTACCCTTTCTTCCAGTCTTAATCCCAGTGTGTCTTTCTACCCTTCC	CR523452	NA	NA	NA	NA	8.37	8.64	8.39	8.32	8.04	7.87	7.88	7.65		8.37	7.5	7.57	7.4	7.4		1	0
RIGG07205	CGCTACCGGAAACAAATGGCTGTCAAGAAATACTTAGCGGCCGTCCTGGGGAAAAGGTATAAACAAAGAG	NM_001001291	408251	ENSGALG00000014858	adenylate cyclase activating polypeptide 1 (pituitary)	ADCYAP1	7.75	7.7	8.54	8.96	9.29	8.89	9.07	8.88		7.75	8.57	7.8	6.91	6.87		2	0
RIGG07226	TTGGACCTTTGGATATCATCAAGGATGAATTTCAGCTAAGACGACTAGCAGCGTGGATTCAAAGTACTGCT	XM_414409	416071	NA	fragile histidine triad gene	FHIT	8.23	8.38	8.16	8.13	7.84	7.5	7.41	7.78		8.23	7.59	7.55	7.38	7.22		1	0
RIGG07230	TGTGAAGGGTTACCCATTTGCGTGACGTATAAGAGTTCCCATAGTCGTAGACGTTTGTAGGAATATTCATA	XM_001231345	769417	NA	hypothetical protein LOC769417	LOC769417	8.08	7.75	8.11	7.79	7.8	7.84	7.41	7.34		8.08	7.77	7.92	7.96	8.15		1	0
RIGG07266	GAGACTGCCTTTCTTGATACACCATGGTAAAACCTTGCTCAAGCTTCGTTCTGGTATCATTAAACATGGC	XM_421197	423278	ENSGALG00000009562	pleckstrin 2	PLEK2	7.54	7.55	7.67	7.62	7.75	7.74	8.19	9.03		7.54	8.71	8.94	9.11	8.58		5	0
RIGG07272	ACAAACGCTAACCTGTTATAAATCCTACTGACTGCATTAAGACCTAAACTGAGATGAGACCTGGTCAGCAATG	NM_001031093	421967	ENSGALG00000016487	similar to hypothetical protein FLJ21820	C2orf43	9.33	9.57	9.36	9.43	9.22	9.04	8.85	9.03		9.33	9.14	9.3	9.07	8.7		3	0
RIGG07295	AGCATATGTCGCCTTTCACCATTCTGCTGTTGCCTGAGTATGGCATTTGGACACATAATGAGCAGATTAGTATTT	NA	NA	NA	NA	NA	7.39	6.78	7.33	7.4	7.82	7.92	8.21	8.85		7.39	8.28	8.29	8.19	7.53		4	0
RIGG07297	CACTGTATCTTTGAAGGGTTGCTCTTCCATGGCACCATATGTTTGTTCTGTTGTCTGTAACACCTCTTCT	NA	NA	NA	NA	NA	10.1	10.22	9.49	9.25	8.79	8.54	8.76	8.66		10.1	8.41	8.25	7.94	7.97		1	0
RIGG07300	GGATCTCCATAGCTAAACTGGAAACCACCCTTCATAGACTCTCCAAACCATACATGTTTCTTTCCACTACTTTC	NA	NA	ENSGALG00000002552	NA	NA	7.04	7.18	7.3	7.21	7.27	7.72	7.72	8.16		7.04	8.19	8.16	8.77	8.9		4	0
RIGG07304	CCTGCCCTTAGGTTTCTTAAGCCTTTCTTTCTCCTTTCTTCTTAGACTTTGTGGTGTCCATATTTGCCTTT	NA	NA	ENSGALG00000016500	NA	NA	10.52	10.63	11.02	11.22	11.11	10.84	11.04	10.87		10.52	10.22	9.74	9.12	9.1		0	5
RIGG07307	CTAGCTGTCCTTACTGAACCAAATTGGCGTCCATCAATACCAATAACTGCATCCATCAGTCTTCTGCTGA	NA	NA	NA	NA	NA	7.45	7.86	7.85	8.07	7.97	8.14	8.13	8.38		7.45	8.19	8.24	8.37	8.21		6	0
RIGG07317	GTGAAGAGTCATACAAAGACAGCACGCTAATAATGCAGTTACTGAGAGACACCTTGACATTGGGGACATC	NM_001031343	425619	ENSGALG00000010725	tyrosine 3-monooxygenase/tryptophan 5-monooxygenase activation protein, zeta polypeptide	YWHAZ	9.99	10.91	10.62	10.43	10.36	10.39	10.31	10.46		9.99	10.43	10.24	10.44	10.37		3	0
RIGG07324	CTTTCAGAGATGAGGTAGCTCACGCTAAGAAATGGTGGAATTTTCTTGCCTTGACAGTTAAAGACCAGCA	NA	NA	NA	NA	NA	7.47	8.15	7.9	7.66	7.54	8.52	8.29	9.16		7.47	8.65	8.46	8.89	9.54		6	0
RIGG07328	GTTCCGTTGATGTCTGACCTGTTACTGTTGAACTTACCAATGTCTTCGCCAGGATTAGACAGACCTCCTG	NA	NA	ENSGALG00000011834	NA	NA	7.28	6.82	7.36	7.68	7.78	8.13	8.08	8.78		7.28	7.75	7.88	8.11	7.95		4	0
RIGG07331	TACTCAAGTCTTCAGAGAAGACCTTGTATTTACCTGGCAGTCTCTTTATAGTTCATTGTACCTCGGCCGC	NA	NA	NA	NA	NA	9.65	10.62	10	9.84	9.52	9.24	9.31	9.53		9.65	9.55	9.62	9.52	8.88		3	0
RIGG07333	GTGTGTGAATGCAAAGTTGGTCAGATTACCTGTTTTGTGGAGTCATGCCCACCAGTTGACTGTGAAGCCC	XM_419931	421914	ENSGALG00000016377	peroxidasin homolog (Drosophila)	PXDN	8.61	8.55	8.46	8.47	8.57	8.62	9.13	9.85		8.61	8.73	8.28	7.96	8.35		5	0
RIGG07335	GACAACACATTCTTGGCAAGGTAATCTGGATGACATTTATCAGACACTGTAGGGAAAGCTCTTTCAGCATTTGT	NA	NA	ENSGALG00000002197	NA	NA	10.37	10.65	10.44	10.22	9.83	11.06	10.12	9.88		10.37	10.95	10.82	11.68	11.86		0	1
RIGG07341	AACTAAAATTCTGCTGAAGTGGTTCACTGTTCTCTTGGGAGTGTGTGGGTATGTTTTAATCAGCAACCTG	NA	NA	NA	NA	NA	9.11	8.79	8.63	8.6	8.32	8.22	8.12	8.17		9.11	8.24	8.26	8.35	8.31		1	0
RIGG07342	AAGAGGGTCAAACAGAATTTCAACACTATTTATTTTAGAAATAGAACTAGCTTAGGGCTGGGCCGTCTGCG	NM_204663	395383	ENSGALG00000002728	solute carrier family 16, member 3 (monocarboxylic acid transporter 4)	SLC16A3	7.69	6.96	6.9	6.84	6.96	6.76	6.95	7.78		7.69	7.41	7.19	6.96	7.1		7	0
RIGG07359	CAGAGATGATTAGGCTCACGTATCTGGGCTTTGCTGTAATGTTGAGAGAGTCACGGAGATAACAAAAGGG	NA	NA	NA	NA	NA	6.8	6.55	6.72	6.74	6.83	6.58	6.89	7.51		6.8	7.55	7.7	8.05	9.53		5	1
RIGG07367	TTTGATCAGGGCTGGACTTCACTAATAGAAACTCTGGGTAGTAAAATAACTGATGACCACGCCAATAGTGT	NA	NA	NA	NA	NA	7.75	6.46	6.41	6.37	6.64	6.96	8.3	11.32		7.75	7.37	7.34	7.65	8.19		5	0
RIGG07369	CCAATGATGTTGAACTACGAGCTGAAGGCAACAGCAGATTCACTTTCAGTGTTCTTGTGGATGGCTGCTC	V00390	420564	ENSGALG00000009641	collagen, type I, alpha 2	COL1A2	12.94	13.04	13.09	13.16	13.39	13.47	14.33	15.36		12.94	14.23	14.29	14.28	14.02		4	0
RIGG07370	TTGTTAAAGCCTGTTTTCAGTGTTACGTGAACAATAACATTTGAAGAACGTGTGACTGTGTACCTGCCCG	XM_001233720	770386	NA	progestin and adipoQ receptor family member III	PAQR3	9.37	9.07	8.85	8.66	8.49	8.47	8.38	8.28		9.37	8.09	8.03	7.96	8.3		1	0
RIGG07372	GATCCCTTGTAATCCCATGGTTCACATTAGGGAGAGACATGAGAAGACAACAGAGTCTACAGGACAGCAA	NA	NA	NA	NA	NA	7.21	8.19	7.78	7.25	7.38	7.54	7.54	7.33		7.21	7.5	7.64	7.51	7.29		3	0
RIGG07381	GTCCTCTTCACACATTTGATCTGGGAACAAGTTATTCATCTCCCTCCAAATCCTGGGGTAGCCTTGTAAG	CR352752	395609	ENSGALG00000009942	Mdm2, transformed 3T3 cell double minute 2, p53 binding protein (mouse)	MDM2	7.71	7.66	7.86	8.11	8.49	8.66	8.46	8.79		7.71	7.83	7.83	7.71	7.9		4	0
RIGG07383	GTCCAGCCTGTTCCTACGTCAACCTCAAAGTCTGTGTTAATGGGACAGAACAAGATGGTGTGTTGCTGCT	XM_414300	415957	ENSGALG00000004813	isoleucyl-tRNA synthetase	IARS	9.25	9.12	9.35	9.51	9.36	9.39	9.62	10.15		9.25	10.05	10.15	10.34	9.99		4	0
RIGG07386	AGCTGGAACTCAACTACCCTGACTTCTCACACAGGTCAGCGCATAGAATTCTCAATCCTGACAGT	XM_414298	415954	ENSGALG00000004687	asporin	ASPN	6.96	6.39	6.45	6.53	7.17	7.21	8.1	9.61		6.96	7.23	7.2	7.12	6.86		5	0
RIGG07389	TTTTCACCCCTGAATGCATGACTCTGAAAGTGCTTTACACATTATTAGCCTTATACCAGGATGAGCATGC	XM_416438	418211	NA	sarcospan (Kras oncogene-associated gene)	SSPN	7.36	7.46	8.64	9.04	9.25	8.89	8.86	8.62		7.36	8.43	8.13	7.66	8.08		2	0
RIGG07399	GTGTTGGTGAAAGCCTACTCGTTTTCTCTCTGCTCCAAAGTTTACTGTGCAGCGTTGAATGGGTGCAAAC	NA	NA	NA	NA	NA	9.55	7.93	10.35	11.12	12.49	13.13	13.06	13.46		9.55	12.6	12.49	12.2	11.57		4	0
RIGG07405	CGGTGCTAGTAGGGTGTAAATGGGTTTCAAACAAATGGTTTCATGAAAGAGGAAACGAATTCTTAAGACCC	NM_001006155	416326	ENSGALG00000006677	procollagen-proline, 2-oxoglutarate 4-dioxygenase (proline 4-hydroxylase), alpha polypeptide II	P4HA2	9.39	9.03	9.58	9.82	10.64	11.14	11.38	11.64		9.39	11.21	11.23	11.52	11.06		4	0
RIGG07407	ATTGCTTTGACATTTAGGTTGTGCAGGGTGTAAAGTAAGGATAGGAAGGATCTCTGTGATGTTAGCTGAGA	NA	NA	NA	NA	NA	6.63	6.49	6.53	6.51	6.63	6.56	6.68	7.25		6.63	6.65	6.67	6.58	6.63		5	0
RIGG07409	TTCTCTAAATCCAGTCTACTTGGGCTCCTTGTTATTGTCAGTTTAAAATGGTTACCACTGATGCGTTCCT	NA	NA	NA	NA	NA	8.52	8.22	9.36	9.74	10.14	10.16	10.48	10.68		8.52	10.34	10.18	10.03	9.58		4	0
RIGG07412	ACATGCTTAAGCTGGGGATGAGATAGATTTCAAAGAAACAGAGAAGTAATACTTTAACTGCTGCTAGCACCATCA	NA	NA	ENSGALG00000009641	NA	NA	8.43	9.74	9.48	9.26	9.5	10.65	10	10.98		8.43	10.88	10.61	11.13	11.2		6	3
RIGG07423	TGCTCCTTGGAAGGTTATTCCATTGCACTGTGTTTCCTTTGGCTGTTGCTGTGGCAGGAAGATAC	NM_001007958	424699	ENSGALG00000011047	leptin receptor overlapping transcript	LEPROT	9.14	9.54	9.52	9.58	9.78	9.61	10.03	10.33		9.14	9.85	9.91	9.85	9.6		6	0
RIGG07425	GTTTTATGAAATAGAACCCTATGAACTCTGTTTGCAAGTTCTATCAGTTGTGATAACCGTTACGG	NA	NA	NA	NA	NA	8.23	7.07	8.84	9.29	10.68	11.34	11.35	11.65		8.23	9.85	10.19	9.54	8.62		4	0
RIGG07426	AGGTTGAGCTATGACCGAGCAAGCCACCCTCACAACAAATACAGAGAACTGATTTGCTCATTCTT	NA	NA	ENSGALG00000012893	NA	NA	7.15	8.07	7.43	7.31	7.09	7.27	7.18	7.22		7.15	7.22	7.18	7.07	7.23		3	0
RIGG07428	GAACTATGGGTGCTATTCAGACCAGGGTGCATTGTGATGAGAAAACCAGCATACACTTTACCTCA	NA	NA	ENSGALG00000011214	NA	NA	7.55	7.58	7.68	7.92	8.22	8.57	8.55	9.34		7.55	9.2	8.92	9.31	8.18		4	0
RIGG07429	TCTAAACATGTTTACATGATCACTTTGCCAACCACACTCAGGATGACAATCTTGTAGGTTCCAGGCTGCT	NA	NA	ENSGALG00000011083	NA	NA	9.78	11.06	12.5	12.79	12.56	12.01	11.96	12.37		9.78	11.13	10.5	9.71	10.4		0	5
RIGG07455	TGTGGTCTGTAATCTGGTTCTTGATGACAGCATAAAGTGATAAAGTGCAACAGTCTGTTCCCCTTTGGCA	NA	NA	ENSGALG00000021325	NA	NA	6.78	7	6.99	6.86	6.97	7	7.02	7.12		6.78	6.83	6.83	6.78	6.69		6	0
RIGG07456	GCGCGACCTGTGAAAACTAGAACTGTGTTAGCCATGAAAATGTGGAAGTTTCTTATATCTTGCAGGAATG	XM_419627	421589	ENSGALG00000011663	fibronectin type III domain containing 1	FNDC1	7	6.65	6.99	7.1	7.9	8.06	9.53	10.06		7	9.67	9.28	8.56	8.42		4	0
RIGG07458	ACATTATACTGTCAAGTGCCTGTTTCTCACCTTGATGATGTGTTTGATGCACAGCTTAACTGCAA	CR407452	NA	NA	NA	NA	7.88	7.8	8.04	8.21	8.27	8.32	8.56	9.03		7.88	8.72	8.75	8.67	7.83		4	0
RIGG07463	AAATAACCTGCACTCTTTTGGCTACCATGGTTGTCATCCAGCTTCCTATTGTCTTTGTGCTGATGTGTGG	BX932868	NA	ENSGALG00000005135	NA	NA	7.78	7.94	7.77	7.74	7.93	8.31	8.17	8.32		7.78	8.35	8.16	8.7	9.6		4	0
RIGG07467	GCCCAAAAGTCATCTTGGCCGTTATTATGCAGGACTGTGGAGATTGTAGTGCTATAAATGTGTTTCAGTA	XM_001233206	769894	ENSGALG00000001805	matrix-remodelling associated 7	MXRA7	10.52	11.63	11.26	11.11	11.11	11.35	11.3	12.02		10.52	10.5	10.54	9.95	9.84		6	5
RIGG07472	GGAGAAGGCCTGTCTATGGACACAACAGATGCAACTCAGAAAACTCATTGGGATCTGATACATAGAATTTG	NA	NA	NA	NA	NA	8.42	8.51	8.51	8.28	8.18	8.18	7.81	7.74		8.42	7.29	7.26	7.16	7		1	0
RIGG07484	GGAAGGGCTTACTTACCACACGAGACCTGCCTTGAATATCCTTGGAGATTCTCGTCTCGCCTCTC	NA	NA	NA	NA	NA	11.23	11.77	11.91	11.64	11.45	11	10.36	10.57		11.23	9.98	9.85	9.7	9.5		3	2
RIGG07486	ACAGGAGCTTGTTTATAGAGTATGGCAAAGCCCTTGGGTCTTCTTCCACAGGAAGCAAGGCAGAA	NA	NA	NA	NA	NA	7.39	6.49	6.91	7.06	8.34	9.47	9.78	9.17		7.39	9.64	9.85	10.23	9.06		0	3
RIGG07490	CCGATGAGTATGTTACGGGGAGGTTTCTATTATGCAACTAACTGCTACAGATTCAGTGAAATGCCACTTG	NA	NA	NA	NA	NA	10.12	8.48	11.18	11.81	12.95	13.8	13.85	14.22		10.12	12.85	13.04	12.84	11.87		4	0
RIGG07493	TTTTAGTTCATTCATTTGAAACAGACTGGGCCAATGTGCAAACCGAATTCTTGGTCAGCGCCACC	NA	NA	ENSGALG00000009641	NA	NA	7.63	8.36	8.23	8.04	8.28	9.05	8.49	9.26		7.63	9.14	8.97	9.31	9.71		6	0
RIGG07497	TGGCCACACTTTTGCTAATACATCTCTTGCTTATCATTACTCACATGATGGGACTGGATTAAGGCATGTGC	NA	NA	NA	NA	NA	6.95	6.34	6.49	6.73	7.84	9.05	9.6	9		6.95	9.48	9.62	9.83	8.75		4	3
RIGG07498	GAGCTGCTAAAAGATTTGGATACTTTCTTAGGGGACAAGAAGTGGTTTGTAGGGAAATCTGTAACATGGGCTG	NM_205011	395863	ENSGALG00000010402	prostaglandin-D synthase	PGDS	10.5	8.46	9.64	10.29	12.82	14.45	14.37	14.2		10.5	14.71	14.86	15.58	14.56		4	3
RIGG07501	CTGATATATGAATTATTGATCAAACACCTGTGTCCCATTTCCTTGGCAACCTACAGACTGGATGTTCAAGAGGAA	XM_419627	421589	NA	fibronectin type III domain containing 1	FNDC1	6.63	6.58	6.67	6.66	6.89	6.99	7.47	7.67		6.63	7.9	7.79	7.64	7.39		4	0
RIGG07506	CCTGGCCAATGTCCGTGTCGTGCAAGTATCCCCATAAGATCAGTGTGAATAATGGATCGGTTAATAGTGC	NA	NA	ENSGALG00000017046	NA	NA	7.11	7.05	7.57	7.68	8.06	7.95	8.28	8.64		7.11	8.81	8.93	8.96	8.7		4	0
RIGG07508	CCTACCGCACTGCGTGTATAGTTTCTCTTAAACACTGAAGTTATGTAGGAGCTACTGATCCTTACGTCAGAT	XM_416936	418737	ENSGALG00000016820	growth arrest-specific 6	GAS6	7.24	6.92	7.24	7.47	7.5	7.47	7.44	8.16		7.24	7	7.1	7	7.01		4	0
RIGG07510	TAATCTTGCATCATCTTCTCGATCCAAATCATCAAGTGGCAGTTTCTGTCTTATGGGAGCATCTGGATCC	NA	NA	ENSGALG00000009934	NA	NA	7.06	6.35	6.89	6.71	7.65	8.51	8.87	8.48		7.06	8.97	9.21	9.45	8.58		0	3
RIGG07511	GCCCCGAAAGAGAGATGTGTAAAGATTTTCCAGGGGAACGTGCATAATTTTGAAAAGAATCTTTTGAGGTG	NM_001006308	419556	ENSGALG00000000615	WD repeat domain 57 (U5 snRNP specific)	WDR57	9.39	9.06	8.89	8.59	8.72	8.72	8.64	8.49		9.39	8.91	8.61	8.99	8.47		1	0
RIGG07512	CCCTTTGTTGGGTTTACATACACAACTGATAGCTCTTTATCTGATAGAGGCACGTTGAAGAGTGCAATGC	XM_421380	423473	ENSGALG00000011432	CDC42 binding protein kinase beta (DMPK-like)	CDC42BPB	7.7	7.11	7.57	7.68	8.01	8.07	9.23	9.54		7.7	9.84	9.83	9.73	9.54		4	3
RIGG07521	GTCTTACGCTTACAGATGTTGCAGCAGAGGTATGTAATGAGCTGGGAAGTAACCTAAGTTAGTCATTGCAG	NA	NA	NA	NA	NA	7.01	7.65	7.22	7.33	7.02	6.87	6.76	6.87		7.01	7.04	6.99	6.95	7.36		3	0
RIGG07525	TGGACCAGCCAAGAATTTAAGTAGGTTTATCAACTTGAGCTTTACTTGAAGTCTTTCCAGAGCTGGTAGTGTAC	NA	NA	NA	NA	NA	9.89	9.97	9.61	9.8	9.64	9.63	9.24	9.69		9.89	9.73	9.85	9.72	9.77		1	0
RIGG07526	GTTGATCACACCACAAATAACCCTGAGTCCCTGACGCTTTTAACTGATAGCGGGTTGGGCACAGA	CR523492	396329	ENSGALG00000016666	cathepsin B	CTSB	9.5	9.57	9.2	9.27	9.35	9.48	9.66	10.4		9.5	9.61	9.5	9.46	10.6		5	0
RIGG07540	TGTATGCTACTCTGACTTCACTCAAGAGCTAGTGTTAACCACTGACTAGGTTTTGAAATGGGAGTCAACG	NM_001083920	424805	ENSGALG00000005135	serpin peptidase inhibitor, clade E (nexin, plasminogen activator inhibitor type 1), member 2	SERPINE2	9.88	9.87	10.13	9.86	10.29	11.06	11.43	12.44		9.88	10.9	11.53	11.89	12.19		4	0
RIGG07542	AGAGTGATAGAGAGCTCAGAATATTAGAGGACAATCAAGAATTGCAGTCTGCTTTGCAAGAGATCATACTGCC	BX931364	424186	ENSGALG00000011099	fibroblast activation protein, alpha	FAP	6.83	6.27	6.35	6.61	6.5	6.45	6.91	8.22		6.83	6.92	7.11	6.84	7.69		5	0
RIGG07543	GTCTATAGAAGGTCGGTCTTTTCCTGCTCTAAGCCAGAGTGCATTTCGTGGAACTGATGACTGTGGGCACT	CR733395	NA	NA	NA	NA	10.71	10.67	10.35	10.34	9.97	10.3	10.24	10.91		10.71	9.9	9.85	9.78	9.47		5	0
RIGG07545	TGTTGCATGACGGTTCATAGCTGATTTGGAAATGACATTTCTCTCCTAGGTTAATTTTGTGTTTA	CR390407	NA	NA	NA	NA	11.61	12.5	12.13	12.24	12.11	11.98	11.88	12.21		11.61	12.46	12.35	12.53	12.56		6	0
RIGG07548	GACCTGTTAGCTCTTCAGTCTCATTTATCACAGAATCCGATAATCCCCTCCTTATTGTCAGACCACCTGG	XM_419627	421589	ENSGALG00000011663	fibronectin type III domain containing 1	FNDC1	6.92	6.69	7.1	6.82	7.03	7.09	7.58	8.07		6.92	7.9	7.89	7.5	7.14		5	0
RIGG07551	TCGTGCTAAATTTTGGGTAAGTGATTACTCGTTGTTGCCAGAATGAGATGCCTGCCAGTATGTTACACGT	XM_418806	420707	NA	hypothetical gene supported by CR386894	LOC420707	8.44	8.44	8.48	8.6	8.66	8.56	8.61	8.74		8.44	8.75	8.75	8.74	8.33		4	0
RIGG07552	GAGGAGTTTTAGGAAGCAAGATAACCAGAAGGGAAATCCCAGTGTGGTATGAATCTCTGCGGAAGCCGTC	XM_416451	418226	ENSGALG00000014166	translocator protein (18kDa)	TSPO	7.72	7.87	7.94	8.01	8.07	8.34	8.36	8.71		7.72	8.3	8.39	8.51	8.22		4	0
RIGG07585	GTACGAATCGCGGCTGTTGGACATCTCCGTGTCGCCTTTGATGAACTCTTTGGTTTCACAAGTTATTTGT	XM_417693	419542	NA	AT rich interactive domain 1A (SWI-like)	ARID1A	7.55	7.96	7.88	7.8	7.55	7.54	7.65	7.15		7.55	7.54	7.33	7.42	7.61		3	0
RIGG07703	TACAACATCTCACGCACTGGCAACAAGACAGAGCTTCGCATTCTCAAACTGAACATCGAGCAGGATATGG	XM_001233699	770363	ENSGALG00000001328	similar to 5A11/Basigin-2	LOC770363	8.5	8.94	8.68	8.73	8.94	9.17	9.22	9.88		8.5	9.44	9.23	9.51	9.66		6	0
RIGG07709	ACAGAGGACTTTTATGGAGAAGCACTACCAGGAGTTCGATGACTCAGAAGAAAACAAGCTCATCTACACT	NM_001007970	426495	NA	ADP-ribosylation factor-like 2 binding protein	ARL2BP	7.35	7.37	7.48	7.59	7.53	7.62	7.78	7.86		7.35	7.35	7.37	7.5	7.25		4	0
RIGG07711	GTTGGCATCCCGCATATACGGTGGTATGGTCAAGAAAAGGATTACAATGTTCTAGTTATGGATCTTCTTGGTC	NM_205053	395924	ENSGALG00000001364	casein kinase 1, alpha 1	CSNK1A1	7.8	8.09	7.93	8.08	8.21	8.31	8.34	8.65		7.8	8.58	8.65	8.88	8.77		6	0
RIGG07824	CACTAACCTGGCCAATGAGACCAACATCTCCACCATCCTGAGGGAATTTCAGACCTATATCCGCAGCATG	XM_001232604	769343	ENSGALG00000002136	adaptor-related protein complex 3, beta 2 subunit	AP3B2	6.59	6.56	6.49	6.46	6.5	6.5	6.53	6.45		6.59	6.41	6.37	6.44	6.57		1	0
RIGG07841	CTGGTGGCATTTGTCATGGCTTACAGCTTTCAGGAGCCTTTAGAGGAGGAAGATGAAGATGAGAAGGGCC	NM_001030563	415675	ENSGALG00000002247	SET domain containing 6	SETD6	6.83	6.7	6.66	6.57	6.96	7.42	7.12	7.07		6.83	7.73	8.31	8.42	7.7		0	4
RIGG07878	ATACAGAACGCGCAAAACAATGAGGTTACCTGTGGTTGATATTGCACCCATAGATATTGGTGGTCCCGAT	XM_421847	396340	ENSGALG00000002552	collagen, type III, alpha 1 (Ehlers-Danlos syndrome type IV, autosomal dominant)	COL3A1	9.88	9.6	10.49	10.63	11.25	11.24	11.72	12.72		9.88	12.74	12.93	13.09	12.63		4	3
RIGG07883	GGTTCCTGAAGGAAAAGTGGTGGTTCTTTCTTTTAGATATTTAGACCTGGAAAGTGACAATTTGTGCCGGT	XM_426680	429124	ENSGALG00000002623	procollagen C-endopeptidase enhancer 2	PCOLCE2	7.14	6.78	7.77	8.14	8.72	9.62	9.24	9.3		7.14	8.98	9.09	9.58	8.29		4	0
RIGG07903	CCTCTGATTAAAATTGAAATGGTCATCAGTGAACCATGTCAGAAGACAAAGCGAAAGAGCATTCTGGCCG	XM_415101	416810	ENSGALG00000023721	similar to transmembrane protein 132B	TMEM132B	6.37	6.33	6.23	6.21	6.16	6.14	6.12	6.24		6.37	6.28	6.25	6.25	6.25		1	0
RIGG07917	TTTGAGTGCTTTGAGAACAACTCTTGTGAGATCCGAGGCTTACACGAGATCTGCATGACTTTCCTGCACA	XM_414534	416208	ENSGALG00000002893	stanniocalcin 2	STC2	6.87	6.83	7.97	8.41	8.67	8.8	8.21	8.78		6.87	8.2	7.77	7.3	6.88		2	0
RIGG07920	AATGACCCTTGGACACCCACCGTCACCTTTGCTGACTTCATCAATGATGAAACCATCGCTAACGAGGATC	XM_418136	420015	ENSGALG00000002937	amine oxidase, copper containing 3 (vascular adhesion protein 1)	AOC3	7.72	9.37	9.04	8.77	8.72	8.62	8.4	8.6		7.72	8.17	7.52	7.59	7.39		0	5
RIGG07928	TGATGGCCGGATCCACAGGAATAGCTCATCAGAGGAAGTGTCTCATGGATTTGAATCTGATGATGGCTGA	XM_422605	424787	ENSGALG00000002963	phosphotyrosine interaction domain containing 1	PID1	6.75	6.76	7.28	7.41	7.67	7.98	8.31	8.46		6.75	7.64	7.89	7.77	8.46		4	0
RIGG07954	TGACCCGGATGCAAGATCTGATTGACAAGCTGCAGAGCAAGGTCAAGAGCTACAAGCGCCAGTTT	NM_204587	395279	ENSGALG00000003157	myosin, heavy chain 7B, cardiac muscle, beta	MYH7B	7.85	7.77	8.51	8.78	8.82	8.45	8.57	8.5		7.85	7.83	7.38	6.45	6.55		0	5
RIGG07956	GATGTGGTTTAAACCAGTGGAGCTAAGGACAAAATGGGGTCGTAGAGGACATATAAAAGAGCCATTAGGG	XM_001234319	417565	ENSGALG00000003180	TSR1, 20S rRNA accumulation, homolog (S. cerevisiae)	TSR1	9.46	8.77	8.87	8.97	8.63	8.62	8.64	8.37		9.46	8.26	8.12	8.27	8.46		1	0
RIGG07977	TCACTGGACAGCATATCTAAGAAACAAAGTTGATACATACGTTGAGTTTCCCTTACGAGGCCTAGACATGAA	XM_413755	415369	ENSGALG00000003427	ubiquitin specific peptidase 3	USP3	8.11	8.68	8.42	8.47	8.19	8.17	8.07	8.21		8.11	8.15	8.11	8.16	8.47		3	0
RIGG08005	AGAGCCCAGTTTGAGGAGATTGCTGCTGTGATAAACTCTGCACTGGACATGTATTTCCCAGAAGGGTGTG	XM_425787	428228	ENSGALG00000003614	arginine decarboxylase	ADC	6.51	6.67	7.04	7.04	7.44	7.85	7.88	7.83		6.51	7.47	7.33	6.84	6.61		4	0
RIGG08034	GGAACAATGGGAAAGGCATTCCAGTCGTTGAACATAAAGTGGAAAAGGTCTATGTGCCAGCACTCATCTT	NM_204791	395570	ENSGALG00000003922	topoisomerase (DNA) II alpha 170kDa	TOP2A	6.73	6.49	6.45	6.57	6.62	6.58	7.05	6.86		6.73	7.43	7.74	7.47	8.56		0	1
RIGG08044	AGAGGTGTCCGAAGTTAAATGCAGTGACCTTGAAGAGGAGTTGAAGAATGTCACAAACAATCTGAAGTCTT	NM_001031504	428352	ENSGALG00000003998	RAB8A, member RAS oncogene family	RAB8A	14.16	14.14	14.69	14.78	14.73	14.62	14.47	14.25		14.16	14.14	13.85	13.59	12.96		2	0
RIGG08098	AGACGCGATGACTTACCACAATGGCTGGATGTTCACAACGTGGGACAGAGACAATGATGTGGCTC	XM_001233252	424435	ENSGALG00000004538	tenascin N	TNN	7.25	8.22	8.04	7.93	7.64	7.32	7.06	6.88		7.25	6.98	6.62	6.73	6.54		3	0
RIGG08157	CCAGCTGGGATATTGAGAAAGCAGCAGTCTTTTCTATCAACATCTCCGATCTCAGTAACAAATTTCGCATC	XM_413815	373992	ENSGALG00000004960	fibrillin 1	FBN1	7.9	8.66	8.85	8.95	9.21	9.69	10.02	9.82		7.9	10.27	10.14	10.12	10.09		6	0
RIGG08171	TTCAAGTCCTTGGGAAAACAAGTTGCATTCTTTCATTTCCGATTCTGTAATGGGAAGAGGCGACGAGGAG	XM_415871	417627	ENSGALG00000005061	protein phosphatase 1E (PP2C domain containing)	PPM1E	8.59	8.94	9.55	9.5	9.49	9.33	9.49	9.69		8.59	8.42	8.4	8.18	8.52		0	5
RIGG08186	CAGCTGTTCCAAGAAGCACACGAAGAAATCCTGAATGCTTTTAAGGGGTCTGCTGATAAAATCGCACCTG	XM_001231970	769847	ENSGALG00000005204	similar to Glutathione S-transferase theta 1	LOC769847	6.88	6.79	6.83	6.72	6.88	7.07	7.11	7.65		6.88	6.92	6.81	6.78	7.3		5	0
RIGG08222	CTGATGGGTGTTTTGAAAAGGAGAGACCAAATTCAAAGCGAGCTTGATTCTAAAGTTGATGCTTTAGCCA	XM_422321	424478	ENSGALG00000005478	sorting nexin 7	SNX7	9.7	9.56	9.24	9.16	9.47	9.67	9.96	10.3		9.7	10.09	9.92	10.01	10.13		5	0
RIGG08248	GACTACGCAGAAGTGAATCATCTACTGGAACGAATGCTCAAAGTTTACATTAAAACGGTAACCTGCCTCC	XM_420203	422211	ENSGALG00000005648	hypothetical LOC422211	LOC422211	6.85	6.99	6.92	7.04	6.9	6.75	6.64	6.62		6.85	6.75	6.73	6.71	6.54		3	0
RIGG08256	CGGAGTATCTTTAGCACCTTATTCTGCTGCTTTCGTGACTACAATGTCGAACCACCATCTACCAACAGCA	NM_001001316	408252	ENSGALG00000005710	CTD (carboxy-terminal domain, RNA polymerase II, polypeptide A) small phosphatase-like	CTDSPL	7.67	7.61	7.67	7.81	7.92	8.08	8.04	7.97		7.67	8.11	8.04	8.24	8.35		4	0
RIGG08322	GACACCTTCTGCTCTTCAGTTTGCTTACAATAAGCTCATCAAAGAAAGCCGTCGAGAGAAAGCCCAAGTG	NM_205348	396292	ENSGALG00000006126	collagen, type VI, alpha 2	COL6A2	6.56	6.55	6.51	6.55	6.6	6.82	7	7.09		6.56	7.23	7.11	7.2	7.32		4	0
RIGG08329	AGCGTTTTACAGCTGTAGAGGATCAGTTTTACTGTGTTGAGTGCTACAAGGAATGTGTTGCCAAGAAGTG	XM_001234113	770787	ENSGALG00000006190	similar to Four and a half LIM domains a	LOC770787	7.82	7.33	7.77	7.96	7.94	7.86	8.43	10.16		7.82	8.96	8.64	8.79	8.89		5	0
RIGG08358	CAAAGAACCATTACTGCAATTCTTCTCGGTGTGAACATTGCGAGTCATGTACTGTATGTGAAAATGGCCAA	XM_421659	395274	ENSGALG00000006351	Fas (TNF receptor superfamily, member 6)	FAS	7.42	8.06	7.1	6.83	7.1	7.55	7.82	9.02		7.42	7.55	7.75	8.03	7.56		5	0
RIGG08409	AATGGTTTCGAAGAAGTGTAATGAGAATGATATCAGGGTGATGTTTTCTCCGTTCGGCCAGATAGAAGAA	NM_204260	374111	ENSGALG00000006713	CUG triplet repeat, RNA binding protein 2	CUGBP2	7.71	8.44	8.04	7.88	7.76	7.62	7.59	7.41		7.71	7.74	7.58	7.47	7.44		3	0
RIGG08449	TGAAGTTTGCAGAGGTCTATTTTGCACAATCTCAGCAGAAGGTGTTTGATGTTCGCTTGAACGGCCATGT	XM_415264	416971	ENSGALG00000007102	similar to Protein KIAA0152	KIAA0152	8.31	8.21	8.46	8.67	8.87	9.15	9	9.2		8.31	8.8	8.99	9.18	8.62		4	0
RIGG08477	CAAGGCAAAGGAATCACTCTGGTTCATTTAGTTCCAATGAATTTGAGGAGGAATTGGTGTCTCCATCATC	XM_001233725	771284	ENSGALG00000007426	mohawk homeobox	MKX	6.68	6.41	6.49	6.57	6.7	6.76	6.96	7.49		6.68	7	6.87	6.97	6.55		5	0
RIGG08480	TTATCCGCTGTGTGAGAACAATGTCTACATGCTTTCACCAAATGCCAGTGTCTGTCTTTACTCTCCACTG	XM_414946	416649	ENSGALG00000007456	CGTHBA	CGTHBA	7.22	6.96	6.99	7.04	6.98	7.04	7.04	6.95		7.22	7.2	7.19	7.31	7.89		1	0
RIGG08492	AAGAAAAGCCGGTTGCAATTGCTCGGAGCTACCTGCATGTTTGTGGCTTCCAAAATGAAGGAAACGATTC	NM_205381	396341	ENSGALG00000007555	cyclin D1	CCND1	9.91	10.58	10.88	11.04	10.63	10.34	9.76	9.86		9.91	9.3	9.29	9.24	8.86		0	2
RIGG08504	GTCCCCACTGCCAGCAAGCCATCACCACCAAGATCAGCTACGAGATTGGGCTCATGAGCTTCCTG	XM_414959	416662	ENSGALG00000007630	similar to transmembrane protein I1	C16orf5	6.82	6.82	6.61	6.53	6.64	6.7	6.77	6.68		6.82	7.52	6.59	7.14	6.61		1	0
RIGG08510	AGCGTTGGCAAGACAGCTCTGGTTGTGCGCTTTCTCACTAAGAGATTTATTGGAGACTACGAAGCCAACG	XM_420297	422321	ENSGALG00000007710	similar to Rasl11c protein	LOC422321	7.45	9	8.4	8.5	8.5	8.4	7.96	7.48		7.45	7.76	7.64	7.24	7.03		3	0
RIGG08559	CCTTAATCATTTGTTAAACTACGTATGGCCTAATGTGTTTGAAACCTCTCCACACGTCATTCAGGCAGTCA	XM_421912	424056	ENSGALG00000008038	splicing factor 3b, subunit 1, 155kDa	SF3B1	10.37	10.7	10.59	10.34	10.3	10.24	10.17	10.1		10.37	10.43	10.64	10.71	10.61		3	0
RIGG08625	AAGCATTAAGGTTGCCTGTTGTCTCACAAGAGTGGGTGATCCAGAGCCTTATTGCTGGAGAGAGAGTAGG	XM_413957	415589	ENSGALG00000008521	tumor protein p53 binding protein 1	TP53BP1	8.23	8.19	8.29	8.27	7.9	7.66	7.66	7.63		8.23	7.49	7.48	7.43	7.32		1	0
RIGG08646	TCTCGCAATGATCTCCTTCTTTGGCTTTGGAAGGAAAGTACTGCTCTCTACCCTTCAATATATCTGGATTA	XM_001233419	770096	ENSGALG00000008776	hypothetical protein LOC770096	LOC770096	6.76	6.39	6.59	6.67	6.39	6.5	6.59	6.51		6.76	6.49	6.42	6.43	6.54		1	0
RIGG08706	AGCGAATGCTTATAACCTTACTTCACCACACAAAGCTGTTTTGCGAAGGAAGAGAAGAATTGCTGTTGTG	XR_026983	425485	ENSGALG00000009279	similar to KIAA1617 protein	LOC425485	6.46	6.34	6.42	6.4	6.46	6.38	6.37	6.46		6.46	6.41	6.36	6.45	6.39		7	0
RIGG08746	ACTGGTCACGCTACTCTTGGATTAACTCTCCTGATAGGCGGCATAACATGTCTCTTCTCACTGGCCTGTG	NM_001031321	425017	ENSGALG00000009593	major facilitator superfamily domain containing 1	MFSD1	8.45	9.2	8.96	8.91	9.02	8.95	8.68	8.78		8.45	9.05	9.14	9.08	8.87		3	0
RIGG08783	AGTGCATGATGTTCTGGATTTCCATTTGAATAGAGTTAACTTGGAAGAATCAACAGGAACGGACGGTACT	XM_421224	423307	ENSGALG00000009916	sec1 family domain containing 1	SCFD1	8.58	8.05	7.89	8	8.47	8.57	8.83	9.13		8.58	9.16	9.25	9.03	9.58		5	0
RIGG08791	AGGCTTCAGCTATAGAGTTTCATTTAAAGCGTGACTATTCACAGAATGAGGACGTTTTACACCAGAACCCTA	XR_027068	423314	ENSGALG00000009995	similar to KIAA0311	LOC423314	6.28	6.78	7.75	7.93	7.67	7.72	7.4	6.84		6.28	6.92	6.69	6.57	6.9		2	0
RIGG08832	GGAGATCGCAAGAATTAAACCCCATCAGAGTCAGCACATAGCGCACATGAGCTTCTTACAGCACAGTAAA	NM_205042	395909	ENSGALG00000010290	vascular endothelial growth factor A	VEGFA	7.59	6.99	7.48	7.66	8.12	7.89	8.2	8.24		7.59	8.26	8.23	8.06	9.85		4	0
RIGG08864	ATTGTCACCAGTGGTGCTGTAGCTTTTGGAAAACAGCGGTTGCGTCATGAGATCTTGCTTTCTCAGAGTG	XR_026940	423976	ENSGALG00000010522	similar to pyrroline-5-carboxylate synthase	LOC423976	6.3	6.27	6.35	6.33	6.52	6.53	6.7	7.22		6.3	6.84	6.85	6.65	6.55		5	0
RIGG08883	GCTTCAGCCCTAATGTAAATCACGCGGAACTTCTTAACTCATCTATCCAGTCTGTAAAAGCTACGTTAGATGTTG	XM_001232631	769372	ENSGALG00000010661	CDKN2A interacting protein	CDKN2AIP	7.82	8.23	7.84	7.63	7.89	7.9	7.96	7.96		7.82	7.85	8.04	7.86	8.07		6	0
RIGG08889	CCTTGACCCGTTATCCAATCCTGACGCTGTTGGGAAAACCGATAAAGAACATGAATTACTTAATGCATGA	XM_418682	420581	ENSGALG00000010708	islet cell autoantigen 1, 69kDa	ICA1	7.59	7.38	7.78	7.87	7.95	7.93	7.93	7.73		7.59	7.42	7.59	7.32	6.99		2	0
RIGG08902	ATGTGAGTCTGGATCTATGATGAATCATTTGGCTGATAATATCAACGTTTACGCAACAACTGCTGCCAACC	XM_421328	423418	ENSGALG00000010811	legumain	LGMN	8.18	9.12	8.99	8.94	9.44	10.15	10.05	10.75		8.18	10.18	10.16	10.49	10.17		6	0
RIGG08914	GACTTCTGGCAAAGCTTCGGAAAGATATCAGGCCTGAATTTCGGGAGGATTTTGTTCTCACAGTCACAGG	NM_205273	396210	ENSGALG00000010924	nuclear factor I/A	NFIA	7.57	9.25	9	8.8	8.6	8.71	8.15	7.44		7.57	8.74	8.68	8.84	8		3	0
RIGG08955	CTTCTGCTTTATCACATACACAGATGAAGAGCCGGTAAAGAAGTTACTAGAAAGCAGATACCACCAGATTGGT	NM_001031142	422601	ENSGALG00000023199	heterogeneous nuclear ribonucleoprotein D-like	HNRPDL	10.95	11.97	11.92	11.84	11.7	11.53	11.12	10.8		10.95	11.25	11.41	11.41	11.4		3	0
RIGG09041	CGAGAAGAACACTGTCTACCTTCTGTTCAACCCTTGGTGTGAAGGTGATATTGTCTTCCTGTCCAACGAG	NM_001006368	420706	ENSGALG00000011888	transglutaminase 4 (prostate)	TGM4	6.32	6.37	6.38	6.37	6.57	6.5	6.63	6.51		6.32	7.71	7.9	7.94	6.65		0	4
RIGG09066	TCACCAAAGATCTGTCTGAACCCTACTCCATTTACACGTATAGGTATTTTATCCACAACTGGCCACAACT	XM_421440	423547	ENSGALG00000012098	N-acetyltransferase 12	NAT12	7.22	7.72	7.6	7.67	7.59	7.59	7.41	7.08		7.22	7.4	7.32	7.37	7.75		3	0
RIGG09100	GCCATATAGCAGGCACATCTGGTTCATCATTATCTTTTCACTCCACTGTAATCAACCATTACCGTATGCG	NM_205396	396361	ENSGALG00000012327	inhibin, beta A	INHBA	9.03	8.37	9.16	9.35	9.38	9.41	10.17	11.72		9.03	8.39	8.45	8.1	8.04		4	6
RIGG09124	GTGCGTTTTCTCCAGGTGGACATTTCTTTGTTACTGGATCATCATGTGGTGATCTGACTGTTTGGGATGAT	NM_001031263	424331	ENSGALG00000012574	WD repeat, sterile alpha motif and U-box domain containing 1	WDSUB1	8.77	9.35	9.19	9.05	9.03	8.87	8.87	8.62		8.77	9.08	8.94	8.87	8.73		3	0
RIGG09133	CTGAGCGAAAGAGAAACAAGACACTTCTTCCGACAAATAGTCTCTGCTGTACATTACTGCCACAAGAATG	XM_416310	418074	ENSGALG00000012662	NUAK family, SNF1-like kinase, 1	NUAK1	7.78	7.21	7.88	8.26	8.3	9.06	9.33	10.16		7.78	8.1	8.24	8.2	8.9		4	0
RIGG09145	AACAGACTGCAGAACAAGTGTGATGACCTGGATCGGTTTGTTATGGTGGCAAAGACAGTCCCAGACGATG	XM_418946	395736	ENSGALG00000012747	neural precursor cell expressed, developmentally down-regulated 9	NEDD9	6.58	6.5	6.57	6.55	6.51	6.56	6.75	6.78		6.58	6.66	6.64	6.71	6.9		5	0
RIGG09164	AATACTGCCTTGAAAACTCGAACTGGGAACCTAAAGAGAGCTCTTCATAATGCTGACTGCCAGAAGACTG	XM_416358	418125	ENSGALG00000012893	pleiotrophin (heparin binding growth factor 8, neurite growth-promoting factor 1)	PTN	9.85	9.18	9.12	9.03	8.53	7.73	7.52	8.14		9.85	7.58	7.58	7.33	7.33		0	2
RIGG09232	TCAAAAGTAATTGTGAATTGAAGCAGCACCAGTGCACCCACACAGAAGAGAGACCTTTTCAGTGTCCCGA	NA	NA	NA	NA	NA	7.36	7.43	7	6.77	7.26	7.9	6.61	6.64		7.36	6.77	6.75	6.77	6.78		1	0
RIGG09242	GTGATCGAGTACCGGTCGCAGAAGACCTCGCGCCTGCCCATTGTAGATATTGCACCTATGGACAT	NM_204426	395069	NA	collagen, type II, alpha 1 (primary osteoarthritis, spondyloepiphyseal dysplasia, congenital)	COL2A1	10.42	11.76	11.59	11.54	11.57	11.74	11.98	12.76		10.42	12.01	11.97	11.92	11.38		6	0
RIGG09244	CCGCGCCCATGGGTCCTTAAAGTCTGAATCAGACATTTTGCAGAACACACTACCTGAAAATGAGAAATTC	NM_205366	396323	ENSGALG00000013604	vasoactive intestinal peptide	VIP	6.42	6.32	6.35	6.43	6.62	6.52	6.65	6.64		6.42	7.21	7.33	7.8	9.39		0	1
RIGG09252	GCCTCTCAGGTTTTCACACGTATTTGATCAGCTCCAATCAAACAACAAACGAAGATATTAAAGGATCGTGGT	XM_001232231	421653	ENSGALG00000013695	zinc finger, DHHC-type containing 14	ZDHHC14	6.82	7.1	6.95	6.93	6.86	6.92	7.02	7.16		6.82	6.86	6.95	6.9	6.81		6	0
RIGG09265	ATGTGGAGTCGTGCTACTTCGCAGCACAGACGATGAAGATGAAGATCCAGACCTCATTCTATGAGCTCCC	XM_423940	426277	NA	transportin 3	TNPO3	6.81	6.92	6.98	6.74	7.02	6.86	7.57	7.69		6.81	8.64	9.52	9.19	9.06		0	4
RIGG09308	AGCAGTGGCCCTGAGCGCATTTTGAGTATAAGTGCAGATACAGAGACAATTGGAGAAATATTGAAGAAGAT	NM_001031385	426516	NA	heterogeneous nuclear ribonucleoprotein K	HNRPK	7	8.15	7.73	7.57	7.61	7.62	7.57	7.38		7	7.86	7.95	8.1	7.65		3	0
RIGG09319	CACTTCCACAGACACTTTAAGATCCACTTGTCAGCTACAAAACTGGTGAAAGTTTCTACGGGAATTGCCTC	NM_001006569	426563	NA	centromere protein L	CENPL	7.46	7.49	7.59	7.69	7.37	7.45	7.39	7.31		7.46	7.51	7.39	7.63	7.46		3	0
RIGG09320	GGTTTGTTGGACGATGGTCATAACGATCAAGTTGGAGTCTTAAATTCACCTACCTGCTATTCTGGTCATCAGA	XM_420779	422832	ENSGALG00000014516	cytoplasmic polyadenylation element binding protein 2	CPEB2	6.59	6.73	6.72	6.62	6.49	6.48	6.53	6.49		6.59	6.49	6.46	6.41	6.66		3	0
RIGG09326	CCAAGATGTGGTACCTTTGGTCTCTACACCAAGGTAGTGCGCTATGTGGACTGGATTACAGAGACCATGA	NM_001030777	418294	ENSGALG00000014603	complement component 1, s subcomponent	C1S	7.01	6.35	6.57	6.72	7.6	8.41	8.88	8.48		7.01	9.31	9.49	9.76	9.08		0	3
RIGG09354	GACTGGTCAGAATGCACACCAAAATGTGGCCCTGGATTTAAGCATCGAATTGTTCTGTGCAAAAGCAGCG	XM_424749	427160	ENSGALG00000014751	ADAM metallopeptidase with thrombospondin type 1 motif, 6	ADAMTS6	7.04	7.07	7.02	6.98	6.97	7.37	7.44	8.06		7.04	7.03	7	6.89	6.78		5	0
RIGG09363	AATTAAATGACCAAATCCTGAATGACCGCGGCAAGTGTAAAGAAAAGACCCATGGTATGCAGGATGGTGT	XM_419145	421058	ENSGALG00000014815	elastin microfibril interfacer 2	EMILIN2	6.79	6.56	6.88	6.91	7.31	7.54	7.91	8.51		6.79	8.01	8.06	8.44	9.11		4	3
RIGG09365	CTGCTTCACCAGAAACTTCTGCACAAAGTGTAAAAGTGGGTTTTACTTATACAGTGGAAAGTGCCTTGAA	XM_419752	421715	ENSGALG00000014829	R-spondin 3 homolog (Xenopus laevis)	RSPO3	10.41	12.3	10.91	10.7	10.47	9.8	9.96	8.92		10.41	9.41	9	8.62	7.98		3	2
RIGG09378	AGCTCCCTGGTATTTGGACTACATTAGTTATGGACAAGACTGGACAAAATACTACCGTGTTGAACCACTTAA	XM_424791	427204	ENSGALG00000014933	hexosaminidase B (beta polypeptide)	HEXB	8.67	8.22	8.19	8.09	8.15	8.26	8.3	9.15		8.67	8.89	8.68	8.86	9.12		7	0
RIGG09420	GGAATCCGTGCCTCTTTATATAATGCGGTGACTGTAGAAGATGTTCAGAAGCTTGCGACGTTCATGAGAA	XM_424846	427263	ENSGALG00000015180	phosphoserine aminotransferase 1	PSAT1	7.96	7.57	7.95	8.04	8.52	8.73	8.7	9.48		7.96	9.09	9	8.69	8.35		4	0
RIGG09437	TCATTTACTATTTTGTGATCCTTTTGGAAAACACCGCCTTGAGTGCTCTCTGGTATCTCTACAAGGCCCC	NA	NA	ENSGALG00000015321	NA	NA	6.48	6.52	6.83	6.97	7.11	7.23	7.43	7.02		6.48	7.46	7.33	7.16	6.71		2	0
RIGG09464	ATCGTGCCCTGAACAGTTCATTTATTGAGGACAGACGCCAGACTAAGACAAAACGAGCAGAAAAGAGGTC	XM_001232181	769001	ENSGALG00000015551	glutamate receptor, ionotropic, N-methyl-D-aspartate 3A	GRIN3A	7.51	8.09	8.21	8.19	7.61	7.08	6.96	6.76		7.51	7.65	7.71	7.74	6.65		3	0
RIGG09475	CTATCCACGTGGTTCATTTTACATCTGTACATGTTTGCCAGGTTTCAATGGTGAGCAGTGTGAATTAGAT	NM_204787	395565	ENSGALG00000015624	versican	VCAN	7.38	7.45	7.42	7.43	7.49	8.12	8.45	9.46		7.38	8.27	8.12	8.4	8.61		5	0
RIGG09485	TGATAAGGTAGTAGAAGAACAACCAGAGGAAGATGAGGAGCTAACTGTTGTGGAAGATGAAGATGCTGATG	NM_204308	374198	ENSGALG00000015770	amyloid beta (A4) precursor protein	APP	6.88	7.5	7.2	7.04	7.55	7.53	8.02	8.32		6.88	8.7	9.14	8.93	8.26		6	3
RIGG09487	CGCCATAATGGTGTACGATGTCTTTGGGAAAATGAACAAGCTCATCAAGACTGTCTTTGCCTTCTGTAGC	NM_001038652	428633	ENSGALG00000015789	cannabinoid receptor 1 (brain)	CNR1	7.64	8.4	8.09	7.96	7.68	7.46	7.3	7.03		7.64	7.13	7.24	6.93	7.64		3	0
RIGG09492	GACTACTCCACCACTGCATGAATGTGTGATTTGGCATGTTCTGAAGGAGCCCATCACTGTCAGCTCTGAG	NM_205317	396257	ENSGALG00000015862	carbonic anhydrase II	CA2	8.22	9	8.31	7.86	7.94	7.39	7.58	7.5		8.22	8.83	8.88	8.55	10.58		0	1
RIGG09498	ATCTGTAAAGCCTATGCCATTCTCCTGATAACCCATGGACCTTCCCACCCAATTACCAAAGACCTGGAGG	NM_204155	373960	ENSGALG00000015935	SET and MYND domain containing 1	SMYD1	9.38	9.63	9.37	9.55	9.51	9.29	9.22	8.67		9.38	10.27	10.53	10.68	8.66		3	0
RIGG09569	ACACCCACCGTCAAACAACTAGAATGAGGTTATCCAAGTATGCAGCGTATAACACCTATCATCACTGTGAACA	XM_419956	421944	ENSGALG00000016455	similar to GREB1 protein	LOC421944	7.18	7.97	7.39	7.21	6.82	6.65	6.57	6.61		7.18	6.59	6.67	6.75	6.45		1	0
RIGG09611	TATCAATGTACAGGACTTGTTCATAGAAGTGCAAGCATTCTGCATTGAGTTCAGCCGGATCCGAGAAGCT	XM_416910	418711	ENSGALG00000016777	similar to C2orf29 protein	C2orf29	10.19	10.11	9.34	9.13	9.84	9.69	9.48	9.37		10.19	9.53	9.69	9.42	9.46		1	0
RIGG09700	AACACGGTGCACCTCGGAGCGTTCCAACCCGTGGAGAAGGAGTTGGTGTTCGACATCGACATGAC	XM_424273	426646	NA	primase, DNA, polypeptide 1 (49kDa)	PRIM1	6.9	6.68	6.66	6.74	6.61	6.67	6.63	6.57		6.9	6.71	6.69	6.84	6.72		1	0
RIGG09702	TCCTCCTTGGAGAGTCTTAGGGAGAAAATTCACTTACCAGCAGTTAGGAATACTTTCTTTGGAGGAAGAAT	NM_001031605	431449	ENSGALG00000000004	riboflavin kinase	RFK	7.25	7.39	7.22	7.21	7.13	7.06	7.01	6.94		7.25	7.11	7	7.18	7.31		1	0
RIGG09716	GAAGAAGCTATGTCCTATTGTCGCTATCACCCATCAAAAGGCTATTGGTGGCATTTCAAAGATCAGGAGGAA	XM_423945	426282	ENSGALG00000017652	mediator complex subunit 6	MED6	9.95	10.65	10.55	10.64	10.5	10.47	10.19	9.99		9.95	10.34	10.38	10.42	10.17		3	0
RIGG09743	AGTTGTGTACAAAGAGGACCAAAGAACAGGATTCTAAACGAGACACTTAATGAGTTTGGCACTCTCCTGTTG	NM_001030882	419514	ENSGALG00000000085	glutamine-fructose-6-phosphate transaminase 1	GFPT1	7.6	8.12	8.18	8.37	8.51	8.85	9.07	9.04		7.6	9.04	8.91	8.9	8.44		6	0
RIGG09752	CATCGCCATCGTGGTTGGTGTTGGATTCATCATTTACAGACGCCATGCAGGGAAGAAGGGGAAGG	NM_001031338	425389	ENSGALG00000000178	major histocompatibility complex class I glycoprotein	BF2	7.47	7.59	7.55	7.31	7.44	7.48	7.93	8.72		7.47	7.66	7.91	7.73	8.45		5	0
RIGG09793	TGGAGTACAAGATTGCTGATATGGGACACTTAAAATACTACCTGGCTCCAAAGATTGAAGACCAGCAAGA	NM_204170	373984	ENSGALG00000000169	proliferating cell nuclear antigen	PCNA	12.21	12.11	12.12	11.69	11.54	11.68	11.41	11.19		12.21	11.66	11.88	12.14	11.88		1	0
RIGG09797	GTTCGGACCACCTTACTCTTCACAGAAAACGTCACATGCTAGTCTGAGTGTCTTCTGTCCCCGACTCCTG	XM_427367	429811	ENSGALG00000000177	Kruppel-like factor 3 (basic)	KLF3	7.57	7.67	7.92	7.84	8.01	7.94	8	8.29		7.57	8.21	8.23	8.25	9.27		6	0
RIGG09814	GTTACGGGAAGTATTGTCCGGTGTCAAAAGTGTTCTATGTATTTGGAGGATGATTGTGGCATTGCTTTGT	NM_001030884	419521	ENSGALG00000000206	Ras association (RalGDS/AF-6) domain family 2	RASSF2	8.4	7.86	7.73	7.8	8.02	7.7	7.88	8.1		8.4	8.96	8.79	8.82	10.61		0	1
RIGG09828	CTATGAGGAGAGGTTGACATGGCATTCCTACCCCTCAGAGGACGATGACAAGAAAGAGGACAAGAACTAA	NM_204332	374237	NA	chromobox homolog 1 (HP1 beta homolog Drosophila )	CBX1	7.07	7.51	7.35	7.44	7.21	6.87	6.59	6.54		7.07	6.59	7.09	6.47	6.8		3	0
RIGG09830	AGGCTCTCAGGATTCAGAGGTCAGTGAAGAACAAAAGAAGGAGAAAATCATGGAGCTAAAGAAGAAAGAGAA	XM_422930	425139	ENSGALG00000014627	similar to KIAA1013 protein	LOC425139	8.05	8.63	8.65	8.44	8.6	8.1	7.96	7.7		8.05	7.17	7.19	6.93	7.5		3	2
RIGG09832	GATGTCTTCCCATCTCAAAGGAAGTAAATCGCAAGAAGGAAAGTGAAGTGGAAGGAGCATGCTGG	NM_205391	396353	ENSGALG00000000236	P311 POU	C5orf13	6.97	8.52	8.47	8.5	8.3	8.22	7.51	7.03		6.97	8.13	8.26	7.95	7		3	0
RIGG09849	CTTTGTGGAGAAGTTCGTGGCCACCATGTACCACTACCTGCAGTTCGCCTACTACAAGTTGAATGACGTG	NA	NA	NA	NA	NA	7.2	6.73	6.91	6.82	7.13	7.28	7.43	8.27		7.2	7.22	7.18	7.17	6.91		4	0
RIGG09883	CTGGCAGACAAAGATGGGGAGATCTACTGCAAAGGTTGCTACGCCAAGAACTTCGGGCCCAAAGG	NM_205248	396176	ENSGALG00000000318	cysteine and glycine-rich protein 1	CSRP1	9.39	10.08	10.36	10.23	10.37	10.46	10.54	10.65		9.39	10.03	9.8	9.97	9.39		6	0
RIGG09892	GGCCTCATTCTGTAGGAACCCATTCTCACTTCTGCATCAACATTGTGCATCGTCAAAGGCAAGAAAGGTG	CR385608	NA	ENSGALG00000000335	NA	NA	9.69	10.45	10.35	10.2	9.97	9.61	9.65	9.73		9.69	9.42	9.25	8.83	8.31		0	2
RIGG09901	ATCAGCCACCAGCACGTCCACACAGGAGAGAGACCCTTTAATTGTCCCGAATGTCCAAAGAGCTTTAAAC	XM_428609	431057	ENSGALG00000024335	hypothetical LOC431057	LOC431057	8.23	8.74	8.26	8.06	7.89	7.88	7.87	7.9		8.23	8.04	8	8.06	7.68		1	0
RIGG09907	AGGGCCAGATATTTGTTGTAGCTATGTCATTTCGAGTAAGGTAGGGATCATCTAGAGAGAGTCCAGCAGA	NM_001109771	386579	ENSGALG00000000366	ribosomal protein S6 kinase, 90kDa, polypeptide 1	RPS6KA1	9.54	9.92	9.75	9.67	9.66	9.59	9.52	8.93		9.54	9.75	9.67	9.88	9.16		3	0
RIGG09911	TGTGAAGAGTTGTTAAACAACATGCTAAATGTGAAAGTGTCCGCCCTCACTCTAAACATTTCCCTCTACA	NM_001079485	768675	ENSGALG00000000372	high-mobility group nucleosomal binding domain 2	HMGN2	14.1	12.95	13.05	13.2	12.83	12.63	12.1	12.1		14.1	12.94	13.25	13.51	13.39		1	0
RIGG09920	TGTGTGGGATGTCGAAGGCAGAAAGTATTTTGACTTCCTAAGTGCTTACAGTGCTGTTAATCAAGGCCAC	NM_001006567	426430	ENSGALG00000000054	ornithine aminotransferase	OAT	7.42	8.12	8.01	8.2	8.55	9.03	8.88	9.23		7.42	9.02	8.92	8.94	8.35		6	0
RIGG09925	AAGGAAGCAGAAAAGAAAAGGATAGGAGAGCTTCTGGAGGATTTCTATCCAATTCGCTGATGCTTCTGCT	NM_213574	404751	NA	NADH dehydrogenase (ubiquinone) 1, subcomplex unknown, 2, 14.5kDa	NDUFC2	11.15	10.5	10.49	10.62	10.8	10.77	10.89	11.03		11.15	10.81	10.64	10.33	10.77		7	0
RIGG09955	GAATGGCCTGTGGATGTTTAGCTTTCGAAGCAAATGCATCACCAGAGTTGCCAACTGTACTGCCAACAGT	NM_205036	395897	ENSGALG00000006319	transforming growth factor, beta-induced, 68kDa	TGFBI	8.29	7.27	8.27	8.59	9.04	9.82	10.21	11.67		8.29	9.23	9.03	9.26	9.36		4	0
RIGG09981	TGAAGCTGTTGTACCTCCAGTTGAGAAGTCTAAACCAGAGGATGATTTTCCAGACAGCTATGAAAAGTTTATGG	XM_424305	426680	ENSGALG00000000491	SMEK homolog 2, suppressor of mek1 (Dictyostelium)	SMEK2	8.83	8.95	8.93	8.66	8.58	8.44	8.47	8.36		8.83	8.28	8.49	8.36	8.08		1	0
RIGG09985	CTCAGCGTGGATTTCAACAACTGGAAAGACTGGGAAGATGATTCAGATGAAGATATGTCCAATTTTGATCGCT	L24898	396544	NA	nascent polypeptide-associated complex alpha subunit	NACA	11.49	12.4	12.19	12.02	11.74	11.8	11.65	11.39		11.49	11.93	12.06	12.18	12.04		3	0
RIGG09987	AGACCCAAAGCAGAAAAGAGCTATTTATTTGCCAACATCTGCATAAAAGGAAGAGAAATTCAGGCACCGG	XM_418074	419953	ENSGALG00000024023	angiotensin I converting enzyme (peptidyl-dipeptidase A) 1	ACE	8.14	8.95	8.68	8.29	8.03	7.31	7.4	7.17		8.14	7.07	7.02	6.69	6.72		3	2
RIGG09996	TCACGTATGCAGACTTGGCTGTGATCGTCCCGTTAAAACCTTTCAAGGACACACAAATGAGGTTAATGCTATCA	XM_424555	426045	ENSGALG00000013366	transducin (beta)-like 1X-linked	TBL1X	9.69	10.15	9.81	9.85	9.81	9.58	9.49	9.48		9.69	9.57	9.57	9.68	8.83		3	0
RIGG10005	CGCAGTCGCTCCAGGTCAAATGAGAGGAACAGAGCTCCTTTGTATTATGATATACAATTTTATAGCTTGTAGGGT	XM_001233166	419815	ENSGALG00000000533	splicing factor, arginine/serine-rich 3	SFRS3	12.42	12.69	12.2	11.39	11.77	11.71	11.79	11.38		12.42	11.38	12.06	11.7	11.55		1	0
RIGG10033	GGCAAGCCCAAACCAGAAGACATGAACACGAAGATGTTGGACTTTGAGACCTTCCTCCCCATCCT	NM_205479	396472	ENSGALG00000000585	myosin, light chain 4, alkali; atrial, embryonic	MYL4	9.38	10.01	10.94	10.83	10.95	10.73	10.53	9.86		9.38	8.77	8.59	7.73	7.33		0	5
RIGG10047	ATAATGGGCCAATTGGAAGCCTGAACTCAAGTTATGGAGCATCTAGCCTTGTAGCAGCCAACAGACAAGC	NM_205375	396334	ENSGALG00000004304	transcription factor 12 (HTF4, helix-loop-helix transcription factors 4)	TCF12	7.33	7.13	7.33	7.39	7.51	7.3	7.52	7.63		7.33	7.68	7.82	7.51	8.3		4	0
RIGG10081	GCGTCCAGCTCAGAAGTGATCTAGCAGCTTACAAAACAAAGCGAACAAACAGCAAACCTTCATCTCTTAA	XM_001231327	768420	ENSGALG00000000663	coactosin-like 1 (Dictyostelium)	COTL1	8.77	8.79	9.19	9.24	9.52	9.47	9.92	10.66		8.77	9.21	9.36	8.8	9.73		4	0
RIGG10084	GGTCAGATCCTGGCTTGGTGGTAGCATATAGCACTGGTTTAGGTTTGTGTCTGTAAATAAAGAGGTATGT	NM_001030914	419826	ENSGALG00000000668	retinoblastoma binding protein 5	RBBP5	10.91	10.9	10.69	10.49	10.33	10.24	10.33	10.24		10.91	10.12	10.25	10.25	10.38		1	0
RIGG10089	TACAATTAGCAATCAACTGTAAAATTTACCCACTGTTAGAGGCTGATTCAGGCACAAGGCTTAAAGCTGC	NM_204718	395465	ENSGALG00000000678	Cbp/p300-interacting transactivator, with Glu/Asp-rich carboxy-terminal domain, 4	CITED4	8.02	7.47	7.88	8.1	8.17	8.43	8.19	7.7		8.02	8.62	8.64	9.04	8.69		2	0
RIGG10172	ATGCCAATACACCCAGAACTTTGGATACCAGGAAGAGATGCACATTGGGAACATTAGACCAGAAGACTGT	XM_425678	428121	ENSGALG00000000818	leucine rich repeat containing 32	LRRC32	6.53	6.41	6.46	6.65	6.63	6.76	6.99	7.25		6.53	7.51	7.62	7.99	7.73		4	0
RIGG10211	GATCAAGAAAATCGAGGATTCCTCCAACCCTTTGCTGATGAAGAGGAGAAAGAAAGCCAACCCTGCGGAG	XM_417976	419847	ENSGALG00000000883	mitogen-activated protein kinase-activated protein kinase 2	MAPKAPK2	7.87	8.05	8.27	8.22	8.33	8.46	8.5	8.32		7.87	7.9	7.91	7.93	7.5		2	0
RIGG10231	ACCACCTAGCTTCCTTAAAGATCGCTATCTAATGATCCGTTTTGAAGATCTGGTAAGAGACCCATTGTCA	XM_001232704	770257	ENSGALG00000000913	carbohydrate (N-acetylglucosamine 6-O) sulfotransferase 6	CHST6	8.08	8.23	8.22	8.34	8.37	8.57	8.59	8.98		8.08	8.52	8.54	8.43	8.24		4	0
RIGG10306	CTATGTTCGACCAGTCACAGATCCAGGAGTTCAAGGAAGCTTTCAACATGATCGACCAGAACCGTGACGG	NM_205278	396215	ENSGALG00000001050	myosin, light chain 9, regulatory	MYL9	9.43	10.02	10.55	10.77	10.64	11.09	10.86	10.82		9.43	10.13	9.79	9.82	9.33		2	0
RIGG10322	TCACGTGTGAATATCGAACTTCAACCGTATTGTCATTACCGCCGTAAAAGAAACGCAGCAGCTCG	XM_429658	419389	ENSGALG00000001074	hypothetical gene supported by CR385622	LOC419389	7.95	7.17	6.85	6.89	7.03	6.46	6.57	7.02		7.95	9.15	8.78	8.28	8.03		0	4
RIGG10368	CTTGCAGAAATTTTGCAAAGGACCAGGCATCACGGAAATCCTACATTTCAGGGAATGCTAACAGCAGCAT	NM_001030696	417317	ENSGALG00000001163	nudE nuclear distribution gene E homolog (A. nidulans)-like 1	NDEL1	8.03	6.74	6.78	6.81	6.95	6.78	6.75	8.12		8.03	6.63	6.61	6.8	6.6		4	0
RIGG10382	AGTCTTCACAATGTCTGTAGATGTTGATGGTACGACATATGAAGCATCAGGACCTTCTAAGAAAACAGCCAAGCT	NM_001030680	417105	ENSGALG00000001187	spermatid perinuclear RNA binding protein	STRBP	7.29	7.59	7.34	7.24	7.02	6.95	6.95	6.96		7.29	7.03	7.07	7.03	7.11		1	0
RIGG10383	TCAGACCCAACCTCTGCATGCGTTTACCTCTTTGAAGGAAAGTCTGAAGTGTTGGAAAGGCAGATATCTC	XM_418106	395747	ENSGALG00000001188	ets variant gene 4 (E1A enhancer binding protein, E1AF)	ETV4	8.27	7.52	8.15	8.43	8.65	8.39	8.69	9.05		8.27	8.15	7.73	7.77	7.99		4	0
RIGG10397	GTGTCCAGTGCTCCATTCTGATGGAACGTGTGTCAGTTCTCCCGACAGAAATACCACTTTCAGGCATGTT	NM_204467	395121	ENSGALG00000001233	Rh blood group, D antigen	RHD	6.54	6.61	6.58	6.39	6.58	6.52	6.66	6.57		6.54	7.17	7.56	7.42	8.3		0	1
RIGG10408	ACTGCAGTATAATAATGCCTGGGTAGTGAGGTCTGAAGTTTTCTGGTCAGTTTGAAGGCTTGTTAACGTTG	XM_417739	419592	ENSGALG00000021664	similar to NPD014 protein (NPD014)	LOC419592	10.37	11.61	11.19	11.06	10.97	10.39	9.52	9.93		10.37	11.26	11.45	11.37	12.23		3	0
RIGG10411	CACTAGCAGATGAAGCCTGCAGGAAAGCTGATCTCTCTGTTACACTGGGAACCTCTCTGCAGATCAAACC	NM_001039320	428332	ENSGALG00000001245	sirtuin (silent mating type information regulation 2 homolog) 6 (S. cerevisiae)	SIRT6	7.49	8.6	8.19	7.94	7.73	7.76	7.75	7.71		7.49	7.5	7.4	7.35	7.15		3	0
RIGG10421	AAAACCCTGCAGAAATTGGATGAGTACCTGAACTCTCCTCTCCCTGACGAGATAGATGAGAACAGCATGG	XM_417741	419595	ENSGALG00000001262	chloride intracellular channel 4	CLIC4	8.9	8.84	9.1	9.11	9.65	9.71	10.18	9.94		8.9	9.14	9.33	9.11	8.92		4	0
RIGG10498	CAGAGAAGTGCCACGCCACGTACCTAGTGACCTGAAAATAGGCTTCTACTCTATCAATCACACAGACTGT	XM_417569	419407	ENSGALG00000001392	matrix metallopeptidase 23B	MMP23B	7.07	7.1	7.27	7.56	7.49	7.41	7.28	7.81		7.07	7.61	7.76	7.75	7.17		6	0
RIGG10499	AGCTGTTATGAAGACGATAAGATTCCTGTTCTAAAGCATAGTTCTCTCCCAAGGTGGTTATTCCTGTCAGT	CR387517	NA	ENSGALG00000001419	NA	NA	8.08	8.26	8.38	8.45	8.03	7.96	7.76	7.62		8.08	7.95	8.23	8.16	8.16		3	0
RIGG10528	GACATGGAGACAATGGGTGGTAGAAAGTTCAAGGCAACAGTCAAAATGGAAGGTGGGAAAATAGTAGCTGATTTT	XM_414486	416154	ENSGALG00000001445	fatty acid binding protein 6, ileal (gastrotropin)	FABP6	7.89	7.65	7.7	7.72	7.43	7.44	7.34	7.24		7.89	7.13	7.18	6.96	6.78		1	0
RIGG10545	TCCTTTCATGTCTCCCGTTAGCTACGCCTCCTTCCCACCTCCATCCAGCGCTGCTTTCCAGGACA	NA	NA	ENSGALG00000001465	NA	NA	8.2	8.54	8.49	7.89	8.54	8.67	9.09	8.96		8.2	8.91	9.14	9.01	10.11		4	0
RIGG10546	AGTCTTCCTCAATATCTGACACATCTTCCTGGTTCTCACAGTCATATTTCTTGTCTCCTCTACTGCAACA	XM_414488	416156	NA	C1q and tumor necrosis factor related protein 2	C1QTNF2	6.46	6.76	7.18	7.22	7.64	7.83	8	6.94		6.46	7.1	6.99	6.75	6.57		2	0
RIGG10548	AACGGCCAAGGGTTTGCACTAGTATATTCAATAACAGCACAGTCCACGTTTAACGACCTACAGGACCTGC	XM_417994	419867	ENSGALG00000023916	RAP1A, member of RAS oncogene family	RAP1A	7.5	8.1	8.31	8.52	8.45	8.69	8.5	8.89		7.5	8.73	8.91	9.04	9.18		6	0
RIGG10550	CTGAGCAAGGAAGATATTGGATGCCACCTATGAGGACTGCTGCTTAAAGTTGACCTCACCATCCTTGTTT	XM_415743	417495	NA	similar to Cytochrome b5 domain containing 2	CYB5D2	8.48	8.52	8.72	8.87	8.96	9.12	9.05	9.41		8.48	8.78	8.81	8.56	9.27		4	0
RIGG10568	TGCTCTGTCAGAAAGGCTCTTGGAAATGTGAACAGAACTGTAGGAGTTACAAGCAAGAAGGAACAGATGAGAG	XM_001232399	416158	ENSGALG00000001506	pituitary tumor-transforming 1	PTTG1	10.06	9.21	9.62	9.39	9.36	9.5	9.22	8.78		10.06	8.84	9.13	8.93	8.7		1	0
RIGG10591	CATGAAGCACAGCTAAGAAGAGACACTAACGTACTGGTCTATGTGAAAAGAAGACTGGCTATGTGTGCAAGAA	NM_204622	395331	ENSGALG00000001538	suppression of tumorigenicity 7 like	ST7L	7.18	7.66	7.63	7.65	7.51	7.69	7.7	7.96		7.18	7.56	7.68	7.66	7.48		6	0
RIGG10592	ATAGCAAGCAGTCTGATAAAGCAGATATTTAGCCATTATGTGAAAACGCCAGTGACCAGAGATGCCTATA	XM_414020	415654	ENSGALG00000001539	centromere protein T	CENPT	9.58	9.21	9.44	9.4	9.06	9.13	8.96	8.8		9.58	8.82	9.12	9.25	8.93		1	0
RIGG10598	CTCCTATGCCTGCTCTTTAGTAATCTGCATATGGTAGCACGTAGAGTGTTGCTTGGGTCTTCCAGTTCTG	NM_204470	395124	ENSGALG00000001551	cyclin L2	CCNL2	8.55	8.99	9.13	8.98	8.99	8.83	8.98	9		8.55	8.73	8.79	8.52	9.29		6	0
RIGG10606	CGTGCATTTATGATGGGTTTGGGTTTACTTTTGTTCTATTGTTCTCCCAGTCCTCCCTCCCATTTTCTTT	NM_204636	395347	ENSGALG00000001561	matrix-remodelling associated 8	MXRA8	9.91	9.58	9.52	9.6	11.05	11.52	12.04	13.37		9.91	12.32	11.93	11.89	12.49		4	0
RIGG10651	GCAGTCTTTTCTTGCATGAAAACTGCTCCCAACCATTTGTGTCAGCATTTCTTGTGCAATTCTGCAAAAT	XM_414250	415898	NA	glycosyltransferase 8 domain containing 1	GLT8D1	9.56	9.28	9.64	9.5	9.82	10.24	10.35	10.59		9.56	10.03	9.91	9.98	9.4		4	0
RIGG10657	CACTTAATGGATTTCCTGGCTGACCGAGGAGTGGATAACACATTTGCCGATGAGTTAATTGAGCTCAGCA	XM_415748	395538	ENSGALG00000001654	complement component 1, q subcomponent binding protein	C1QBP	11.53	11.24	11.06	11.08	11.1	11.12	10.88	10.67		11.53	10.95	11.07	11.19	11.05		1	0
RIGG10682	TATTCCAGATTTCTACCCCTTGCACTAAGCTCACCATAGCCACAGATACCCAACTTCTACCTTAAGTCAT	NM_213580	404773	ENSGALG00000001709	musculoskeletal, embryonic nuclear protein 1	MUSTN1	6.66	6.5	6.64	6.59	7.07	7.11	7.33	7.77		6.66	7.54	7.58	7.74	8.14		4	0
RIGG10687	ATCTGAATGAGCCTTAACTCTAAGCCGTGCTTTAGCTCTGTATTCTGCTTGGGGTATGATGTGTGTGCGT	NM_001006323	419875	ENSGALG00000001717	solute carrier family 16, member 1 (monocarboxylic acid transporter 1)	SLC16A1	8.98	9.13	9.23	9.36	9.37	9.42	9.5	9.58		8.98	9.99	9.89	10.14	10.04		6	0
RIGG10688	AGGAGAGAACCAGCCTGAGACCTGTTCACAGACAGATAAAGATTCGAGAAACATCTTAATGAAGAACTTGA	XM_414493	416161	ENSGALG00000001718	cyclin G1	CCNG1	7.23	8.23	8.13	8.18	8.41	8.78	8.84	8.67		7.23	7.99	8.02	7.78	7.73		6	0
RIGG10710	AAACAAGGACAGTACGTTCCCATGGCTATTGAGGAACAGGTTGCGGTCATCTATGCTGGTGTAAGAGGTC	NM_204286	374159	ENSGALG00000014644	ATP synthase, H+ transporting, mitochondrial F1 complex, alpha subunit 1, cardiac muscle	ATP5A1	12.25	12.21	11.87	11.99	11.92	11.74	11.69	11.45		12.25	11.7	11.77	11.51	11.39		1	0
RIGG10730	TGATGCACCAAGTTATTTCATTGTGCTTTTCTGTGCAAGGCAAAAGGCTGAACATTCAGTATGTGAAGCC	NM_001097526	417506	ENSGALG00000001793	myosin light chain 2, precursor lymphocyte-specific	MYLC2PL	7.48	6.69	7.43	7.84	8.2	8.54	8.35	9.04		7.48	8.36	7.74	7.1	9.04		4	0
RIGG10732	ATATTTTGTCTTATGAAGATGCTAATCAAGCCATGCAGACCGGCGTTTCAGGAATTATGATTGCAAGGCA	XM_425899	428339	ENSGALG00000001800	dihydrouridine synthase 3-like (S. cerevisiae)	DUS3L	8.6	8.15	8.24	7.98	7.72	7.66	7.62	7.58		8.6	7.37	7.51	7.46	7.49		1	0
RIGG10776	GCTGTGAAGTTGGACCTCAAAGTGTACTCGTGTCTGTTTGTAGAAGATCAGTTCTGTTCACTGATGGGCTG	XM_001233217	769908	ENSGALG00000001886	hypothetical protein LOC769908	LOC769908	10.05	9.55	9.47	9.5	9.3	9.13	9.01	9.02		10.05	9.37	9.45	9.55	9.51		1	0
RIGG10793	AGACTAAGGATAACATCGTGGAGATCACCGGCAAACACGAGGAGAAACAGGATGAGCACGGCTTCATCTC	NM_205290	396227	ENSGALG00000001926	heat shock 27kDa protein 1	HSPB1	7.43	7.45	7.96	8.12	8.37	8.57	8.51	8.05		7.43	8.04	7.86	7.79	7.36		2	0
RIGG10819	GTGTGTTTTAAATGAAGGCATGCCAATTTATCGCAGACCATATGAGAAAGGACGTCTCATCATAGAGTTCAGGGT	NM_001012945	427376	ENSGALG00000023066	DnaJ (Hsp40) homolog, subfamily A, member 1	DNAJA1	9.92	10.39	10.1	10.23	10.13	10.12	9.67	9.62		9.92	9.99	10.1	10.23	10.31		3	0
RIGG10850	GACGAAATACAAGAGGTCCTGAATACTTCACTGGAAAAGAACGAACCAGATAACGACGTGTACTCATCAAGCC	XM_430508	427378	ENSGALG00000023061	hypothetical LOC427378	HEMGN	6.6	6.49	6.47	6.81	6.78	6.34	6.3	6.35		6.6	7.75	8.01	8.09	10.35		0	1
RIGG10911	TCCGCGCATCCAATGCCATGATGAATAACAATGACCTAGTGAGGAAGAGAAGACTTGCGGAGTTGAACGG	NM_205027	395883	ENSGALG00000002125	tropomodulin 1	TMOD1	8.95	9.48	9.16	8.97	8.91	8.33	8.05	7.54		8.95	8.55	8.07	7.3	7.55		3	0
RIGG10921	AGTCCAGAGATTCGAGTCACTCAAGGGAAAGATCAGCTGAGAAAACGGAGAAAAGTCACAAAAGCTCAAA	NM_001030899	419623	ENSGALG00000002144	thyroid hormone receptor associated protein 3	THRAP3	8.76	8.39	8.38	8.35	8.18	8.04	7.94	7.87		8.76	7.94	8.16	8.03	8.24		1	0
RIGG10927	CTGACAGAGTTCCAGAGAAAGACTCAGTACCTGTTTGAGAGAACTTTTAACCTGAAATTCATCCGGCCCT	NM_204482	395141	ENSGALG00000002155	heparan sulfate 6-O-sulfotransferase 1	HS6ST1	7.58	7.33	7.78	7.82	8.13	8.13	7.98	8.02		7.58	8.14	8.28	8.28	7.96		2	0
RIGG10959	GAGAACACCAAGACAGACAGCCGGGACAAACCCCTGAAGGACGTCACCATTGCTGACTGCGGCAC	NM_205461	396447	ENSGALG00000002210	peptidylprolyl isomerase B (cyclophilin B)	PPIB	10.12	9.95	10.09	10.29	10.46	10.62	10.64	10.9		10.12	10.5	10.39	10.47	10.47		4	0
RIGG10992	CGAGCCAATGGCGGCCGTGAGAAAGTGCTGTAGGCATGTGCACACTACTTGAATTCAGAGTTGCT	NM_204626	395335	ENSGALG00000002260	cytokine inducible SH2-containing protein	CISH	7.41	7.28	7.96	8.24	8.87	9.03	8.88	8.52		7.41	8.52	8.79	8.8	8.34		2	0
RIGG11005	ACAGTTTGGTTCCAACACATCTTTGCATCTTCTGTCTTCACATTCAAAGTCTCTGGATTTGGACAGGGGT	XM_424670	427076	ENSGALG00000002282	similar to KIAA1913 protein	KIAA1913	7.66	7.66	7.73	7.95	7.94	8.21	8.37	8.83		7.66	7.98	8.03	7.74	7.43		4	0
RIGG11049	CTCTTTGTGGAAATCCCTGATGGGTTATTAGCTGATGGAAGCAAAGAAGGGTTATCAGCACTGCTGGAAT	XR_026891	427481	ENSGALG00000002352	similar to ornithine decarboxylase antizyme 2	LOC427481	9	10.06	9.93	9.74	9.7	9.78	9.46	9.37		9	9.18	9.15	8.83	8.69		3	0
RIGG11061	ATGCTCTGGGTGCTTAAATGGCCTGTTTTGCTTCTTAGTTGTAACCTCGCACTTTGTTTAAACCTTTTCC	XM_424607	427005	NA	promethin	LOC427005	9.93	10.03	10.04	10.11	10.1	9.98	9.92	10.45		9.93	9.98	9.91	9.75	9.91		6	0
RIGG11067	CAGCTACAAATCATTCAGTGTAACAGCATTGAGACAGTTTTCATGTACTGACTTTGTGGCCTACAGGTGTT	BX934991	423982	ENSGALG00000002433	O-sialoglycoprotein endopeptidase-like 1	OSGEPL1	8.41	8.21	8.21	8.31	8.08	7.93	7.72	7.6		8.41	7.78	7.85	7.87	7.65		1	0
RIGG11083	GGAGTGTATGTGATTGGAGCAGGAAGACAGGGTGTTCTATTGGAGCATCGTGAGAAAGAATTTGGTGACA	AJ720950	423625	ENSGALG00000002421	similar to chromosome 10 open reading frame 58	LOC423625	9.75	9.2	9.18	8.87	9.29	9.82	9.98	10.62		9.75	10.02	10.02	10.12	10.29		5	0
RIGG11086	CAGTGGAAGAGCAAGTGGAATGGGAGTAATTGGACAAGATGGTTTTCTCTTTAAAGTTTCCTTAGGTCTGA	XM_421510	423626	ENSGALG00000002426	exosome component 3	EXOSC3	9.63	9.25	9.25	9.12	9.12	9.11	8.79	8.85		9.63	8.97	9.12	9.09	9.01		1	0
RIGG11098	AGCCACATCAAATGAGATCAAAGAGTCACCACTGCATGGGACACAAAACACCATCAACAAGAGGACCCAG	NM_205320	396260	ENSGALG00000023622	mature avidin	AVD	6.88	6.56	6.88	7.2	8.06	7.65	8.48	8.84		6.88	9.25	9.13	9.56	10.47		4	3
RIGG11101	TGTATGAAAAGCAGATCCTCCCTGTATATTTCCTGTATGTTTTCTGCTTCCTTGATGTCTGTTGTGCCCC	NM_001079476	415333	NA	hypothetical gene supported by BX934191; CR353832	LOC415333	9.04	8.07	7.97	8.03	7.98	7.77	7.9	7.53		9.04	7.23	7.21	6.86	6.98		1	0
RIGG11118	CCGCAAAATACTTGGATGAAAGAACTATTTATCACCTGCAGCCTAGTGGACGCTTTGTTATTGGAGGGCC	XM_421512	423628	ENSGALG00000002479	methionine adenosyltransferase I, alpha	MAT1A	6.67	6.56	6.68	6.7	6.86	6.75	7	8.03		6.67	7.34	7.21	7.26	7.09		5	0
RIGG11130	TGACGGTTGGGTTTTGTTCCATTTCCCTTGTTCCCTATCGAAAATGGAATTAAAGCTGAAACCTGAAGTA	NM_001001328	408253	NA	vitamin K epoxide reductase complex, subunit 1-like 1	VKORC1L1	9	8.75	8.76	8.83	9.01	9.21	9.47	9.51		9	9.33	9.54	9.74	9.4		4	0
RIGG11143	GACTTAGCTTTATGGACTGCATCTTAGAAATAAGGGTAAACTTTGGTTCTGGGAACAACCAGTGCTTTGGA	NA	NA	ENSGALG00000002552	NA	NA	7.92	8.02	8.65	8.43	8.69	9.73	9.54	10.11		7.92	10.42	10.37	11.05	11.23		4	3
RIGG11159	GCCCAAGTCAGCTGCATTTGTTCTGAGAGAAAGATACTGGAAGATTGCAAATGAATCAAGCTGTGTTCCTC	NM_001039316	427823	ENSGALG00000002542	glucuronidase, beta	GUSB	9.84	9.35	9.33	9.43	9.38	9.52	9.6	10.15		9.84	9.32	9.72	9.21	10.36		5	0
RIGG11198	CCAGTGTATGGAGGTTGGCTTTGAAAGATGTATGCTGGTACATTATGAACAGCTTGTATTGCATCCTGAAAGA	XM_415794	417546	ENSGALG00000002598	tyrosylprotein sulfotransferase 1	TPST1	8.4	8.6	8.44	8.53	8.43	8.39	8.68	9.02		8.4	8.74	8.61	8.62	9.14		5	0
RIGG11237	CTGTGGATTTTACTGGTGCCAGCTTTTAGGTTCTTTAAGACACTAACAGGACTGCATAAAGGCTCTTTCAG	NM_001006219	417554	ENSGALG00000002661	tyrosine 3-monooxygenase/tryptophan 5-monooxygenase activation protein, epsilon polypeptide	YWHAE	13.74	14.06	13.8	13.84	13.45	13.19	12.76	12.87		13.74	13.12	13.07	13.3	12.88		3	0
RIGG11241	CGCGGTCGACAGCTACAACAAGAGGAACGCCAACATCTCCTACGCCTTTGACACGCACACCAACA	XM_422209	424366	ENSGALG00000002667	olfactomedin-like 2B	OLFML2B	8.05	9.68	8.94	8.88	8.54	8.51	8.52	9.28		8.05	8.55	8.29	8.93	8.1		6	0
RIGG11246	AAACTCTGCAAGTTCTACAATAAACGTTTTGGGAGAACTCTCGACTCAAGACAACACAGGGGTTACTATC	XM_421853	423994	NA	zinc finger protein 804A	ZNF804A	6.42	6.25	6.31	6.37	6.41	6.43	6.3	6.46		6.42	6.38	6.41	6.47	6.38		4	0
RIGG11251	CGCACAAGGTTTTGCAGCAGATATTCGGTTAATGTTCTCTAATTGTTACAAGTACAATCCTCCAGACCACG	XM_425330	427757	ENSGALG00000002682	bromodomain containing 3	BRD3	9.56	9.58	9.34	9.39	9.24	9.03	8.95	8.45		9.56	8.59	8.28	8.21	8.19		1	0
RIGG11254	GTCGCGGCACCATTCGCAGTACCCTATTGCTGAGGCATGTATATATTCAGTAGATGCACCTGTATATACG	XM_422211	396404	ENSGALG00000002687	discoidin domain receptor family, member 2	DDR2	9.87	9.3	10.52	10.68	10.53	10.61	10.67	11.41		9.87	10.77	10.63	10.57	10.71		4	0
RIGG11262	AGCAGCCATACCTTCAGCTTGCTCAGGATGATAAGGTTCGGTATCAAAATGAAATGAAATCGTGGGAAGC	NM_204100	373888	ENSGALG00000002703	transcription factor A, mitochondrial	TFAM	10.52	10.69	10.66	10.37	10.31	10.17	10.11	9.91		10.52	10.24	10.55	10.44	10.05		1	0
RIGG11295	GCCTGCTTCTCAGTCCAGGTCTGCACTTTATCATTTTGACTTTGTGGTGTTATTCTTCAATCAGTGCCTA	NM_204772	395545	ENSGALG00000023877	frizzled-related protein	FRZB	12.22	12.04	12.18	11.99	11.93	12.38	12.26	13.14		12.22	11.04	10.92	10.12	9.25		5	5
RIGG11320	CTGTGTTTGGGGCAGCTGACAGGTGGAACGGTGTTGGAATTTTCTTTGATTCCTTTGACAATGATGGAAA	NM_001031399	426849	ENSGALG00000002805	lectin, mannose-binding, 1	LMAN1	7.85	7.8	8.14	8.16	8.47	8.63	8.71	9.17		7.85	9.03	9.43	9.39	8.94		4	0
RIGG11340	CAGCATTTTCCCTGTTCTGGAATTCGTGAGGTTGTTTGTGGTTGTGCAGAACCTTCTGTTTTCTTTCTTT	XR_026838	419906	ENSGALG00000002840	similar to glutamate receptor, metabotropic 4	LOC419906	10.16	11.27	10.68	10.28	9.68	9.12	8.96	8.28		10.16	8.12	7.78	6.96	6.92		1	2
RIGG11355	TGGTGAGACAAGATTACCTGGAAGTTATTGTTCTTGTTCTGATGACTGTTTGCAGGAAAATGACTGCTGT	XR_027215	426928	ENSGALG00000002869	hypothetical LOC426928	LOC426928	6.47	6.46	6.46	6.38	6.38	6.35	6.45	6.59		6.47	6.75	6.44	6.88	6.37		5	0
RIGG11377	GTGCAGAGCGCAATGATAGCAAATAAAGTACGAGTGTTTATTGCATTCAAAGGACATCCATACGTGGAAG	NM_001030878	419453	ENSGALG00000002906	TAR DNA binding protein	TARDBP	11.12	11.03	10.95	10.79	10.74	10.6	10.45	10.53		11.12	10.33	10.33	9.95	9.84		1	0
RIGG11378	GCCACTGTCCAGCATTCATCCATCCCAAGCATCTCTTTCCATGTTGTTTCCCATGAAAGAATGTAAACCT	CR390118	396470	ENSGALG00000002907	myosin, light chain 1, alkali; skeletal, fast	MYL1	7.6	7.77	9.18	9.66	10.27	9.88	10.17	9.49		7.6	9.01	8.52	7.7	11.27		2	0
RIGG11379	CTCCCCGTGGAGTTCAAGTGCCCCGATGGAGAGATCATGAAAAGGAAAATGATGTTCATCAAGACCTGTG	NM_204274	374135	ENSGALG00000002909	connective tissue growth factor	CTGF	7.47	7.34	8.44	8.47	8.77	9.46	9.55	9.7		7.47	8.52	8.36	8.41	7.69		4	0
RIGG11381	TAAGGAAATACGATGCTGGTGTTATTGAAGCTGGTCTTTGGGTCAGCCTCTTCCACAATATCCCACCGGG	NM_204624	395333	ENSGALG00000002911	monooxygenase, DBH-like 1	MOXD1	7.47	9.04	8.44	8.23	8.05	7.71	7.76	7.85		7.47	7.72	7.56	7.25	6.87		3	0
RIGG11422	CCATAACCTCAGTGGAATGCTACAACTGTGATTGACATAATCTAGAATGCACCCAAACTCACTCTCTCTT	XM_415644	417389	ENSGALG00000002993	carbonic anhydrase X	CA10	10.53	9.83	10.38	10.45	10.11	9.48	8.64	8.03		10.53	8.87	8.89	8.55	7.06		1	2
RIGG11435	AAATCCTGGACCCCAGAAGTGTTTAGATTCCTTCACAGTAATCTGCAGTGGTAGTGCTCGAGTGGAAAGG	XM_001234864	771608	ENSGALG00000003015	serpin peptidase inhibitor, clade F (alpha-2 antiplasmin, pigment epithelium derived factor), member 1	SERPINF1	8.93	8.08	8.1	8.27	8.64	8.53	8.94	10.23		8.93	9.49	9.4	9.37	10.6		5	3
RIGG11484	CTAAAGTCTATATGTACTATTTTGATAATCCTGGTGGCATGATTCCATCGTGGCTGGTCAACTGGGCTGC	XM_415652	417399	ENSGALG00000003099	phosphatidylcholine transfer protein	PCTP	7.55	7.69	7.39	7.23	7.15	7.08	7.22	6.99		7.55	7.18	7.36	7.09	6.99		1	0
RIGG11485	CCTGTGCTGTTCTTTAGACCTGTACACCACTATGTTGATGACTAACCCGACTGAATTCTGCAGTGAAATCAG	NA	NA	NA	NA	NA	9.1	8.59	9.03	9.05	8.88	8.71	8.85	8.32		9.1	8.31	8.29	8.41	8.34		1	0
RIGG11497	TCTTCATGGGCATGTAAGAAGATACATACGGTGATTGTGCTAAGGACAAGATTATTACTGCATGGGCTATATGC	XM_429510	417400	NA	hypothetical gene supported by CR391037; CR405869	C17orf67	6.38	6.54	6.9	7.76	7.35	6.62	6.46	6.23		6.38	7.17	7.03	6.89	6.32		3	0
RIGG11525	CTACAAGCCCATGCACGACTTCCTCAAATATGATTTCTTCCAGACCATGTCTGTAATTGGAGGGCTCCTC	NM_204355	374273	ENSGALG00000003178	surfeit 4	SURF4	7.62	7.42	7.59	7.88	7.92	7.96	7.87	8.22		7.62	7.88	8.06	8.12	7.76		4	0
RIGG11540	GTGCCAAGGATTCTGATGAACTGTGATTTGAAGAGTAGTTTCAGATTTGAAGTGGTCCTGGCATAAAGCT	XM_414068	415701	NA	F-box and leucine-rich repeat protein 8	FBXL8	8.01	8.2	8.69	8.59	9.02	9	9	8.99		8.01	9.12	9.06	8.79	9		2	0
RIGG11549	ACATTAAGCGGTCATGGATCCTGGGTGTTAAATGTAGCATTTTGTCCTGATGATACCCATTTTGTTTCCA	NM_001005805	415359	ENSGALG00000003251	WD repeat domain 61	WDR61	10.78	10.78	10.55	10.45	10.48	10.43	10.14	10.18		10.78	10.65	10.84	10.83	10.44		1	0
RIGG11573	CCAACATTGATGAAGAGAACTCACTTGAACTGGTCCTTCTGTTAAACCACACTTCGATCATCTGCATTGT	XM_414544	416221	ENSGALG00000003263	sideroflexin 1	SFXN1	10.11	10.15	10.1	10.08	10.49	10.66	10.75	11.77		10.11	11.08	10.9	10.48	10.38		4	0
RIGG11586	CCGAGATATCTGTATTAATGGCATGTGTAAGGCTGTTGGCTGTGATTATGAGATAAATTCCAATGCCACTGA	XR_027030	427428	ENSGALG00000003295	similar to ADAM metallopeptidase with thrombospondin type 1 motif, 12 preproprotein	LOC427428	9.37	9.61	8.99	8.49	9.22	9.2	10.22	10.08		9.37	9.08	8.96	8.74	8.89		5	0
RIGG11594	CTTTGTAGGAGCAGTTGATACCCCGGAACATCGAAGCTTCTAGATGACTTGTTTTGTGCTGAATAACAAGT	XM_415113	416822	ENSGALG00000003314	similar to FLJ39378 protein	RILPL1	9.74	9.42	9.63	9.75	9.79	9.81	9.55	10.41		9.74	9.55	9.54	9.6	9.65		5	0
RIGG11629	TTTCCAAGAGGGCTTTGTGACGAGTGAGGGTTTCCCAATTAGTGTATACCTAATTTGACTTCAGAGCAGAA	XM_418245	420128	NA	LSM4 homolog, U6 small nuclear RNA associated (S. cerevisiae)	LSM4	8.79	9.15	8.77	8.84	8.67	8.72	8.34	8.09		8.79	8.31	8.33	8.86	8.2		3	0
RIGG11632	CGAGGCCCAGAACTTCACCACCTATTTTCCTGTCATCTTTTGCATGGAGTCGGGCTCCTCCGCCA	XM_418246	420129	ENSGALG00000003389	similar to interferon, gamma-inducible protein 30	LOC420129	6.99	7.05	7.14	7.05	7.35	7.16	7.45	7.41		6.99	8.22	8.06	8.37	9.86		0	1
RIGG11639	ACCTGCTTTAAAATACTTGTCCATCTGCTGGTATTCAGAGAGAGTCAAGGTGTGTAACATTGAGGACTGG	XM_413754	415368	ENSGALG00000003401	hypothetical LOC415368	FBXL22	6.3	6.4	6.54	6.55	6.5	6.56	6.55	6.54		6.3	6.45	6.46	6.44	6.67		2	0
RIGG11646	AGTAGTCTGCTATGCCACAATTTGCCATACAGCATAGACCCTGCTTAGAAATAATAACCTTCTCCTCCTC	NM_001039264	416826	ENSGALG00000003410	CDK2-associated protein 1	CDK2AP1	11.36	11.45	11.84	12.04	12.33	12.26	12.23	12.09		11.36	11.73	11.62	11.12	10.69		2	0
RIGG11657	TGCCTCGTCCTTCGTACCAGCGGTACCGACATAGAATTCGTGTGTAGATACCATCTTTTATTGTGGTTTGCTT	XR_026668	769047	ENSGALG00000003430	hypothetical protein LOC769047	LOC769047	10.3	9.78	10.04	10.09	10.12	9.98	9.84	9.81		10.3	9.8	9.72	9.63	9.63		7	0
RIGG11666	TCTACCACCCGCGGATTTCCACAGGGCTTGGCATTGCCTGGATCCTTGGGAGACTCCTGTATGCC	XM_001235393	772227	ENSGALG00000003445	similar to microsomal glutathione S-transferase 3	LOC772227	9.95	10.16	10.29	10.38	10.25	9.77	9.72	9.55		9.95	9.29	9.13	8.62	8.62		0	2
RIGG11687	TCCCGTCTCAAGGATTTGAGTTCTGAGCGCCATTATCCAATTGTGGAAGGAATTCAAGAACTTAAACTGAG	NM_001006570	426787	ENSGALG00000003483	golgi autoantigen, golgin subfamily a, 7	GOLGA7	11.43	11.94	11.31	11.09	11.07	10.79	10.97	10.96		11.43	11.06	10.87	10.93	10.68		1	0
RIGG11697	ACAGGAAAGAAGAACATCACAAGCAAATCTGACTCCCTGTACTAACTGTGTAAACTCTCATTTTAGTAGCGGG	NM_001030546	415373	ENSGALG00000003505	lactamase, beta	LACTB	8.86	8.27	8.23	8.38	8.36	8.33	8.72	9.05		8.86	8.49	8.41	8.16	8.88		7	0
RIGG11698	AAGAACGGAAGATGTGAAGAGGATATAACAAAGGAACATTGCCGTGAGTTCCAGAAAGTCTCTCCCATCT	NM_001030612	416235	ENSGALG00000003506	similar to ovoinhibitor precursor [validated] - chicken	OIH	7.7	7.5	7.02	6.9	6.68	6.33	6.6	8.14		7.7	7.14	6.78	6.55	6.45		5	0
RIGG11731	CTTCCGACAGATGGATACTAATAATGATGGCAAACTGTCCCTGGAGGAGTTCATCAAAGGTGCCAAGAGC	XM_417815	419668	ENSGALG00000003573	hippocalcin	HPCA	7.15	6.94	7.05	7.03	7.05	7.02	7.16	7.51		7.15	7.18	7.23	7.41	7.51		5	0
RIGG11734	ACTGGACCAGACCCCTGTGTTAAATCCATCTCAAATAGCCTCAAGTAAGATGTACCAGCAGTGCACTTTG	NM_204420	386583	ENSGALG00000003580	matrix metallopeptidase 2 (gelatinase A, 72kDa gelatinase, 72kDa type IV collagenase)	MMP2	10.18	11.31	10.96	10.93	10.83	10.72	10.96	11.72		10.18	10.94	10.6	10.48	11.56		6	0
RIGG11740	TTCACCGACCTGAAGAATGGTTCCATTTATGCCTTCCGAGGGAAATACTTCTATGAGTTGGACAAGTCCA	NM_205061	395935	ENSGALG00000003589	vitronectin	VTN	6.71	6.49	6.75	6.95	7.13	6.74	7.05	7.54		6.71	7.47	7.34	7.22	6.67		4	0
RIGG11754	GAAATTGGACCCTCAGTTGTAGTTCATACAACGGTGACATTTGGAAGAGAGCATCTGGATTCAGACCCTG	XM_421554	423674	ENSGALG00000003612	similar to chromosome 10 open reading frame 59	LOC423674	6.72	6.64	6.79	6.66	6.75	6.96	6.95	7.01		6.72	6.83	6.83	6.8	6.63		4	0
RIGG11771	TTCTGTAACACCAGATGTTAGTGACAATGAACCTGATCATTACAGATACTCTGACACCACTGACTCTGATCCAGA	XM_421555	423675	ENSGALG00000003634	phosphatase and tensin homolog (mutated in multiple advanced cancers 1)	PTEN	8.68	8.29	8.46	8.68	8.82	8.64	8.57	8.87		8.68	8.66	8.76	8.7	9.12		4	0
RIGG11778	GGCGGCTGCGAATTGTCCTCAAGGCTGTTAGTGACTGTATAGAAAAGGATGGTTATGACAATGTGGTTGAA	XM_414753	416445	ENSGALG00000003640	family with sequence similarity 20, member C	FAM20C	7.99	7.23	7.64	7.7	8.16	8.18	9.05	10.49		7.99	8.6	8.74	8.67	8.99		5	0
RIGG11783	TGTCTGCATGTGTGTTGGTCAATTGGTACATGTATTTCTACGTATGTCCAACTTAGGCACAGTTCAGGTG	XM_001234337	771022	ENSGALG00000003648	hypothetical protein LOC771022	LOC771022	8.88	8.64	8.96	9.11	9.41	9.22	9.37	9.75		8.88	9.41	9.37	8.94	9.24		4	0
RIGG11812	ATGACTGGTCTCACAAGCTGAACTCACTAATGGCCCTAGTTAACAAAACCACACATCTCATTGCCAAAGAGGAGA	NM_001030706	417425	ENSGALG00000003700	proteasome (prosome, macropain) 26S subunit, non-ATPase, 12	PSMD12	11.29	11.06	11	11.09	10.8	10.75	10.51	10.59		11.29	10.98	11.07	11.32	11.32		1	0
RIGG11813	ATGCACTTTCTTGCAGTTCTTTTACAGTGGAAGTTAGCATTATTTATACTACCAGTATCCCTATGGAGCCACTGG	NM_001030615	416240	ENSGALG00000003702	clathrin interactor 1	CLINT1	8.8	9.02	9.21	8.93	8.67	9.15	9.22	9.5		8.8	9.08	9.36	9.36	9.34		6	0
RIGG11819	GGATACAGTCAATAAAGGAAGAAAAGGAAGACATAACATATCGGTTACCTGAGCTTGATCAGCGAGGCTCTG	XM_418252	420135	ENSGALG00000003717	myosin IXB	MYO9B	8.15	8.4	8.5	8.43	8.45	8.76	9.14	9.6		8.15	8.63	8.68	8.72	8.7		6	0
RIGG11834	CAACAACAGATACCATTGTGCCTGAAGATGGATCTGACTCAGAAACAGAAAACCACGTTGTTGTGTCCTAC	NM_204575	395262	ENSGALG00000003733	leukemia inhibitory factor receptor alpha	LIFR	7.72	8.5	8.77	8.84	8.86	8.87	8.73	7.86		7.72	9.31	9.61	9.75	7.9		2	0
RIGG11841	GGCAAAAGACCTCCATTTTGAAGGCATGTTTAAGGAAGAACTACAGACCTCCATCTTCTGAATTTGAGAA	XM_414280	415936	ENSGALG00000003738	30 kDa protein	TMEM111	10.53	10.43	10.41	10.45	10.2	10.66	10.47	10.77		10.53	10.12	10.46	10.3	10.67		5	0
RIGG11859	TCCCGCTGTGAGGTTGACATGCTGAAAATTAAGAGTGAATTCAAGAGGAAATACGGAAAATCCCTCTATT	NM_205351	396297	ENSGALG00000003770	annexin A2	ANXA2	11.12	11.08	11.22	11.13	11.43	11.25	12.08	12.35		11.12	12.13	12.22	12.3	12.06		4	0
RIGG11899	GTACTTAAACTGGTCATGATGTTTGAAGGAAAAGCCAATGAAAGCAACCCAAAACCTTCCGGTCCACCTC	XM_415461	417179	ENSGALG00000003840	chromosome 9 open reading frame 58	C9orf58	10.09	10.83	10.58	10.34	9.83	9.38	9.21	8.89		10.09	9.06	8.62	8.15	9.16		3	2
RIGG11948	CAGCAGTTGAAACTACGGGAGCGGCAGAAATTCTTTGAGGAGGTTTTCCAGCATGAAGTGGATTTCTTCT	XM_417359	419180	ENSGALG00000003921	similar to My031 protein	DBNDD2	8.19	7.9	7.94	8.06	8.3	8.94	8.79	9.16		8.19	8.54	8.44	8.26	7.85		4	0
RIGG11959	CAGCTCACTAATGCTTCTGGAAGTTTTGATCTCCTTGACAACACTGACATCCATCTGCACTTCCCAGCTG	XM_414106	415740	ENSGALG00000003942	lon peptidase 2, peroxisomal	LONP2	6.89	6.8	6.81	6.59	6.62	6.68	6.76	6.65		6.89	6.74	6.83	6.75	6.87		1	0
RIGG11961	CTATGGCAGAGATGGCTTGGGCGGCTACAGTATGTATACGTGACCTTGTGTCAATTGTTTGCAGGTCGTG	CR352387	423686	ENSGALG00000003947	heterogeneous nuclear ribonucleoprotein H3 (2H9)	HNRNPH3	9.15	9.11	9.05	8.79	8.79	8.51	8.54	8.36		9.15	8.49	8.63	8.68	8.33		1	0
RIGG11962	CTTGTTGTTCTCATCTTGCTTTGTAGCCAATGATTCCACCCTCTTCACTCTTGCTAAAATGCTGCCAGGT	NM_001018012	552895	ENSGALG00000003948	aminolevulinate, delta-, synthase 1	ALAS1	7.45	7.78	8.23	8.26	8.2	8.39	8.57	8.65		7.45	8.32	8.35	8.53	7.69		6	0
RIGG11971	TTCACCTTTGACATAGTCTACGTAGCACTGAAATCTCTGAAGATTGGGTTCCTGAACACATTGAAGGAAA	XM_420141	422139	ENSGALG00000003962	zinc finger, DHHC-type containing 9	ZDHHC9	7.23	7.32	7.25	7.32	7.49	7.6	7.57	7.94		7.23	7.64	7.66	7.77	7.45		6	0
RIGG11977	GGAACCTGAGCCAGTGTCTGAAAATGAGGACGATAGCTATGATGAAGAGATACGGGATCCAAGGACCAGC	XM_413773	415388	ENSGALG00000003970	tight junction protein 1 (zona occludens 1)	TJP1	7.15	7.15	6.91	6.89	6.68	6.6	6.57	6.68		7.15	6.67	6.62	6.63	6.79		1	0
RIGG11983	TCGAGCTCCGGATTTCCTCAGCACATTTCACATTCGAATCTGAACATAGCAAAACATAAAGATGAAAGTGCTC	XM_418267	420151	ENSGALG00000003978	calcium and integrin binding family member 3	CIB3	6.65	6.38	6.4	6.39	6.34	6.38	6.37	6.39		6.65	6.38	6.39	6.3	6.64		1	0
RIGG12002	TTATGTCAGATGTGGATCTAGATCAGAGCTGCACATTGAACAAGAAAATCAGAAATGCACAACTGGCTCAG	XM_413774	415389	ENSGALG00000003985	threonyl-tRNA synthetase-like 2	TARSL2	8.87	8.57	8.53	8.66	8.5	8.55	8.38	8.44		8.87	8.09	8.29	8.19	8.21		1	0
RIGG12007	CAGTTCTTCCCCTTTGGTGACCCAACCAAATTTGCCACCTTCGTGTTCAATGTCTTTGATGAGAACAAGG	NM_205377	396336	ENSGALG00000012710	frequenin homolog (Drosophila)	FREQ	8.01	7.86	8.24	8.46	8.96	9.16	9.31	9.23		8.01	8.34	8.15	8.18	8.09		4	0
RIGG12017	AACACAAGGGTCAGAGTCTTCTGATCTAGGCCAGTTTCCCCATAGTGTTTTGAAGATTTTGACATCATTTC	XM_420911	422979	ENSGALG00000004044	cysteine and glycine-rich protein 3 (cardiac LIM protein)	CSRP3	8.46	7.72	8.68	9.23	9.83	9.75	10.05	10.26		8.46	8.75	8.06	6.8	7.03		4	6
RIGG12020	TTCTGAGTGTGTTTGGGAATGACTACGAGACAGCAGATGGAACAGGTATTAGGGATTACATCCATGTTGT	XM_417833	419686	ENSGALG00000004047	UDP-galactose-4-epimerase	GALE	7.57	7.9	8.14	8.18	8.22	8.58	8.51	8.79		7.57	8.32	8.47	8.61	7.98		6	0
RIGG12051	GGAATCATAGTAGCTGTTGGAATCCTTGCTGGAATCATAATTGCTGTTGTAAGGAAGATGTCAGGCAGGT	XM_001231272	768390	ENSGALG00000004097	similar to PA2.26 antigen	PDPN	7.25	6.99	7.71	8.02	8.69	9.24	9.23	8.97		7.25	9.88	10	10.45	10.34		4	3
RIGG12059	TTCGATCAGACACTTTGAAAACTCTTTCGTTGTTGAAACAAAGATCTGTCAGCAGTGAGAGGTGTTGGAT	NM_001012571	422145	ENSGALG00000004107	integral membrane protein 2A	ITM2A	10.47	11.5	11.21	11.29	11.27	11.16	11.08	11.44		10.47	11.97	11.96	12.38	13.45		6	1
RIGG12090	TCCTGAGGATCAGCACAATCTCTCAACTGAACTCTAAGACTATCAAGGACCTAGCTGCATCACTCTTATAA	NM_001004369	415400	ENSGALG00000004161	cyclin B2	CCNB2	11.38	10.79	11.02	11.28	10.93	10.94	10.47	10.36		11.38	10.56	10.68	10.78	10.41		1	0
RIGG12100	AGGCAGTGGCAGATGAAATGACATACTTCCCAAAAGAAGCAAGGATCTACTCCGATAAAGGCTGCAAGAC	XM_415473	417191	ENSGALG00000004180	torsin family 1, member B (torsin B)	TOR1B	7.01	7.19	7.32	7.42	7.37	7.67	7.58	7.75		7.01	7.75	7.68	7.91	7.6		6	0
RIGG12101	AGCACTGCACCACTCGCTTCTTTGAGGCCTGCGACTTAGACAACGACAAGTACATCGCCCTGGAG	NM_204410	386571	ENSGALG00000004184	secreted protein, acidic, cysteine-rich (osteonectin)	SPARC	10.6	11.49	11.49	11.49	11.7	11.99	12.02	12.9		10.6	11.83	11.7	11.86	10.74		6	0
RIGG12104	CATTAAAGGTAAAGGAGGAGTCGGGAGAGAATGCCCCAGTGCTGAGCGATGATGAACTCGTGTCAATGTC	NM_204756	395518	ENSGALG00000004189	v-maf musculoaponeurotic fibrosarcoma oncogene homolog K	MAFK	8.44	8.44	9.12	9.1	9.47	9.8	9.88	9.96		8.44	9.1	9.22	9.25	9.62		4	0
RIGG12113	CCGCAATACCACAACCTGAGCTACACCTCCAGCCCAGAGTACACCTGCAAACCATCGCACAGCAT	XM_414771	416465	ENSGALG00000004209	hypothetical LOC416465	ELFN1	7.02	6.71	6.98	7.04	7.31	7.73	8.19	8.64		7.02	7.19	7.26	7.1	7.26		4	0
RIGG12128	CCCAACGCCTCAATCGGTTTCCAAGGGAAATGTTATTACTTCTCGTACACGAAGAGTGATTGGAACAGCA	NM_001080714	417816	NA	CD69 molecule	CD69	7.96	8.27	8.41	8.57	8.78	9.07	8.98	9.29		7.96	8.88	8.71	8.8	8.3		6	0
RIGG12141	GCTGTAGTGCTCATGAAATGTGGAGTTTGGAAGCACAGTTAGCAAAGGCCTGATTAAATGCATGTTGAAT	XM_417636	419480	NA	dehydrogenase/reductase (SDR family) member 3	DHRS3	8.39	9.03	8.77	8.94	8.92	8.74	8.56	7.76		8.39	9.1	9.39	9.45	8.88		3	0
RIGG12142	ATTCTTCAGTTACTGAGCTAGGATTGGATAACCCGTATCAAGGCCCATCATGTCTGTGTGCAGAGGAGCG	NM_205104	395996	ENSGALG00000004259	bleomycin hydrolase	BLMH	12.32	11.82	11.76	11.96	11.64	11.4	11.3	11.29		12.32	11.53	11.6	11.47	11.55		1	0
RIGG12144	ACAGCACATATCTTTGCAACATACCCAGCTCCATATCTATCCCTCATAAATGGATTTGCAGATCAGGTGAT	XM_001233181	415402	ENSGALG00000004261	aquaporin 9	AQP9	7.49	8.88	9.39	9.2	9.01	8.22	7.78	7.19		7.49	7.38	7.17	6.78	6.51		3	2
RIGG12148	GACGTTGTGTGGTATTGACAATGTAGCCTAAAGTAGACCTTACATACAGAAGCTCTTTTGATCTTCGGGC	NM_001006532	424429	ENSGALG00000004273	Ral GEF with PH domain and SH3 binding motif 2	RALGPS2	10.16	9.58	9.91	9.79	9.76	9.39	9.15	8.78		10.16	9.66	9.77	9.38	9.42		1	0
RIGG12149	CTCTCCAAGTGACTGATCACAGAGAAGCGAGAAGCAACATTCCTGATAGTTCGTCGTTGTTGGGTTTTGT	NM_204679	395405	ENSGALG00000004274	Dermo protein	TWIST2	9.22	9.71	9.97	9.88	10.27	10.01	9.95	9.65		9.22	9.71	9.32	8.84	9.15		2	0
RIGG12152	CGTCACCATTGGTAGCAGCTACCGGTTTACGAATACACAATTTCACTCTTATTGTATGGACCCTTCTTTAAGTG	NA	NA	NA	NA	NA	9.16	9.1	8.94	8.89	8.56	8.31	8.36	8.4		9.16	8.5	8.35	8.4	8.13		1	0
RIGG12158	GAGGTTCCTACTCCTTGAAAGCAGTTCAAATGATGATCAGACCTATAGACTGAGGAGGAAAAGTCCGCAG	XM_001233149	770850	ENSGALG00000004273	angiopoietin-like 1	ANGPTL1	8.19	8.48	7.89	7.72	7.54	7.18	7	6.89		8.19	7.27	7.24	6.99	7.37		1	0
RIGG12177	GCTTGGTTGTCTGGATATGAAAGCCCTGTGGTATCTCGCATTAACACCAGGATACAGGACCTAACAGGGC	XM_421583	423704	ENSGALG00000004325	procollagen-proline, 2-oxoglutarate 4-dioxygenase (proline 4-hydroxylase), alpha polypeptide I	P4HA1	8.22	7.9	8.11	8.21	8.59	9	9.07	9.87		8.22	8.74	8.85	8.86	8.38		4	0
RIGG12216	TATCTACTACGTATCTGAGAACTTTGCAGAAGAATACACGGGCACGAACTTGAGAAACGTGGAAAGGAGC	NM_001031224	423707	ENSGALG00000004396	DnaJ (Hsp40) homolog, subfamily B, member 12	DNAJB12	8.28	8.15	8.34	8.31	8.47	8.53	8.58	8.62		8.28	8.53	8.49	8.69	9.55		4	0
RIGG12244	GCAATAAGCTATTGTGGACATTATGCTTCTGCTTACAAACTGGGAGACTGCTCCTTGGGCTGGGCTTTCT	XM_414683	416369	ENSGALG00000004437	lipoma HMGIC fusion partner-like 2	LHFPL2	7.29	7.2	7.1	6.95	7.22	7.52	7.72	7.86		7.29	7.56	7.57	7.51	8.02		4	0
RIGG12245	CCATCTTTGTCCAGTGAGTCACAGATTCAGTCATATGATCCACCAATGAAGAGACTTTGGCTGTTTGATAT	XR_026771	771459	ENSGALG00000004438	similar to Arylsulfatase B precursor (ASB) (N-acetylgalactosamine-4-sulfatase) (G4S)	LOC771459	7.32	7.14	7.03	7.01	7.17	7.34	7.57	8.26		7.32	8.01	8.03	8.08	7.98		5	0
RIGG12256	ATGGCTCTAGCTCCACGTTCATCTGAATGGCAGTCTGGCAAATACCATCTTTCCGCATTTTAATAATCTAT	XM_420935	423003	NA	GTP cyclohydrolase I feedback regulator	GCHFR	7.69	7.33	7.55	7.94	8.38	8.62	8.83	9.08		7.69	9.46	9.34	9.57	9.17		4	3
RIGG12264	GAAACAGAACTGCAGTTAGAGTGCAAAGGAGTTCCTGTCTCTAATGAAGATAGTACAAGACAGTGGTGGAAGA	XM_419272	421194	ENSGALG00000004483	similar to RIKEN cDNA 1110064P04	AHSA2	9.39	8.96	9.07	9.14	8.85	8.83	8.63	8.53		9.39	8.77	8.8	8.79	9.06		1	0
RIGG12275	ATATCAATGGCAAAGAATGGGAGAAGGCAGTGAAGGAACATAAGACCATCAGAGACATGTCAAAACCCTG	XM_415846	417601	ENSGALG00000004503	proline rich 6	PRR6	8.35	7.34	7.87	7.96	8.08	8.23	8.08	8.47		8.35	8.38	8.33	8.29	8.66		7	0
RIGG12284	TGAGCATGCATACTAAACCCTGGGTCAGAGCAAGAGCAAGAAAAGAATACTGGGAGAATCTGAAGCCTGC	XM_414685	416371	ENSGALG00000004518	betaine-homocysteine methyltransferase	BHMT	7.8	6.98	6.97	6.95	6.74	6.52	6.46	6.79		7.8	7.35	7.33	7.28	9.69		0	1
RIGG12292	TCATGATGCTTCCACCTTTACCATTAACATTGCTCTGAACAGGGTTGGAATAGACTATGAGGGAGGAGGC	NM_001005618	419485	ENSGALG00000004531	procollagen-lysine 1, 2-oxoglutarate 5-dioxygenase 1	PLOD1	7	7.12	7.2	7.24	7.46	7.75	7.78	8		7	8.28	8.1	8.27	7.42		4	0
RIGG12307	AATCTGAATGGGAAGAACTACACCATGACCTTCAACAACCTCCTGAAACCCATCTCTGTGGAAGGCAGTT	XM_422279	424437	ENSGALG00000004554	calcyclin binding protein	CACYBP	8.74	9.32	9.14	9.05	8.85	8.7	8.59	8.51		8.74	8.61	8.71	8.7	8.85		3	0
RIGG12308	GCTCTGTGTCACTGTTAGCTACTCAGATCGTTAAGACATCCCAGATCTTTCATTTAGTGCTTGGGGTTGG	NM_001006151	416270	ENSGALG00000004555	RNA binding motif protein 22	RBM22	10.49	10.58	10.67	10.53	10.68	10.37	9.96	9.82		10.49	9.66	9.83	9.51	9.62		3	0
RIGG12318	CTGCAAGAGCCTCAAACCCAAGAGGAGATCCCACCAGAACTCACAGATGACAGCGATGAGCAGAA	NM_204925	395765	ENSGALG00000004574	atrial natriuretic factor precursor	LOC395765	8.04	9.1	11.25	11.7	11.42	10.87	10.29	9.93		8.04	8.43	7.81	6.74	6.61		0	5
RIGG12325	CAAGAAAGCCAAGAAGAGGATTGAAGGTGCGAATTCCAATGTCTTCTCCATGTTCGAGCAGGCCCAGATC	XM_415166	416874	ENSGALG00000004582	myosin, light chain 2, regulatory, cardiac, slow	MYL2	9.72	10.3	12	12.35	12.95	12.36	12.31	11.61		9.72	11.65	10.29	7.96	8.23		2	0
RIGG12327	GGGCTTTGAATTTTCTTTCTCCTGTACTAATGCAAACGGACCTGAAACTGATGTAAGTGGGTCCTGTTAAAG	XM_420160	422161	NA	Yip1 domain family, member 6	YIPF6	10.26	10.11	10.25	10.24	10.41	10.52	10.49	10.6		10.26	10.39	10.43	10.42	10.51		4	0
RIGG12378	CCCTTTTGGTTTCAACTCTGCTACTGTGAAGAGATTCTGTGAGAATTCAGACATCTACTATGCAGGAGACTG	CR523332	NA	ENSGALG00000023656	NA	NA	8.14	7.41	7.87	8.19	8.53	8.6	8.84	9.36		8.14	8.47	8.61	8.55	8.99		4	0
RIGG12386	GATGGTTTCGCAGCTGAAAACAGAATTCCTTCCACTCCTGAGCGTGTCATTTGTCTCTGAGAACAGCGTG	NM_001079495	770269	ENSGALG00000004693	actin related protein 2/3 complex, subunit 1A, 41kDa	ARPC1A	9.93	10.58	10.98	11.03	11.03	10.98	10.93	10.71		9.93	10.82	10.73	10.9	10.53		2	0
RIGG12387	CCGGGTTTGAATTAATGATTGTTTGGAAGATGCATATTGATGAAGAAGGGACGACTACACCTGTCCTGGA	NM_001044635	415952	ENSGALG00000004687	centromere protein P	CENPP	9.76	10.07	10.41	10.38	10.17	9.88	9.4	8.9		9.76	9.3	9.31	9.21	8.81		3	0
RIGG12391	CGAGCAGGAGAACGACTGGTGGGTGTGCAATCACATCAAGAAGCCCATCCGCTCCACAGTGCTCA	NM_001030632	416490	NA	actin related protein 2/3 complex, subunit 1B, 41kDa	ARPC1B	6.99	7.65	7.65	7.71	7.77	8.07	8.17	8.04		6.99	8	8.01	8.5	7.99		6	0
RIGG12393	GTATTTGACTCTCTCATAGGTTTGGGTGAACACGAATCTAGTTACAATGTCTTACCAGGAAAGAAGGGGC	XM_414297	415953	ENSGALG00000004695	extracellular matrix protein 2, female organ and adipocyte specific	ECM2	6.81	6.61	6.74	6.9	7.19	7.21	7.46	8.1		6.81	7.33	7.45	7.31	7.6		4	0
RIGG12432	CACCATTGTGTTTGTCATCGCTGCTGTCGTTGGATTGGAGGTGTGGAAGAGAAAGTCAGGTAAAAGCAGA	NA	NA	ENSGALG00000024350	NA	NA	8.07	7.57	7.54	7.23	7.53	7.12	7.61	8.95		8.07	7.76	7.29	7.27	7.68		5	0
RIGG12435	AACTAGCAAGGAATTCAAGCACTGGAAGAAGGTAAAGGTGCACTTTTATTGCTTAGAGAGTTGCTGTCTCC	XM_421597	423720	ENSGALG00000004777	apoptosis-inducing factor, mitochondrion-associated, 2	AIFM2	9.27	9.4	9.04	8.87	8.81	8.79	8.77	8.76		9.27	8.53	8.61	8.35	8.15		1	0
RIGG12463	GTGTGTATTTATTGGATTAGGAGAACTTGTATGGGGTCAGGTCATTGCAACCATCCCAACAAGTAGGCTAAAG	XM_414301	415958	ENSGALG00000004829	ATPase, Ca++ transporting, plasma membrane 2	ATP2B2	7.21	7.34	7.94	7.94	8.12	7.92	7.89	7.91		7.21	6.94	6.97	6.74	6.64		0	5
RIGG12465	CCCCTGGAGGATTTCCTGCCCTCACATTTCAACTACTTGCAGTTTGCCTACTACAACAATGGGAATTATG	NM_001001529	414142	ENSGALG00000004833	leucine proline-enriched proteoglycan (leprecan) 1	LEPRE1	6.7	6.71	6.87	6.87	7.05	7.13	7.09	7.35		6.7	7.28	7.25	7.29	6.8		4	0
RIGG12502	CTGAATGTCCCGCACTGATCAGTCATCGTTCTGATTTAACGCTGCAGCATATGAAATAACATGCACCCAA	NM_001079717	415776	ENSGALG00000004899	peptidase D	PEPD	9.37	9.41	8.84	8.89	8.71	8.27	8.09	7.84		9.37	8.22	8.33	7.96	7.78		1	0
RIGG12503	GACACTCAAAACGAAGCCAAATTGGATGAGATTTTGAAAGAGCTGAAATCCATCAAAGACACCATCACCA	NM_001039265	416893	ENSGALG00000004901	coronin, actin binding protein, 1C	CORO1C	9.62	9.88	10.14	10.11	10.11	9.9	9.75	9.83		9.62	9.86	9.7	9.71	9.63		2	0
RIGG12504	GGTGCTCCACAAAATTTGACTTTCCCTAAGTTCAAAGATAGGCACTCCAACGAAGAAAGAACTACCACTAA	XM_001232498	769263	ENSGALG00000004903	carbohydrate (N-acetylgalactosamine 4-0) sulfotransferase 8	CHST8	7.53	7.76	7.2	7.04	6.83	6.61	6.49	6.62		7.53	6.74	6.69	6.56	6.44		1	0
RIGG12534	GTTCTGAAATCTTTGGTGGTTTGGACATCTGTGCTGTTAAAGCTGTGCATGGAAAGGATGGAAAAGATTA	XR_026865	415963	ENSGALG00000004969	similar to synapsin II isoform IIa	LOC415963	9.02	8.68	8.52	8.43	8.06	7.63	7.41	7.39		9.02	7.34	7.4	7.33	6.84		1	0
RIGG12590	TGGCCTGACCCTCAGCTAGTGGAGAGCAAACGTCCATTCTTTGGTACCTCTTTTCAACTTTATCATAAAAG	NM_001031115	422196	ENSGALG00000005054	dyskeratosis congenita 1, dyskerin	DKC1	10.61	10.61	10.42	10.4	10.19	10.17	9.84	9.82		10.61	9.92	10.11	10.07	10.07		1	0
RIGG12596	TGCTCTGTGTCACTTAGCAGTGTTGAAGCAAGGAGGTTCTTTAACAAGAACAATCTTAACAACCATACGT	NM_205423	396394	ENSGALG00000005065	phospholipase A2, group IVA (cytosolic, calcium-dependent)	PLA2G4A	7.53	7.44	7.74	7.83	8.13	8.12	8.2	8.48		7.53	8.37	8.56	8.62	8.34		4	0
RIGG12608	GCGCAACCCTCAGAAGTATGCTTATCTCGTCCAGGGTCGATGTGCCAAAGTGTTTTCTATTAATGATAAGAA	XM_001231251	768372	ENSGALG00000005122	hypothetical protein LOC768372	LOC768372	6.55	6.23	6.24	6.24	6.29	6.26	6.34	6.33		6.55	6.37	6.35	6.45	6.32		1	0
RIGG12624	CCGCTGACAAAACTAAAGGACGATGTTTCCAATACCAGCCTGTCTATTGATGCTCTCGTGTTTACAAATT	NM_001007847	417632	ENSGALG00000005110	yippee-like 2 (Drosophila)	YPEL2	8.07	8.33	8.22	8.23	8.36	8.35	8.57	9.41		8.07	8.02	8.05	7.67	7.97		5	0
RIGG12626	ATGCCTTCTCTTACAATCGGTACTACAGTTTGGATGTGGGCAAAAGAACAGCAAGACCTGTTACCGCCCT	NA	NA	ENSGALG00000005116	NA	NA	7.39	7.12	9.34	9.71	10.71	11.81	11.34	11.03		7.39	10.47	10.32	10.32	8.7		2	0
RIGG12627	TATACTGGCGTTTCACTAATGGTGTAATGGATAAAGGCTATCCCAAACCTCTCACAAATGGATTTGCAGG	NA	NA	ENSGALG00000005116	NA	NA	7.04	6.67	8.19	8.48	9.34	10.51	10.11	9.62		7.04	9.18	9.14	9.23	7.54		2	0
RIGG12639	ACATACATTCTCTTGTCCTGTGGATACCAGAGATGCAAAGATAAGAAAGGATGATAAGACACCACAGACTTGC	XM_414151	415790	NA	Ras-related associated with diabetes	RRAD	9.14	10.41	10.66	10.73	10.85	10.74	10.9	11.35		9.14	9.64	9.69	9.46	8.38		0	5
RIGG12675	CACTCTGCAGAACTGTTATTTCAGACCATGTTAACAAGTGGAAGGATGGAGCTACATCTATGCGCCTGCAG	XM_415883	417638	ENSGALG00000005205	similar to RIKEN cDNA 0610013E23	RNFT1	7.73	8.23	8.12	8.1	8.12	8.02	8.1	8.29		7.73	8.02	7.97	7.89	7.59		6	0
RIGG12677	AGATTTCCGAGATCTATTTGCATTTTCCAGTGTTTCGTCCTCTCTGAACCTACATCCAGTTGTGAAGGGATAA	BX933585	420384	ENSGALG00000005209	aquaporin 1	AQP1	7.14	7.46	7.72	7.89	9.03	8.82	8.68	7.32		7.14	10.18	10.24	9.94	9.15		0	4
RIGG12701	AGTTCCCTGGTTGTTTTACTGCTCGCTTGTTACAGAGTATGGACTTTCATACGTTCCAGCTTCCTGTGTGTTT	XM_429354	415795	ENSGALG00000005254	hypothetical gene supported by CR387546	LOC415795	9.86	9.76	10.04	10.25	10.38	10.35	10.22	10.38		9.86	10.07	10.04	9.76	9.84		2	0
RIGG12708	CTGGGAACTCTGCTCGTTGCGACTGGGTGTCCCCTTGCTTTGAAACTCTCCAAAAGGACAGAGCT	NM_204731	395483	ENSGALG00000005263	SRY (sex determining region Y)-box 8	SOX8	9.81	10.06	9.23	8.94	8.23	7.57	7.44	7.46		9.81	7.53	7.34	7.41	7.64		1	0
RIGG12710	CGTCAGATCACTGAACCAACCTCTTCTGCTCGGCATAATTCAATCCGAAGACAGCTCAACCTCTCCAATC	XR_026900	423026	ENSGALG00000005265	similar to SYT9 protein	LOC423026	6.97	6.92	6.85	6.86	6.72	6.7	6.71	6.66		6.97	6.88	6.69	6.75	6.46		1	0
RIGG12716	TCAAATATGAACAAAGGGAAAGCTAAGTAGAATCCAGCCCATCAATCACATCACGTTTGGATCAGATCCC	NM_204227	374068	ENSGALG00000005272	cadherin 5, type 2, VE-cadherin (vascular epithelium)	CDH5	8.26	8.29	7.91	7.72	7.39	6.84	6.93	6.86		8.26	7.61	7.45	7.14	8.37		1	0
RIGG12717	AGCACCTAAAGTCCAAAGTACAAGAGGCAAATTTACAATTTTATCACCTGGCAATGTTAGAGCACTGAGGG	CR352872	NA	NA	NA	NA	6.83	7.57	7.41	7.28	6.95	6.8	6.62	6.42		6.83	7.01	6.9	6.82	7.09		3	0
RIGG12767	CTTCTTCCATTACGAACTCAGACAGCACGGTCACTTTAAAGTCAGAGCCCAGCACAACCTCACAGTACCC	NM_205421	396391	ENSGALG00000023739	GATA binding protein 5	GATA5	9.5	9.14	8.95	8.81	8.63	8.35	8.65	8.1		9.5	8.81	8.85	8.81	8		1	0
RIGG12771	TTCGGTATGGCTGACAAAGTTCTTCCCACAATTCCAAAAGAACAGAGAACCAGAGTTGCGCATTTTCTTG	XM_422637	424823	ENSGALG00000005357	coatomer protein complex, subunit beta 2 (beta prime)	COPB2	9.03	9.79	9.89	9.87	10.24	10.33	10.48	10.54		9.03	10.71	10.83	10.79	10.32		6	0
RIGG12778	TTGGTAACACCAGTTGTAGGATTTATAGAGGATACGTTCCAGGCCTCTCCTAATCCAGATGAAGTGAGCG	XM_414160	415800	ENSGALG00000005366	nudix (nucleoside diphosphate linked moiety X)-type motif 7-like	NUDT7	9.23	9.34	9.33	9.17	9.01	9.16	8.99	9.17		9.23	9.02	9.3	9.29	9.01		1	0
RIGG12812	GTATTGCCATAGACAGAGACTCTGAGGTTTACAAGATGCTCCAGGAGAACCAAGAGTCGCACGAGCCACC	XM_426503	428948	ENSGALG00000005422	PDZ and LIM domain 1 (elfin)	PDLIM1	7.33	6.71	7.88	8.84	7.91	8.38	8.46	9.18		7.33	8.12	8.12	8.24	7.6		4	0
RIGG12827	GCCTGCTGAGCTTGATGAACTGATGAGTGAAGATGCGTATGAGAAATACATAAAATCCATTGAGGACTGA	NM_001004372	415803	ENSGALG00000005446	glycine cleavage system protein H (aminomethyl carrier)	GCSH	12.35	11.38	11.44	11.13	11.4	11.25	11.09	10.93		12.35	11.46	11.38	11.14	11.32		1	0
RIGG12829	TGAAGGTGCTTGGCAGACCCAAACAAGAAGAGATGAACTCCAAGATGATTGACTTTGAGACCTTCCTGCC	NM_205159	396067	ENSGALG00000005448	myosin, light chain 3, alkali; ventricular, skeletal, slow	MYL3	7.81	8.08	9.64	10.15	11.14	10.7	10.94	10.2		7.81	9.84	8.91	7.38	7.49		2	0
RIGG12854	AGTGAAGCACAAGTTTGAAATCTGGCATTAATCTTAGGTCCAAGCATCACTCTCTTGACTAGTGGATGACTGT	NM_001112809	415813	NA	heat shock factor binding protein 1	HSBP1	9.47	10.01	9.79	9.5	9.43	9.27	9.04	9.07		9.47	9.23	9.29	9.15	8.9		3	0
RIGG12856	TTTACTCTTCTTATGCGTGGCTGTCACTCTGTTTTCTCCTTTGGTCTATCTTGCTGAGAACGAATCCGGC	XM_425129	395901	ENSGALG00000023534	potassium voltage-gated channel, subfamily G, member 4	KCNG4	6.75	7.33	7.4	7.37	7.31	6.99	6.99	6.6		6.75	6.52	6.53	6.33	6.26		3	0
RIGG12875	TTCTCCTCAAGTCTGGATTTGATGCCAATTTTATGCTGGATCAAAGAATTCGCAAAGGCTATGATGACCG	XM_414345	416003	ENSGALG00000005537	ankyrin repeat and SOCS box-containing 14	ASB14	6.34	6.31	6.26	6.26	6.33	6.38	6.33	6.36		6.34	6.34	6.37	6.36	6.39		5	0
RIGG12918	GAAGCTGGAATCGAGGGAGGAGAAAACAGCAAATTGACATTGACTCCTGCTTATGCAACCCTCGTCGTTG	CR354153	NA	NA	NA	NA	6.89	7.26	7.2	7.02	6.81	6.66	6.5	6.49		6.89	6.4	6.41	6.3	6.3		3	0
RIGG12925	ATAGCAGTGGTAGCAATCGCAGTCATCACTCTCACCATTATCCTAGCAGTGATCCTGTGTAAATGCAAGA	XM_426640	429084	ENSGALG00000005619	coagulation factor III (thromboplastin, tissue factor)	F3	9.05	9.53	10.59	10.46	10.92	10.71	10.23	9.16		9.05	10.49	10.49	10.12	8.98		2	0
RIGG12949	TTAGCAAATGTGGTGCCTTGTTCTCAGTGGGATGAGCTAGCTCGTGTTCTGGTCACACTCTTTGATTCCC	XM_415914	396085	ENSGALG00000005660	neurofibromin 1	NF1	8.58	8.85	9.18	9	9.21	9.16	9.35	9.29		8.58	8.94	8.93	8.67	8.93		6	0
RIGG12953	CTGCGATATACTTGAACAGAGAGGAAAAGTGCAATCGTACGTGGATTTCGTTAATTATAAGTGCGGTGTGCGT	XM_420975	423042	NA	adrenomedullin	ADM	8.5	8.79	10.79	11.2	11.61	11.79	11.33	10.44		8.5	10.36	10.48	10.16	9.27		2	0
RIGG12954	AATGGTAAGATTCTGGAGAATTGATGAAGAGTACCCTGTACAAGTTGCACCTCTGAACAACGGGCTCTGC	NM_204872	395685	ENSGALG00000005668	WD repeat and SOCS box-containing 1	WSB1	8.21	8.83	8.53	8.6	9.2	9.39	9.58	10.01		8.21	9.35	9.33	9.24	8.67		6	0
RIGG12956	GGTAGTAAAACTTTGTGCATCCTCATCACATGGCTGTAAGTATGATGCAGTGGTCCCCATTACAAAGTTTA	U17000	396360	ENSGALG00000005670	sarcolemma associated protein	SLMAP	7.99	7.84	8.68	8.85	8.98	9.08	9.35	9.46		7.99	8.7	8.8	8.9	8.39		4	0
RIGG12958	TTTGAAGCCCTGATCATCGCCATGTCTGTGGTGGGTGGAATGATCCTCATCATGCTGCTTGTCTG	XM_422649	424838	ENSGALG00000005675	hypothetical LOC424838	LOC424838	7.75	7.71	8.21	8.29	8.72	9.04	9.06	9.74		7.75	8.7	8.43	8.49	8.06		4	0
RIGG12971	GCTGAGTTCTGTGCACTCAATGGCATGATCACTGAAATATGCAATCTTGTACAGGTATAAAGGCTTTCACA	XM_001234986	776050	ENSGALG00000005697	hypothetical protein LOC776050	LOC776050	8.24	7.89	8.09	8.12	8.08	8.23	8.26	8.45		8.24	8.06	8.34	7.97	8.21		4	0
RIGG12976	ATCCTCAGCAAAGCATTGAACCCCTTTTCCATAGCTGTACAATTATTAGTTTAAGCAGCCTTGCCAAAGC	NM_001006292	419236	ENSGALG00000005711	similar to bA305P22.2.1 (novel protein, isoform 1)	C20orf59	7.17	6.66	6.91	7	7.05	7.17	7.1	7.52		7.17	7.16	7.26	7.25	7.04		5	0
RIGG12982	TACGGTGTCCGGAACTGGTCTGAGATCTACCGTTATGTCATGATTTTGGCACGTTTTGAGGATGGGACTG	XM_414184	415822	ENSGALG00000005720	similar to conserved hypothetical protein	LOC415822	7.29	6.94	7.43	7.69	8.4	9.01	9.12	9.34		7.29	9.2	9.35	9.41	8.17		4	0
RIGG12984	GCGGTATCACTCCCAGTCTCCGAGCATGTGCGACAGAAAGGAATTCGTCTTCTCTTTCAACGCCA	XM_414186	395624	ENSGALG00000005728	forkhead box F1	FOXF1	6.29	6.28	6.25	6.24	6.37	6.41	6.4	6.31		6.29	6.35	6.38	6.42	6.32		2	0
RIGG13007	CCCTCTCTCCTTTTCTCTGTTCTGGAAAGAGCCTAAATCCCCTTAATACAACTTCAATGCTTCCCTGCCT	BX931341	419240	ENSGALG00000005774	Na+/K+ transporting ATPase interacting 4	NKAIN4	8.18	8.74	8.4	8.28	8.29	8.08	8.02	7.58		8.18	8.61	8.44	7.88	7.12		3	0
RIGG13012	AAGCCATCTCTTAAATTATGGACGCCGTATCTCTCTGGAGGAATGGGATTCCAGGATTTCTGCTGTTGAT	XM_414356	416013	ENSGALG00000005789	similar to ubiquinol--cytochrome c reductase	LOC416013	11.5	11.35	11.32	11.29	11.28	11.24	11.09	11.07		11.5	11.18	11.25	11.1	11		1	0
RIGG13037	TACAGGCTTTAGTCATCTCAACAGTACAAATATGGCTGCTTCGTTTTCCTTAGCACAGATTGGGACAAGG	NA	NA	NA	NA	NA	7.84	7.98	8.04	8.26	7.9	7.79	7.62	7.52		7.84	7.73	7.71	7.72	7.92		3	0
RIGG13067	GGGGTTGATTTTATAGGAATGTGTGAAACGTTGCTAGCTGGTTGATTGATGTATGAGTCCAATGCACTGA	XM_420211	422221	ENSGALG00000005895	similar to putative 40-2-3 protein	LOC422221	10.27	10.79	11.46	11.68	11.76	11.62	11.5	11.74		10.27	11.02	10.78	10.45	10.49		2	0
RIGG13070	AAGTGGAGCTTTACAACGAATTCCCCGAACCCATCAAACTAGACAAGAACGACCGAGTGAAGGCTTCTGC	XM_414359	416016	ENSGALG00000005902	RAB7A, member RAS oncogene family	RAB7A	9.08	9.4	9.59	9.64	9.89	10.03	10.36	10.62		9.08	10.22	10.34	10.25	10.79		6	0
RIGG13074	AAGCAGACAAACTGAAAGAACTGAGCTCTGTTTCTCTGAACCTACCACTTCAAAAGGGTTTTCTTCAATGG	XM_420984	423051	ENSGALG00000005908	similar to chromosome 11 open reading frame 15	TMEM9B	10.95	11.02	11.43	11.47	11.61	11.78	11.63	11.92		10.95	11.65	11.63	11.62	11.56		4	0
RIGG13080	CCACAGCTACTAGAAGTCCTGTGCAAGTCCCATGGACCTGTGGAAATTATTGTGGATGCCACTGAAGACC	NA	NA	NA	NA	NA	6.62	6.43	6.36	6.46	6.46	6.46	6.37	6.44		6.62	6.43	6.45	6.35	6.46		1	0
RIGG13131	GCACTGCCCGCACAACTATCTCATCTACGTCGAGGCATTCTCCCACCACGCCATCACAGGTCGGG	XM_425711	428153	ENSGALG00000006007	sterile alpha motif domain containing 10	SAMD10	6.72	6.72	6.77	6.67	6.71	6.76	6.95	6.71		6.72	6.49	6.5	6.35	6.51		1	0
RIGG13138	GTAAGTGGGTTTGGATGTAATGGAACTGCTCAGATGGAACCCAAATGACATGCGTCGGATTGCACAGCTG	XM_413840	415462	ENSGALG00000006027	transmembrane 6 superfamily member 1	TM6SF1	8.44	8.31	10.04	10.21	11	10.95	10.91	10.6		8.44	9.56	9.39	8.43	7.62		2	6
RIGG13142	TGGAATGTGTATTGGGAGTAAGGTTTGAGGTTGTAAGCAACTAAGTTAGCGTCATATTTGGCTTCATACGTG	XM_413841	415463	NA	hepatoma-derived growth factor, related protein 3	HDGFRP3	11.48	11.2	11.4	11.47	11.58	11.77	11.47	11.87		11.48	11.4	11.39	10.97	10.96		4	0
RIGG13143	CAGTTGGAGAAGTTAAGGGAGGGCAAGATGGGCTGATAATTCACATGCAATTTTCTTACTGTGTACATTT	NM_001006139	416027	ENSGALG00000006037	minichromosome maintenance complex component 2	MCM2	12.4	11.77	11.92	11.7	11.04	10.87	10.66	10.2		12.4	11.11	11.09	11.16	11.52		1	0
RIGG13149	GGTACCCTTGCCTCAGTGATTGTGTCATTCAAGCTGTGAACATGATTTCATGACTGAAATGGATTCACAA	NM_204528	395201	ENSGALG00000006045	SH3-domain GRB2-like 3	SH3GL3	7.17	7.94	7.79	7.91	7.8	7.41	7.38	6.84		7.17	7.2	7.05	6.89	6.73		3	0
RIGG13163	GATCCACAACAGGAAAACCAAGAAGCAGAAACAGGAATTATTCCGAAATCTGCCCGACTTCACCGGACCG	XM_424479	426871	NA	methyltransferase like 7A	METTL7A	7.05	7.27	7.72	7.89	8.12	8.52	8.17	8.38		7.05	7.36	7.24	7.03	7.13		2	0
RIGG13167	ATGGTTCTGAGGGTGATGACCAACAAGCTGAAGAATGCATACAGTGGGAACGACGTCGACTTCATTGACG	XM_420222	422234	ENSGALG00000006080	glypican 4	GPC4	7.95	7.54	8.2	8.16	8.31	8.47	8.65	9.48		7.95	8.46	8.43	8.59	8.41		4	0
RIGG13185	CGGGAGCGCTTCCTCTTGTAGTGAGAACACGGAATGGACTCTTAGGGTTGTTGGGTTGTTTGTTTGTTTG	XM_417434	395096	ENSGALG00000006106	tumor necrosis factor receptor superfamily, member 6b, decoy	TNFRSF6B	10.24	8.8	10.42	11.01	12.68	13.73	13.57	13.95		10.24	13.35	13.24	13.64	13.51		4	0
RIGG13187	GGACCACACCAAAGTCATCTTGTGCCCTCTAATGGCTGCTGTCACATACATAGATGAGAAACGGGACTTC	NM_001030639	416575	ENSGALG00000006110	polo-like kinase 1 (Drosophila)	PLK1	9.34	8.99	9.24	9.23	8.74	8.6	8.44	8.05		9.34	8.69	8.57	9.14	8.38		1	0
RIGG13212	AACTTCCAACGAGACGCCTTCCTGAGAATAGACATGTACGCAATGGGACTGGTATTGTGGGAGTTAGTCT	NM_204317	374213	ENSGALG00000006158	activin A receptor, type IIB	ACVR2B	9.95	9.24	8.63	8.49	8.08	7.86	7.56	7.68		9.95	7.79	7.96	7.93	7.61		1	0
RIGG13215	TTCTTCAAACCAAGATGCTTTGTCATCCAGCTCATCACTGAAATTCCGAAAACTTGAACCTCTGCGCCGC	XM_420228	422240	ENSGALG00000006162	transmembrane protein 32	TMEM32	7.8	7.55	7.87	8.04	7.94	8.06	7.9	8.21		7.8	8.22	8.23	8.58	8.55		2	0
RIGG13224	AGGTTACTGAGAGTCATTTATGTGTCTGTTGTGCATGGATTTATACTGCATTCTGCTTCTCGCTTCATGC	XM_418538	420433	ENSGALG00000006181	negative regulator of ubiquitin-like proteins 1	NUB1	9.77	9.46	9.91	10.14	10.25	10.48	10.45	10.73		9.77	10.42	10.66	10.65	10.68		4	0
RIGG13225	GGCGACTGGTCCAGAAATTTAATCACAATCACAGGATCCGTGACATCCGGCTCTTCATAGTAGATGCCCG	NM_001030859	419268	ENSGALG00000006182	NSFL1 (p97) cofactor (p47)	NSFL1C	8.62	8.84	8.72	8.54	8.27	8.28	8.39	8.27		8.62	8.58	8.51	8.83	8.54		1	0
RIGG13234	GGTGATCAGCTATGAAGAAGGGAAAGCTTTAGCAGAATCCTGGAATGCAGCTTTCTTGGAATCTTCTGCT	XM_001232987	420434	ENSGALG00000006200	Ras homolog enriched in brain	RHEB	9.1	9.22	9.45	9.57	9.59	9.63	9.48	9.6		9.1	10.1	10.18	10.15	9.88		2	0
RIGG13255	TGAAGATCATGAGCTGATTTTAAATAACCTCCTGTGCTTGGATGTGTCAGAAACTCGCTCGTCCGACCCT	XM_418541	420436	ENSGALG00000006233	UDP-N-acetyl-alpha-D-galactosamine:polypeptide N-acetylgalactosaminyltransferase 11 (GalNAc-T11)	GALNT11	7.25	7.35	7.68	7.66	7.78	7.95	8.11	7.91		7.25	7.83	7.72	7.67	7.12		4	0
RIGG13267	CCTCTTCCAGCGATGAAGATGAAGATGATAGGAAACAGAGTGATGAGTTACTAGGAAAAGTTGTGTGTGTCGAT	XM_427024	429468	ENSGALG00000014327	similar to retinoblastoma-binding protein 1-related protein	LOC429468	8.03	9.21	9.24	8.39	9.17	9.58	10.8	10.82		8.03	12.12	12.3	11.91	12.9		0	3
RIGG13269	GACCTACAGCTCTCATCAATGGCCATTTGAATTCACTTCAGAGTAACCCACTACTGCCAGACCAGAAGGT	NM_204112	373901	ENSGALG00000006252	LIM domain only 4	LMO4	8.71	9.48	9.86	9.95	9.94	9.47	8.52	8.19		8.71	8.54	8.53	8.55	8.07		3	0
RIGG13292	GTCTCTCAAGGATCATCTCATCCACAATGTCCACAAAGAGGAGCACGCTCATGCCCACAACAAGATCAGC	NM_205284	396221	ENSGALG00000006300	lactate dehydrogenase A	LDHA	7.19	6.69	6.66	6.9	7.23	7.51	7.62	8.96		7.19	8.46	8.4	8.45	8.65		5	3
RIGG13302	TTTCCCGGGATCATATCTCACATTCATGTTGAGAACTGCGATCGCTCAGATCCTACTAGCAATCTTGAAA	NM_205478	396471	ENSGALG00000006323	leukocyte cell-derived chemotaxin 2	LECT2	6.66	6.56	6.56	6.68	6.36	7.31	6.69	7.46		6.66	6.35	6.41	6.67	6.75		5	0
RIGG13312	GCTGGCATTCATGAAACCACTTACAACAGCATCATGAAGTGTGACATAGACATCAGAAAGGATCTTTATGC	NM_001031229	423787	ENSGALG00000006343	actin, alpha 2, smooth muscle, aorta	ACTA2	10.47	11.19	10.53	10.54	11.52	12.01	12.17	13.17		10.47	10.92	10.92	10.69	10.22		6	0
RIGG13317	GTGCATCACAAGCATGTATCAACATTTGCTCTTACTACACAGTATTCCAGTGTATGGGAACTGCTGTCAC	XM_421660	423788	ENSGALG00000006352	cholesterol 25-hydroxylase	CH25H	6.57	6.51	6.46	6.49	6.48	6.57	6.71	7.1		6.57	6.47	6.37	6.41	6.53		5	0
RIGG13325	CTGGTGGAGGAGTGAAACGAGTCTCACTCACTGATAGGATGGAGTCTGCAATGAACGGTGCAAAACTCTG	NM_204203	374030	ENSGALG00000006367	pterin-4 alpha-carbinolamine dehydratase/dimerization cofactor of hepatocyte nuclear factor 1 alpha (TCF1) 2	PCBD2	8.57	8.3	8.54	8.62	8.8	8.76	8.84	8.79		8.57	8.87	8.91	8.75	8.79		4	0
RIGG13359	GGGAAATCTTCATCGCTATAGTATGTTTCCTTAGCTATCTTCTGGGACTAACTATGGTGACTGAGGGTGGC	NM_001030600	416041	ENSGALG00000006425	solute carrier family 6 (neurotransmitter transporter, taurine), member 6	SLC6A6	6.88	8.28	8.04	7.94	7.9	7.5	7.08	6.91		6.88	7.13	7.05	7.04	6.67		3	0
RIGG13372	TCAACCTTTGGCGACGTCATTATCACTTGAACACTGTCATAAACTGATATGACTATCCACGTTCTCTCTGTTC	NM_001030967	420447	ENSGALG00000006461	ubiquitin protein ligase E3C	UBE3C	8.67	9.02	8.98	9.1	9.15	9.13	9.24	9.52		8.67	9.33	9.24	9.26	9.66		6	0
RIGG13377	CCAAGTCCAGTTACAATCTTAAGCGTTGACTCCACCATTGTAAATAAAACCACCTTTGCTTTCTTCCTCAG	NM_001006153	416319	ENSGALG00000006474	S-phase kinase-associated protein 1A (p19A)	SKP1	9.76	10.24	9.89	10.05	9.94	10.03	9.99	10.28		9.76	10.31	10.22	10.17	10.77		6	0
RIGG13379	CTGGGCCCAAAGTGTATCCCTGCATTGAAAGCAAATGAATTTGTTGAGGCTTCAGTTTCTGAGGCTAATA	CR387359	NA	ENSGALG00000006477	NA	NA	7.03	7.03	7.08	7.24	7.11	7.29	7.31	7.72		7.03	7.15	7.22	7.43	7.54		5	0
RIGG13387	AGATGCAACGTGATGAAGGTGAGAGGAGACAGTATTGGGAACGTGGATTTCTTAAAGCTGGACTCCTGCT	NM_204405	378926	ENSGALG00000006491	ankyrin repeat domain 1 (cardiac muscle)	ANKRD1	8.89	9.33	11.24	11.45	11.55	11.82	11.59	12.39		8.89	9.57	9.58	9.14	10.1		2	6
RIGG13395	AGCTTGTAAGACAGGGCCGTAATCAGGGAAGAGTGTTTGTAACTGCAATCACATAGTTGCATCACTAAAT	NM_001033869	416320	ENSGALG00000006503	voltage-dependent anion channel 1	VDAC1	7.88	7.58	7.74	7.83	8.13	8.13	8.55	9.13		7.88	8.1	7.85	7.55	8.61		4	0
RIGG13403	CTGTACACAAATAACACTGGTTGCATGCTTGGCTCTTTGAAGTGGTCTCACAATAAAAGGAATATCTGCT	XM_413857	415484	ENSGALG00000006516	5,10-methenyltetrahydrofolate synthetase (5-formyltetrahydrofolate cyclo-ligase)	MTHFS	11.07	10.11	9.92	9.92	9.66	9.52	9.25	9.25		11.07	9.87	9.96	10.09	9.52		1	0
RIGG13446	GATAGACTCAGTGGATGAGGAAAGGTATGACACAGAGGTGAAGCTACAGAAGACTAACAAGGAGCTGGAG	NM_205417	396386	ENSGALG00000006591	troponin I type 2 (skeletal, fast)	TNNI2	6.73	6.6	6.6	6.66	6.51	6.65	6.86	7.75		6.73	7.33	7.16	7.1	10.36		5	1
RIGG13484	CGTAGCCGATCCCCATTCAGGTGCTATCAGATGACCAGTTACTGCTTAGTTAACTAGATGTAAAGTTTTACA	CR391477	NA	NA	NA	NA	10.23	10.03	10.37	10.44	10.32	10.14	9.99	9.83		10.23	9.1	8.88	8.77	9.22		0	2
RIGG13557	AGAATTGGCATCCCTGCTTGCCCAAGTTTACTATTCAGGATGAGAAAAGAATGGATGTACTGAAAATCAG	XM_001231236	424883	ENSGALG00000006805	phospholipid scramblase 1	PLSCR1	7	6.76	6.97	6.92	7.91	8.36	8.41	8.23		7	9.19	9.59	10.08	8.7		4	3
RIGG13626	GAATTCTGTGTTCCAATGGTTATGGTTCCTGCAACAGTATCCAACAATGTACCGGGTTCAGATTTCAGCATTG	NM_001031511	428411	ENSGALG00000006939	phosphofructokinase, platelet	PFKP	8.14	7.98	8.55	8.7	8.72	8.79	8.91	9.08		8.14	9.15	8.76	8.53	8.6		4	0
RIGG13631	CTGTGTTGATGCACGAATTATCAAAACAAAACAGTGGTGTGAAATGCTGCCATGTTTAGAAGGAGAAGGC	XM_001231693	768638	NA	similar to Expressed sequence AW049604	LOC768638	6.4	6.47	6.48	6.47	6.72	6.84	6.8	6.87		6.4	6.53	6.54	6.5	6.61		4	0
RIGG13632	TCATGTGCTCCGGTGACATACCATGACATGACTGAACTCCTTTGGCTTAATAAATGTGTACATGGATGGT	NM_001006547	424891	ENSGALG00000006947	3-hydroxybutyrate dehydrogenase, type 1	BDH1	12.78	12.88	13.29	13.51	13.19	12.98	12.46	12.27		12.78	12.91	12.92	12.71	13.34		3	0
RIGG13663	AGATCAATGGAGAGCTGCACTTCTTCAAGAATGGGAAATACTGGACCCACTCGTCCTTCTGGAAATCAGG	NM_204667	395387	ENSGALG00000006992	matrix metallopeptidase 9 (gelatinase B, 92kDa gelatinase, 92kDa type IV collagenase)	MMP9	6.49	6.54	6.61	6.45	6.74	6.73	6.75	7.11		6.49	6.64	6.5	6.51	6.61		5	0
RIGG13665	CTTCCAGTTTGAGTACGGCGGTGAGGGCTCCAACCCGGCTGATGTCGCCATCCAACTGACCTTCC	XM_423116	395532	ENSGALG00000023973	alpha-1 collagen (I)	LOC395532	12.59	12.46	12.71	12.83	13.32	13.78	14.01	14.88		12.59	14.18	13.97	14.25	13.71		4	0
RIGG13685	GAGCACTGTGTAACGGAGACTATGACCGGACAATTAAAGTAGAGGTGTATGATTGGGATAGAGATGGAAG	XM_001231388	417690	ENSGALG00000007025	copine VIII	CPNE8	7.94	7.49	8.12	8.23	8.78	9.14	8.78	9.2		7.94	8.89	8.92	9.31	8.21		4	0
RIGG13693	ACCATGAGGAAGAAGATGATGAAGAGAATGATGGACAGTGGTTCTGAAAGGACACTTGAATGAAGTCTACTTG	NM_204809	395599	ENSGALG00000007048	desmuslin	DMN	7.5	7.25	7.8	7.92	7.64	7.79	7.95	8.5		7.5	7.3	7.6	7.64	8.69		4	0
RIGG13695	TTTGATCAGTACTTTCGGTGCGAGGGTGAGGTCAAAATTTACCATGGGAACTGCAACACCCCTATCCCTG	XM_422707	424896	NA	hypothetical LOC424896	LOC424896	8.38	9.04	8.95	9.02	8.97	8.95	8.82	8.54		8.38	8.93	8.71	8.87	8.05		3	0
RIGG13698	CCTTCTCAGACTGCTGACTGTGTTTTGTAGTTATTAGGTTGTCTGGAATAGCGTATCTGTGGCCATTTAAGA	NM_001030969	420463	ENSGALG00000007056	Kruppel-like factor 6	KLF6	8.55	9.63	10.15	10.21	10.09	10.24	10.29	10.83		8.55	9.76	9.84	9.88	9.72		6	0
RIGG13714	GCTATTTGTATGTAAGTCACGGACTAGTAGGTCTGAGTACTGGAACTTCATGAGTTGCTACAGTGTGGTGGATT	XM_413886	415515	ENSGALG00000007069	ADAM metallopeptidase with thrombospondin type 1 motif, 17	ADAMTS17	7.81	6.95	7.28	7.43	7.81	8.12	8.35	8.88		7.81	8.28	8.36	7.98	8.07		4	0
RIGG13715	AGTGAGAGTTATGGTTCTGTTGCTTAGTGGCAAATGCTTGTAACTGTATTCTTTGTTCCGGAAAAGGAGG	XM_001234449	771927	ENSGALG00000007089	KDEL (Lys-Asp-Glu-Leu) endoplasmic reticulum protein retention receptor 2	KDELR2	13.2	13.56	13.62	13.56	13.62	13.7	13.56	13.97		13.2	13.74	13.72	13.76	13.29		6	0
RIGG13738	TCCTTGTGGTAACAGCAGGAAGAACTCTGAAATAGCACTCCACAGTGTCTAGTCATGCACATACACTATAAATAC	NA	NA	ENSGALG00000007135	NA	NA	6.67	6.61	6.45	6.6	6.57	6.6	6.41	6.53		6.67	6.68	6.53	6.64	6.65		1	0
RIGG13766	TTGAACCAAAGGGATGTTTACAGGCCTACGTGAATCACTGTCTTTTATAAAGATTCCATCTTCACCTCCA	NA	NA	ENSGALG00000007189	NA	NA	7.11	7.18	7.96	8.32	8.78	9.48	9.3	9.18		7.11	9.04	9.1	9.16	9.24		4	0
RIGG13767	TCAGGTGCTTGAGTTTCTGTGTATTGAATATCCTCTGTATATTCTGCTGTTAGCTTGAGTTACAAGTCTGGCAC	XM_415525	417249	ENSGALG00000007190	ATPase, H+ transporting, lysosomal 13kDa, V1 subunit G1	ATP6V1G1	14.23	13.67	13.64	13.9	13.89	13.95	13.65	13.88		14.23	13.67	13.69	13.65	13.88		7	0
RIGG13772	AACTCACTGGTCAAGTCTCCTCTAAGCCTCCACCAGATTAAACCTTAATAGATTTGCCCTTAAAATTGCA	NM_001006423	422090	ENSGALG00000007197	LOC422090	LOC422090	8.5	9.36	9.16	9.17	9.1	9.1	8.96	9.22		8.5	10.39	10.66	11.12	12.77		0	1
RIGG13784	GTACAATTGATGGGACCAAGGACGAAAACAGCGACTACACCCTTTTCAACCTAATTCCTGTGGGTCTTCG	NM_204888	395704	ENSGALG00000007219	fibroblast growth factor 12	FGF12	8.16	8.32	8.15	8.25	8.12	7.84	7.69	7.21		8.16	7.8	7.8	7.7	7.12		3	0
RIGG13793	ACAGCAGACAAGATCAAAGAATTCTGTAATAAATTCCTGGAGGGCAAGATCAAGCCTCACCTGATGAGCC	XM_420095	374091	ENSGALG00000007233	procollagen-proline, 2-oxoglutarate 4-dioxygenase (proline 4-hydroxylase), beta polypeptide	P4HB	7.8	8.46	8.4	8.48	8.61	8.87	9.05	9.69		7.8	9.24	9.3	9.5	8.96		6	0
RIGG13804	TCCACCAAGGCCCTAAGATCCTCTACAACATACCTTAGAACTGTGAGAAGACTAATAAGGAAACATACTGAGC	NM_204599	395298	ENSGALG00000007250	small nuclear ribonucleoprotein polypeptides B and B1	SNRPB	12.49	11.63	11.56	11.55	11.41	11.39	11.09	10.91		12.49	11.47	11.54	11.61	11.6		1	0
RIGG13807	CCAATATGGCTATTCCTTTGTCTTAGCCTGGATTGCATTTGCCTTTACTCTGATCAGTGGTGTTATGTACCTAG	XM_414935	416636	ENSGALG00000007261	epithelial membrane protein 2	EMP2	8.4	7.97	8.42	8.76	9.21	9.71	9.66	10.34		8.4	9.94	10.04	10.01	10.6		4	0
RIGG13831	ATCTCCCCAGCAGCCATAAAGAAGACTCTGTTGGATAAGGTGAAGCTGGAGTCTCCTTCTCTGTCTGTGG	XM_001232431	769203	ENSGALG00000007300	pyrroline-5-carboxylate reductase family, member 2	PYCR2	8.42	7.88	8.09	8.26	8.55	8.53	8.77	9.39		8.42	9.36	9.15	9.46	8.57		4	0
RIGG13839	GGACGTATTCAGCAACTGTGAGAGCATCAGAGGGTCCCATCTACAAAGGCGTCTGTAAGTGTTTCTGTCG	XM_414938	416640	ENSGALG00000007313	calcium regulated heat stable protein 1, 24kDa	CARHSP1	10.32	11.28	11.74	11.64	11.8	11.93	12.29	12.22		10.32	11.63	11.61	11.55	10.81		6	0
RIGG13866	TGTCTCCTGGAAGAAAGATGGACATTCCCTTACCTCACAAAATTATTATCAGCTCACTCAGAACTTCACTGA	XM_420272	422293	ENSGALG00000007355	hypothetical LOC422293	LOC422293	7.23	7.78	7.61	7.64	7.68	7.94	7.84	8.27		7.23	7.5	7.43	7.13	7.27		6	0
RIGG13868	GTGGTTTCGCACGGTGCCTTTCTTTTCAATGGAAGTTTTCAATGTATGGACTATATATGGAGCTCAGTTTC	NM_001012930	424912	ENSGALG00000007357	B-cell CLL/lymphoma 6 (zinc finger protein 51)	BCL6	7.9	7.8	8.33	8.56	8.97	8.72	9.04	9.39		7.9	9.06	8.94	8.69	9.86		4	0
RIGG13909	CCTCCATGCACATCCACAAGGAATCCAGCAATGAGTGCACACTGTCAAAATGTGATATTTCTATTTTCAA	XM_417481	419309	ENSGALG00000023526	hypothetical LOC419309	C20orf174	6.57	6.36	6.31	6.3	6.43	6.6	6.39	6.36		6.57	6.51	6.38	6.46	6.43		1	0
RIGG13911	GCAACAGGTTATGGAAATGCATTAGTTTGCCTCAAACCACAGTTTCTCTTGAATTTGAGGGATGATCTGC	NA	NA	NA	NA	NA	6.94	6.78	6.89	6.96	6.79	6.65	6.51	6.43		6.94	6.6	6.59	6.44	6.65		1	0
RIGG13929	CAAGGTCCTGAATGCCATTGGGGAAGCTGTGAAGAACATCGATGACATTAGAGGTGCTTTGGCCAAACTC	NM_001004374	416650	ENSGALG00000007458	hemoglobin, zeta	HBZ	11.25	9.57	7.65	7.16	9.32	6.31	6.3	7.8		11.25	13.93	13.71	10.94	10.32		0	4
RIGG13931	TCACTTTTGGAGAATGCCACGTGATTAAGAACTACACCCTCTGGAAAGTTGCTGACTATGGTGCTGTCAG	XM_417483	419311	ENSGALG00000007462	cathepsin Z	CTSZ	7.29	7.47	7.5	7.54	7.64	7.84	8.04	8.11		7.29	7.95	7.89	8.05	8.01		4	0
RIGG13934	GTCCGCTGCTGACAAGAACAACGTCAAGGGCATCTTCACCAAAATCGCCGGCCATGCTGAGGAGT	NM_001004376	416652	ENSGALG00000007468	hemoglobin, alpha 1	HBA1	9.42	8.66	7.7	7.98	9.9	7.1	6.37	7.26		9.42	14.59	14.77	15.58	15.43		0	4
RIGG13935	AAACAGCCCAGACACAAAGAGAACATGCACATCCATACCTCTGGTCTGAATGCGGAAGTTGATCTTGCTT	NA	NA	ENSGALG00000007470	NA	NA	6.38	6.39	6.42	6.43	6.52	6.31	6.32	6.26		6.38	7.06	7.38	7.43	8.16		0	1
RIGG13957	AGGCCTTCGACCTGTTTGACACAGATGGCACTGGGAATATAGATGTTAAGGAGCTAAAGGTGGCCATGAGA	XM_420280	422303	ENSGALG00000007510	centrin, EF-hand protein, 1	CETN2	8.4	9.49	9.08	9.19	9.03	8.99	8.66	8.58		8.4	9.09	9.19	9.2	8.74		3	0
RIGG13958	GAGCCAAGAATGAAGCAAGAGGGCAATGCGACAATGTTAAGATCAATGATGAGGTCACCTTCAAAGTGAA	NM_205251	396181	ENSGALG00000007511	integrin, beta 2 (complement component 3 receptor 3 and 4 subunit)	ITGB2	6.4	6.34	6.36	6.51	6.49	6.29	6.21	6.27		6.4	7.07	7.62	7.36	8.23		0	1
RIGG13978	AGCACTGCAGTTGTTAAGATGGGACTAGCTCTCTATTCAGGTAAAGCACAGAACCCGGATAGTCTTGGTG	XM_417488	419316	ENSGALG00000007543	adenomatosis polyposis coli down-regulated 1-like	APCDD1L	8.8	9.94	10.31	10.44	10.54	9.88	9.89	10.53		8.8	9.29	9.18	9.22	8.65		0	5
RIGG13988	TAGCACGAATTGGAAACACTACTATCATCTCTGTTCTAACTCAGGTGATTGAAGATCTGGTGCGTGGTGA	XM_418592	420490	ENSGALG00000007559	prenyl (decaprenyl) diphosphate synthase, subunit 1	PDSS1	8.84	8.83	8.58	8.68	8.62	8.58	8.47	8.4		8.84	8.44	8.53	8.5	8.42		1	0
RIGG14017	GTCAGAAGAGGCCATCATGGAACTGAACCTGCCCACCGGTATCCCAATCGTGTATGAATTGGACAAGAAC	NM_001031556	428969	ENSGALG00000007606	phosphoglycerate mutase 1 (brain)	PGAM1	9.89	9.73	9.7	9.79	10.19	10.47	10.45	10.77		9.89	10.41	10.25	10.37	9.87		4	0
RIGG14023	ATGTCTCCAAGCAACAACGTGGTTCCCATTCATGTCCCTCCAACCACTGAAAACAAACCAAAGATGCAGT	NM_001005827	415544	ENSGALG00000007615	RAB11A, member RAS oncogene family	RAB11A	8.93	8.79	8.78	8.91	9.02	9.39	9.42	9.53		8.93	9.59	9.65	9.8	10.18		4	0
RIGG14031	GGCAGTTCTGTATCCCGAGTTCTGTTCGAGTTTAAACTTATGTAAACTATTGACCGCACATGCAATGCAG	CR387716	NA	NA	NA	NA	8.45	9.36	9.38	9.62	10.01	9.77	10.15	10.87		8.45	10.29	9.99	10.33	10.89		6	0
RIGG14054	TTGCATCTTGCCTTAAAGCAAAAGGGATGTTATGCAAAGAATGTAAGAGAAAGCAGGGAATGGGTGGGGA	NM_204136	373931	ENSGALG00000007669	early growth response 1	EGR1	7.73	7.82	8.45	8.47	9.14	9.41	9.19	9.98		7.73	8.82	8.85	8.77	8.53		4	0
RIGG14057	AGGACCAATTACATTTGTGGAATGGCTGTGCATCTGTATGTTGGAGTGAAGAAGCTGATGTACTATTGAAAG	NM_001012570	422103	ENSGALG00000007673	leucine rich repeat containing 59	LRRC59	11.81	11.31	11.19	11.53	11.54	11.97	11.8	12.36		11.81	12.04	12.26	12.32	12.27		5	0
RIGG14094	CAGACAGAAGCAGAACACGGGGCACTACAGTTCAGACAACACAACGAGAGCATCAACAAGGTTAATTTAA	XM_001231528	768542	ENSGALG00000007729	transmembrane protein with EGF-like and two follistatin-like domains 2	TMEFF2	7.91	8.33	8.21	8.15	7.75	7.73	7.59	8.12		7.91	7.02	7.03	6.81	6.83		0	2
RIGG14096	CGGGCCAACGATGGTCATGCAGAACCAATACTGTAAATTATGTTAGTTTCCTCCTTTGTACTTCTATGGATCC	XM_422739	424932	NA	phosphodiesterase 6D, cGMP-specific, rod, delta	PDE6D	9.6	9.66	9.79	9.8	9.82	9.81	9.96	10.16		9.6	9.71	9.6	9.63	9.45		6	0
RIGG14107	TGGATGCATCAAACTGTGGGATGGTGTTTCAAATCGCTGCATCACTACTTTTGAGAAGGCACATGATGGA	XM_417500	419331	ENSGALG00000007757	cleavage stimulation factor, 3' pre-RNA, subunit 1, 50kDa	CSTF1	8.24	8.66	8.33	8.41	8.3	8.25	8.23	8.16		8.24	8.48	8.53	8.72	9.05		3	0
RIGG14113	AGAGACAGCAGTGATTCTATCTTACTGAACAGTGCAATATCCCAGAGATACCTGCCTATGAACTCACTGG	XM_425725	428167	NA	aurora kinase A	AURKA	10.74	9.59	9.79	9.98	9.74	9.46	9.34	9.02		10.74	9.54	9.71	9.78	9.61		1	0
RIGG14115	GTGTTCTTTTCTCCATGTTCTCTAGCTGTTCAGGTCATTGTTCTGGTATCCAAGGGTAACAAAATGACTCCAT	NM_001031493	428168	ENSGALG00000007771	similar to RIKEN cDNA 2010011I20	C20orf108	8.85	10.53	10.2	9.92	9.39	8.71	8.91	8.49		8.85	9.08	8.94	8.54	8.62		3	0
RIGG14132	ATTCGGAATTCAACAAATGGTCATTTGAAAGTATCTGCCTGGTACTGTATGGAAAGAGGTTTGGTCTCCTG	NM_204979	395827	ENSGALG00000007795	cytochrome P450, family 24, subfamily A, polypeptide 1	CYP24A1	6.31	6.35	6.47	6.25	6.47	6.49	6.52	6.62		6.31	7.09	7.4	8.04	7.4		0	4
RIGG14154	CAAGTATTACATGAGCGATGACATTAGCCGTGATTCAGATGGAATGGATGAACAGTGTAGGTGGTGTGCT	XM_420305	422331	ENSGALG00000007843	alpha thalassemia/mental retardation syndrome X-linked	ATRX	9.86	9.42	9.45	9.47	9.47	9.25	9.43	9.65		9.86	10.27	10.33	10.22	11.34		0	1
RIGG14157	GAGATGCCAGCAAGTCACAAGAAATGGTGCACTTGGTTCACAAAGAACAGTCAAATGACCGAACAGGAGC	XM_001232450	395666	ENSGALG00000007849	CD44 molecule	CD44	6.98	6.62	6.92	7.28	7.69	8.39	8.68	8.62		6.98	7.83	7.91	8.2	7.77		4	0
RIGG14169	TCTACACAGTGTACGAACAGTCTGTCAGTATATTTTATGACCTACCTCAAGGAAACGGCTTCTGCCTCGG	NM_204248	374096	ENSGALG00000007865	SMAD family member 6	SMAD6	9.89	10.49	11.08	11.42	11.22	10.54	10.83	10		9.89	10.09	10	10.13	9.66		3	0
RIGG14178	TATTGCTTTCCTTGTATTTTCTTTGATGTCGCATTGTCCACAGTGTAAGTGCATCAGCGTTCCCACCATG	BX936238	NA	ENSGALG00000007879	NA	NA	8.85	8.54	8.6	8.63	8.74	8.63	8.75	9.22		8.85	9.17	8.86	9.04	9.16		5	0
RIGG14182	TGGTCCCCACAGTTTTGACAAAGTCATTTCTTAGCAACTCACACTTCAGTCTATAAGGTATCAGCTAATGGTGC	NA	NA	NA	NA	NA	8.14	8.86	8.95	8.78	8.39	8.09	7.77	7.33		8.14	8.45	8.56	8.14	7.12		3	0
RIGG14203	AGTGTGGCTGTTGATCCAATGATAGTTAGGCAGATGGAGGTTTGGAACATTGTATGATTGAGATCATATGG	NM_001031249	424049	ENSGALG00000007924	serine/threonine kinase 17b	STK17B	7.28	7.14	7.41	7.49	7.47	7.67	8.23	8.57		7.28	7.87	7.99	8.11	8.42		4	0
RIGG14205	TGAGCAACAACTTCAGAAGCTCAGAAGCATGATTCCGTTTGAACAGATGACTTTTGAAGACTTGCATGAA	XM_001232598	422115	ENSGALG00000007926	ATP synthase, H+ transporting, mitochondrial F0 complex, subunit d	ATP5H	12.22	12.3	12.28	12.38	12.38	12.27	11.84	11.6		12.22	12.19	12.14	12.1	12		3	0
RIGG14226	AGATTGAGGAGGACACAGATCATAATTATTATACTTCAAGGACATATGGCCCATATGATTCTACCAGCCGGG	XM_418613	420511	ENSGALG00000007956	plexin domain containing 2	PLXDC2	6.73	7.09	6.83	6.81	6.76	6.8	6.68	7.19		6.73	6.8	6.89	7.01	6.71		6	0
RIGG14235	TGGCTGTAGGACTCTGACTTCAAATACTCTGTAGTGCTAAAATAAGTGGCTTAGTAGACCACAGTTGCATT	NM_001007848	417701	ENSGALG00000007975	Cas-Br-M (murine) ecotropic retroviral transforming sequence-like 1	CBLL1	10.7	10.68	10.46	10.48	10.19	10.1	10	10.24		10.7	9.57	9.76	9.74	9.71		1	0
RIGG14261	TGGCAAATCACTGCCTTTTCTGTTTTACTCTTGGACCACTAACTGCAACGTGGATGCAAGCTTACATGCA	XM_417514	396123	ENSGALG00000008015	ubiquitin-conjugating enzyme E2 variant 1	TMEM189-UBE2V1	12.37	11.86	11.9	12.08	11.75	11.57	11.13	11.32		12.37	11.43	11.6	11.48	11.66		1	0
RIGG14262	TGGCAAGTATTTCCTCTGGGTGGTGAAGTTCAATTCTTTGAACGAGCTGGTAGATTATCACAGATCCACATCT	NM_204411	386572	ENSGALG00000008016	growth factor receptor-bound protein 2	GRB2	10.03	11.02	10.99	11.09	11.03	10.77	10.05	9.85		10.03	9.56	9.71	9.58	9.81		3	2
RIGG14263	TCACCTTGTCCAAGCTGAAGCATTCACTGGGGATCAGCATCTCTGGTGGCATTGAGTCACGGGCA	XM_001233902	770565	ENSGALG00000023614	similar to FLJ00011 protein	LOC770565	6.79	6.84	6.77	6.74	6.59	6.43	6.5	6.42		6.79	6.5	6.54	6.38	6.49		1	0
RIGG14270	GTGATGGTGGCCATGTACAAGCTCTTCGCCTTCCTCAACGCCTCACTGGGGAACATCACCCGCGA	XM_425293	427718	ENSGALG00000008028	leukemia inhibitory factor (cholinergic differentiation factor)	LIF	7.1	7.3	7.46	7.25	7.44	7.62	8.17	7.76		7.1	7.04	7.13	6.77	6.9		4	0
RIGG14340	CAGAGTTGAAGTAAAAGTGAAAATCCCAGAAGAGTTGAAACCGTGGTTGGTAGATGACTGGGACTTGATC	NM_001037173	554283	ENSGALG00000008146	mortality factor 4 like 1	MORF4L1	8.8	9.77	9.44	9.26	9.17	9.09	9.48	9.28		8.8	9.31	9.49	9.5	9.54		3	0
RIGG14344	TGCGTGAAAGTGACCCTAATGATCCCAACAAAGACATGGTTGTGCAACTAATCGATGACTTCAAAATTTCTGG	XM_415955	417711	ENSGALG00000008154	SFRS protein kinase 2	SRPK2	10.22	10.91	11.23	11.45	11.28	11.07	10.53	10.28		10.22	10.44	10.27	10	10.07		3	0
RIGG14354	CAGCTGTGAGCGATTAAAATGTTAGCAAATGCCTAAGCCAAGTTTGTGCTAGAGATGTACTTATGTGACC	NM_001031604	431261	ENSGALG00000008174	methylthioadenosine phosphorylase	MTAP	10.35	9.87	9.25	9.22	9.36	9.17	8.9	8.81		10.35	9.53	9.38	9.32	9.26		1	0
RIGG14398	GGACGTCGTCCTGGGTTAGTAGTGGTTATTTTGTTTGATGAGCCTCCTTAGCTTTGTACATTTGTCAAAT	NM_001007087	415577	ENSGALG00000008256	Bloom syndrome	BLM	10.88	10.05	10.38	10.32	10.16	10.5	10.17	9.92		10.88	10.04	10.24	10.4	10.5		1	0
RIGG14416	GTTTTGTTTGAATTGTGTAGGCTCCCACGTACCTCTGTGTTCTTGTGTCATTTGCATTTCATTGCTTTAC	NM_001012910	423875	ENSGALG00000008281	neuralized homolog (Drosophila)	NEURL	6.98	6.73	7.26	7.41	7.89	7.97	8.05	8.06		6.98	8.13	8.37	8.82	9.35		4	3
RIGG14425	TGCAGGATTGTGACCAACACACAACTTTCTTGAATGTACTGCCAGTTCTCTGTATCTATCAGTTTCCTGAA	XM_415965	395440	ENSGALG00000008298	leucine rich repeat containing 17	LRRC17	8.58	10.18	10.7	10.9	10.84	9.99	9.73	9.48		8.58	11.31	10.93	10.63	11.42		3	0
RIGG14444	TCCCCTACCTTCTGACACTGTCTCTCACGTGAACTGCTCGTATTGACTCATTATGAATGTTCACCTCATAT	NM_001006226	417728	ENSGALG00000008335	putative homeodomain transcription factor 2	PHTF2	7.33	7.27	7.38	7.33	7.33	7.4	7.58	7.93		7.33	7.45	7.49	7.56	7.78		5	0
RIGG14454	TCATCACCAACCCCATCGTGTCGCGGAAAGACCCCACCTTCGATACCATCACATATGAGTGGGCT	XM_414443	416113	ENSGALG00000008349	LIM and cysteine-rich domains 1	LMCD1	7.1	6.9	7.07	7.27	7.32	7.28	7.43	7.81		7.1	7.37	7.23	7.29	6.99		4	0
RIGG14482	ATATCATCGTTGATCCAATGTGTGGTACGGGTGCAATACCAATAGAGGGAGCTATGGAATGGCCTGGTTG	XM_414446	416116	ENSGALG00000008394	THUMP domain containing 3	THUMPD3	9.39	9.01	9.18	9.19	9.15	9.11	9.29	9.3		9.39	9.42	9.5	9.29	10.01		7	0
RIGG14500	CTTCACAGTCTTCATGATCAAGTACCTCATGACCATGATCGTTGGCATCACGACGGGCTTCTGGATCTGG	NM_204221	374060	ENSGALG00000023536	frizzled homolog 7 (Drosophila)	FZD7	7.8	8.01	7.76	7.49	7.96	7.96	8.22	8.36		7.8	7.78	7.68	7.62	7.48		5	0
RIGG14508	AAAACCAGGAAGAAATGTCCAACAAAACCCAGAGCATGACCACGTGGATGACATCATCAGAGTCCTTCCT	XM_414992	416696	ENSGALG00000008449	hypothetical LOC416696	LOC416696	6.58	7.1	7.84	8.17	8.51	8.03	7.42	6.45		6.58	7.95	7.78	7.28	6.65		2	0
RIGG14512	AATAAAGGTGTATGATCCTTCCGGTGACTCTACACTTCCTGCTGTTTCAAAGAAACGCAAAATTCAGGAG	XM_421942	424087	ENSGALG00000008454	nucleolar protein NOP5/NOP58	NOP5/NOP58	11.19	10.68	10.56	10.48	10.55	10.37	10.13	9.99		11.19	10.25	10.36	10.59	10.23		1	0
RIGG14536	CAGCTTCGCCTTCAACCAAGTAAAAGACGCAAATAAATTCCTCAGCATGGCAGCTTAATGTTCATCTGTT	CR338703	395319	ENSGALG00000008499	aczonin	ACZ	7.49	7.41	7.18	7.17	6.8	6.64	6.47	6.6		7.49	6.5	6.54	6.52	6.4		1	0
RIGG14537	CCACAAGATCCAGAAGTGCAATTTTAGACCTGACTGCTCTGATAAGTCTGATGAATCAGATTGTGCTAAGG	XM_418614	420512	NA	hypothetical LOC420512	C10orf112	6.59	6.37	6.39	6.42	6.34	6.36	6.36	6.52		6.59	6.41	6.44	6.42	6.58		1	0
RIGG14543	CCTGGAAATGGGAGCAAGTTCATGTGAAATTGATGTCCCAGTCTCAATCTTACAGCCACAACTAGAATAGT	XM_414461	416129	ENSGALG00000008506	mitochondrial ribosomal protein S25	MRPS25	11.86	11.25	11.14	11.36	11.26	11.2	10.93	10.89		11.86	11.01	11.46	10.82	11.46		1	0
RIGG14568	TGGCTAATGGAAGTCACATTTGGGAGAAAGGCTATATTGTCGGTCAAGTCAAAATGCTCAGAAAACAATG	XM_418615	420513	NA	ADP-ribosylation factor-like 5B	ARL5B	11.68	12.54	12.22	12.04	11.8	11.55	11.5	11.46		11.68	11.15	11.22	10.74	10.22		0	2
RIGG14626	TTAGGATTGATTACAGTGCATGTTCTCATTGCATACCATGGTACTGTGGTAGAGGCAGCAACATCTGGAA	NM_001006177	416715	ENSGALG00000008651	similar to brain-selective and closely mapped on the counter allele of CMAP in cystatin cluster	C20orf3	8.35	7.81	8.01	8.05	8.59	8.82	9.11	9.5		8.35	9.18	9.29	9.27	9.09		4	0
RIGG14634	CTGTCCGCATGCAAACGAAGCTTATCCCTTCTACAGACTGGTCAATGACATCCACAAATTTAGGGACTAA	NM_001031563	429089	ENSGALG00000008661	cysteine-rich, angiogenic inducer, 61	CYR61	8.33	8.03	9.05	9.2	9.55	10.19	9.99	10.36		8.33	9.55	9.6	9.8	8.58		4	0
RIGG14646	TTCCCTCATGTTTGTGCATTCCTTGTAGAAGAGCGTGTTGACCTGATTCCGGTGTTTAAGGCAGAAGCTG	XM_422367	424530	NA	synapse defective 1, Rho GTPase, homolog 2 (C. elegans)	SYDE2	7.56	7.24	7.86	8.05	8.17	8.04	8.17	8.34		7.56	7.47	7.55	7.39	7.64		4	0
RIGG14665	TGGTATTCCAGATTCAGATCATTCACACTCATGATACTGAAGGACATGAAAGACTGGTTTGGTTTTGGTTGG	XM_426107	428552	ENSGALG00000008716	fibronectin leucine rich transmembrane protein 3	FLRT3	12.49	12.95	12.91	12.73	12.51	12.35	11.98	11.7		12.49	11.88	11.75	11.4	11.06		3	0
RIGG14690	CTTTCTGATCTGTTACTGGTTTTACATCGAGGTTATGTCCTCAGTCCCTGTGTACATACCTTCTGCTAGT	CR388886	417748	NA	G protein-coupled receptor 37 (endothelin receptor type B-like)	GPR37	8.11	7.07	7.15	7.1	7.2	7.2	7.34	7.92		8.11	7.73	7.88	7.61	7.48		7	0
RIGG14702	TTACACTGGCCAAGGGAATCAGTTTGCCACCACTATAGGTAGCATATGGAATAACTGAATAAAGCACAAA	CR386154	421268	ENSGALG00000008766	hypothetical gene supported by CR386154	LOC421268	7.75	7.59	7.37	7.38	7.54	7.64	7.8	7.9		7.75	7.67	7.86	7.58	7.6		5	0
RIGG14712	GCAGACATCATGAAAGACAAAGACAACTTCTGGATGACCCGACAAGAATACCAAGAAAAGGGAGTGCGTG	NM_205224	396147	ENSGALG00000008779	ARP2 actin-related protein 2 homolog (yeast)	ACTR2	9.92	9.77	9.86	9.97	9.94	10.1	10.15	10.39		9.92	9.85	9.73	9.81	10.01		4	0
RIGG14728	ACAAGAAGCAAGAAGTGATGTAGTAGTTGAACACGTAGCCTATAAGTTCCTGCTTCTGTGTCTTTACTAGGATGT	CR391210	424111	NA	hypothetical gene supported by CR391210	LOC424111	9.43	8.88	9.03	9.09	8.69	8.53	8.39	8.37		9.43	8.61	8.66	8.56	8.54		1	0
RIGG14738	ATCAAAGGCCTGCCTAATGTCACACGTTCTGACTACCTGAACACCTTTGAATTCATGGACAAGCTTGCTG	XM_421965	424112	ENSGALG00000008818	isocitrate dehydrogenase 1 (NADP+), soluble	IDH1	8.62	9	9.06	9.29	9.52	9.82	9.81	9.83		8.62	9.75	9.72	9.83	9.16		6	0
RIGG14745	GAGGAGTGATGCTGAAATTAGTGGAACAAATTGAAGTGTCACAAGATTGGTCAGATTATGCCCTTTGGTG	XM_415024	416727	ENSGALG00000008827	similar to URP1	C20orf42	7.47	7.81	8.17	8.24	7.84	7.81	7.13	6.97		7.47	7.14	7.12	7.15	6.98		3	0
RIGG14747	AACAGCACGACGTTTCTTCTTTAATTTAACTTCCATCCCTAATGAGGAGTCTGTCACCTCAGCTGAACTC	NM_204358	378779	ENSGALG00000008830	bone morphogenetic protein 2	BMP2	7.18	7.95	8.57	8.72	8.45	7.92	7.81	7.2		7.18	7.45	7.49	7.54	6.87		3	0
RIGG14808	GGATCCCCTGTAAAGCGGTAGCAAGTGTAGGATTGTGCAGTTCCTAACAGGTTTGAATTTTGAAATAAAA	NM_001008457	421286	ENSGALG00000008930	UDP-GlcNAc:betaGal beta-1,3-N-acetylglucosaminyltransferase 2	B3GNT2	8.33	8.14	8.67	8.92	9.11	9.22	9.32	9.65		8.33	9.37	9.59	9.65	9.08		4	0
RIGG14826	AGATGCTACAGAGAAAGAGAGGAAGGCGAAAAGATCATTCAGGATTTTCTCTCTCAGGTGAAAGCACTGC	XM_426110	378799	ENSGALG00000008962	mutS homolog 2, colon cancer, nonpolyposis type 1 (E. coli)	MSH2	8.83	8.09	8.21	7.88	7.62	7.42	7.41	7.36		8.83	7.51	7.61	7.57	7.71		1	0
RIGG14830	GCTTTAGGGACAATTGGGTCTTCTGTGGTGGAAAAGGAATTAAAACTAAAAGTCCCTTTGAGCAGCATAT	NM_001097646	417758	ENSGALG00000008975	family with sequence similarity 3, member C	FAM3C	8.66	9.36	9.7	9.7	9.77	9.71	9.53	9.94		8.66	9.87	9.58	9.69	9.55		6	0
RIGG14873	GAAGAGGAAGATCCCAGGAGAGTCCCTCATTAACCCTGGCTTCAAAAGCAAGTCTGTTCCATCTGGAGTG	XM_001233896	770557	NA	similar to Chromosome 9 open reading frame 142	LOC770557	7.58	7.71	7.8	7.84	7.64	7.52	7.42	7.3		7.58	7.56	7.37	7.3	7.33		3	0
RIGG14874	TCTAAGTGTTACTCTCAGTCTGTGCCACCAAGTCAAAGCTGTATAACAAAGATACTATCATCTGGCAGCAA	NM_001031038	421301	ENSGALG00000009052	limb bud and heart development homolog (mouse)	LBH	9.86	8.86	10.39	10.53	10.92	11.33	11.5	12.17		9.86	10	10.3	9.97	9.86		4	0
RIGG14881	CACTACAAAGATCCGATGCCATGTGTGCAGTATATCTACTCCCTTATATGCTCCTGGGAATGTGCTTCTT	CR354066	374062	ENSGALG00000023258	frizzled homolog 1 (Drosophila)	FZD1	12.72	12.89	13.61	13.84	13.64	13.89	13.56	13.75		12.72	13.58	13.73	13.81	13.01		2	0
RIGG14892	CGATACGTCTACTGTCATTGTGTGCAGTGAAAATTACTAGGTCCCATTCTTACTGTAAAGCCAGGAACGC	NM_001031040	421306	ENSGALG00000009086	EH-domain containing 3	EHD3	10.71	10.89	11.26	11.32	11.33	11.48	11.75	12.06		10.71	11.72	12	11.98	11.37		6	0
RIGG14903	CTGTCATTGGTGAGATTGATGAAGAGACAGATTCAGCTCTTGACTTAGGGAATATTCGAGCAGAACCCTTAAA	XM_416009	417765	ENSGALG00000009110	LSM8 homolog, U6 small nuclear RNA associated (S. cerevisiae)	LSM8	11.9	11.15	11	11.07	10.7	10.71	10.34	10.36		11.9	10.49	10.52	10.77	10.77		1	0
RIGG14923	CCACCGTGGTTGTTTATGTTTGTTTGTTTGCTTCCTAGGTTTCTTTTCCGAAAAGTGCACAACACAGCAA	CR386913	373910	NA	nescient helix loop helix 1	NHLH1	8.23	7.56	7.73	7.75	8.15	8.29	8.51	8.29		8.23	8.01	8.03	7.85	7.58		4	0
RIGG14926	TGGAGATGGCTTCATATCAGCTAAGGAGTACAACGTCTACCAGCATGATGAACTCTAATTACCTGTAAAATCTGT	XM_421981	424129	ENSGALG00000009149	FK506 binding protein 7	FKBP7	11.37	10.91	11.64	12.04	12.2	12.31	12.32	12.9		11.37	12.48	12.64	12.45	12.34		4	0
RIGG14929	ACAGAAGGTACAGAAGAAGGAGAATGGTTGTAATGACACTAACAAGTATTACAGTGAAGAGCCTGTTGCGTTC	XM_420361	422392	ENSGALG00000009154	iduronate 2-sulfatase (Hunter syndrome)	IDS	7.68	7.57	7.24	7.17	7.28	7.27	7.46	7.65		7.68	7.36	7.24	7.11	7.11		7	0
RIGG14932	CCTCTCTGTGTATAGCGAAAATGCAATTGATATCTTTGACGTGAACTCCATGGAGTGGATTCAGACTATTCCTC	XM_001231316	416746	ENSGALG00000009158	CDC42 binding protein kinase alpha (DMPK-like)	CDC42BPA	7.51	7.99	8.11	8.24	8.23	8.5	8.57	8.79		7.51	8.31	8.31	8.42	8.04		6	0
RIGG14936	CAGCCTCATCTCACCCTCACTCAACCAAGACCTTTGCAAATATGGAAACAAGTCACAACATCCCCACTCC	NM_205166	396075	ENSGALG00000009163	S100 calcium binding protein A11 (calgizzarin)	S100A11	11.35	11.19	11.72	12.21	12.68	13.25	13.08	13.73		11.35	13.01	13.08	13.21	12.97		4	0
RIGG14942	CCAGATTATCAAGGATGTCAGGCTTTTGTCTAATGGTGAATGTTCTCCCAGAGAGTGGACTTTATGAAACTTCT	NM_205102	395994	ENSGALG00000009173	GDNF family receptor alpha 1	GFRA1	7.11	6.34	6.62	6.84	6.87	7.06	7.54	8.73		7.11	7.01	7	6.81	6.76		5	0
RIGG14952	TGCAAAAGGAAGGGGATCCAGTTGCCTATTACAGAAATCTCCATGAGTTTAGCTATAACAGTCTTGACCA	XM_420364	422396	ENSGALG00000009192	SLIT and NTRK-like family, member 2	SLITRK2	7.25	8.24	7.78	7.61	7.24	7.21	7.38	7.16		7.25	7.31	7.19	7.26	7.08		3	0
RIGG14976	GAGGAAGATTGTGCTCTGGCTCAAAGGTGGCCTCCAGTGTACCTGTGACGAGATGAATGACATCAATGTC	NM_204773	395546	ENSGALG00000009241	secreted frizzled-related protein 2	SFRP2	7.48	9.43	9.08	8.78	8.2	7.39	7.29	7.1		7.48	7.71	7.36	6.89	7.02		3	0
RIGG14995	GGATGAATAGATGCCATGCTGGTCACCTCAATGGACAATATTATATAGGTGGTGTGTACTCTAGAGATACTGGT	NM_204989	395837	ENSGALG00000009268	fibrinogen gamma chain	FGG	7.92	6.77	6.83	6.82	6.88	6.6	6.71	7.55		7.92	6.7	6.91	6.89	6.58		7	0
RIGG15021	TCGGACAAAGAGACGTATGAACTACGCTACTTCCAGATCAGTCAGGATGAAGAAGGATCAGACTCTGAAGAGT	BX931512	NA	ENSGALG00000009312	NA	NA	12.68	12.44	12.19	12.02	11.85	11.67	11.21	11.55		12.68	12.4	12.46	12.41	12.47		1	0
RIGG15022	CCTGCAAGAGTTTAAGCAATCAAGCCTAGCACTGACAGTGTGATTTACTGATTCTCAATCTTGCTGAGAGT	NA	NA	ENSGALG00000009328	NA	NA	7.13	7.25	8.02	8.18	8.2	8.26	8.18	8.59		7.13	7.71	7.61	7.43	6.82		2	0
RIGG15028	ACTATGACAACCTGCCACAGTATAACTCTTGGATAAAAGTGCTTTATGACTTCGTGATGGATGATACAATCAGCC	NM_001012565	421327	ENSGALG00000009330	degenerative spermatocyte homolog 1, lipid desaturase (Drosophila)	DEGS1	9.09	9.43	9.45	9.59	9.86	9.99	10.06	10.48		9.09	9.82	9.94	10.01	9.77		6	0
RIGG15054	GGCCCCTAGCTGAAAACATCTGAAATCTTTCTGTGTTCAACTACTCCTATGTACTCGAAGCATTCTCTGC	NM_204721	395469	ENSGALG00000009378	platelet derived growth factor C	PDGFC	7.38	8.44	8.42	8.18	7.76	7.26	7.12	6.9		7.38	7.01	6.93	6.56	6.8		3	0
RIGG15083	ATGCAACTCTCATAAGGCAGGCTATCATGGAATCGAGTGACAGGCAGTTAACACTTAATGAAATTTACAGCTGG	XM_001232343	769935	ENSGALG00000009424	forkhead box P2	FOXP2	7.21	8.18	7.91	7.72	7.44	7.29	6.87	6.87		7.21	7.26	7.1	7.13	6.7		3	0
RIGG15092	AAAGAGGAAACCAAAATGGAAAGACATCAGCCTGAAACTAAGGAAGAAGTGTTTACCAATCTGACCACCA	XM_001233434	423931	ENSGALG00000009433	BCL2-associated athanogene 3	BAG3	9.24	8.92	9.08	9.31	9.4	9.44	9.34	9.56		9.24	9.21	9.29	9.13	10.19		4	0
RIGG15097	CGTGGTTTAGGGACCGAAGTTTCACAACAGCTTGGTTTTCTTGCTGCTTATTCTAAATACCTTAAGTGTTC	NM_001030734	417776	ENSGALG00000009440	similar to hypothetical protein	LOC417776	9.92	10.34	10.07	9.93	9.77	9.47	9.36	9.32		9.92	9.81	9.89	9.8	9.48		3	0
RIGG15103	CTGCTTAGGGATTTGCTGTTTCATTGTCACCGATGACATCACGGAACTGTACTCTACTATGGAATGCCTG	NM_001001468	395226	ENSGALG00000009448	interferon-related developmental regulator 1	IFRD1	8.01	8.18	8.34	8.64	8.69	8.81	8.71	8.98		8.01	9.68	9.95	10.51	11.05		6	1
RIGG15104	CCACTTTTCTTTCATTCTTTCCCTTTTCCAGTTGTGTCACTGTTAAGTGTGGTGTGCATCACAAGGCTTC	NM_001031044	421340	ENSGALG00000009450	dual specificity phosphatase 10	DUSP10	7.82	7.47	7.77	7.83	8.16	8.37	8.73	9.04		7.82	8.2	8.44	8.34	8.05		4	0
RIGG15109	GGTGCACTCAAATGCTGATAATGGCAACCTTGAACAGATGGGTGTAACCTTGCATAAAGACTGCTGCCTG	XM_426432	428876	ENSGALG00000009463	WD repeat domain 22	WDR22	8.68	8.79	8.72	8.65	8.74	8.95	9.23	9.64		8.68	8.59	8.76	8.68	9.05		5	0
RIGG15120	AGGAAATATTGATGAAGCAGAACGAGAGTGGAAAGCAGGATTCCATCGCTGGAACAATTACATGTCAGAC	NM_204646	395358	ENSGALG00000009478	butyrylcholinesterase	BCHE	7.8	8.6	8.76	8.69	8.76	8.06	7.75	7.47		7.8	7.35	7.32	6.94	6.84		3	2
RIGG15128	GCACTGCAGGACTGTCACTCAGAGACGAGGAAACATGGTTACTACATACACAGACTGTTCTGGGCAATAA	NM_001030735	417783	ENSGALG00000009492	DnaJ (Hsp40) homolog, subfamily B, member 9	DNAJB9	7.47	7.51	7.79	7.73	7.88	7.99	8.07	8.16		7.47	7.93	8.21	8.14	8.35		4	0
RIGG15139	GGGCCCTGCCGAGGATACATAAGAAGATATGCCTTCAACTTGAGTTCAATGAGGTGTGAGGAGTTCATCT	XM_418662	420561	ENSGALG00000009512	tissue factor pathway inhibitor 2	TFPI2	8.3	8.09	7.53	7.46	7.5	7.39	7.59	8.71		8.3	8.54	8.79	8.8	8.52		5	0
RIGG15147	TGACGCCTTCCTAAGTTTATTTGGAAACTAAGACATGTTTTGAAGGTTGAACAGATCTGAACGTGTGTACGC	XM_422812	425008	NA	similar to ADMP	LOC425008	8.13	9.83	8.02	7.36	6.61	6.54	6.67	6.59		8.13	6.88	6.6	6.28	6.23		1	0
RIGG15148	GCAAGTAGACATGCTCAGCTTTGTGGATACGCGGATTTTGTTGCTGCTCGCAGTAACTTCATACCTAGCA	M17608	396243	ENSGALG00000009641	collagen, type I, alpha 2	COL1A2	7.18	7.41	7.61	7.6	8.14	7.89	7.92	8.81		7.18	8.77	8.43	8.43	8.07		6	0
RIGG15164	TTGTGGATTTCACAGTCTTCTCTGGACCAGTCCTATGAAATTGTATCTGTAGCTGAAACTGCATCATCCA	XM_421196	423277	NA	similar to RIKEN cDNA 1110067D22	LOC423277	7.94	8.25	7.12	6.93	7.11	6.62	6.71	7.26		7.94	8.3	8.47	8.61	10.05		0	1
RIGG15166	AGAGCAGCTCGTTTCTATTCATTCCTTGGATGGCCTCCTTTTAACACGACCAAAGTTATTGTCATATTTGAG	XM_420390	422422	NA	kelch-like 2, Mayven (Drosophila)	KLHL2	10.23	10.14	10.06	10.25	9.91	9.56	9.42	9.38		10.23	9.52	9.69	9.68	9.41		1	0
RIGG15172	TGATTACGTGGAGCTCTTTGATGGTCATGATAAGACAGCTATGAGACTTGGTCGATTTTGTGGTTCTGGG	NM_204703	395441	ENSGALG00000009567	tolloid-like 1	TLL1	8.99	9.44	9.47	9.59	8.98	8.99	8.93	9		8.99	8.04	8.07	7.8	7.63		0	2
RIGG15173	TGTGGCAGAATGTGCTATTGATTTAGAGACGTCAGGTGATTTTGCTTCTGGTGATTTCCATGACTGGACA	XM_420393	422425	ENSGALG00000009568	sparc/osteonectin, cwcv and kazal-like domains proteoglycan (testican) 3	SPOCK3	6.48	7.26	7.01	6.85	6.59	6.52	6.45	6.45		6.48	6.46	6.47	6.3	6.26		3	0
RIGG15192	TGCTAGCATACACACACAGGTGAGCATACACAGGTGATTACGTCATTCACTTTCTGTTACTTACAGTAACT	NM_204534	395209	ENSGALG00000009594	retinoic acid receptor responder (tazarotene induced) 1	RARRES1	8.52	7.78	8.56	8.96	8.94	9.25	9.09	9.88		8.52	8.73	8.9	8.52	9.54		4	0
RIGG15196	GACTTTTGCACTGAAGGACATAACTGTATGGAGCATTCTGTCTGCCGAAACCTAGATGACAGAGCTGTCT	NM_001030740	417799	ENSGALG00000009601	NEL-like 2	NELL2	6.45	6.68	6.48	6.61	6.56	6.51	6.62	7.3		6.45	6.88	6.79	6.6	6.46		5	0
RIGG15202	ATGTTGGCTCCTCTCAGAGGCTGCATGTCTATTTTGTAAACTTCTTTGGCGTAGTACTCCTCGTCGCTCC	NA	NA	ENSGALG00000009612	NA	NA	8.72	8.66	8.5	8.38	8.4	8.75	8.76	8.64		8.72	7.7	7.89	7.43	7.2		0	5
RIGG15203	TCTGGACCTCCTGGCCCTCCTGGGTTTCAAGGTGTTCCTGGTGAGCCTGGTGAACCTGGTCAAAC	CR732910	NA	ENSGALG00000009641	NA	NA	8.57	8.2	7.67	8.11	8.8	8.95	10.38	11.43		8.57	8.79	8.53	7.81	6.8		5	0
RIGG15216	CTGCTGGTAACCGTGGTGCTAGTGGTCCTGTTGGTGCTAAGGGTCCTAATGGTGATGCTGGCCGT	NA	NA	ENSGALG00000009641	NA	NA	8.2	8.1	8.02	7.79	8.57	8.98	9.7	10.68		8.2	10.04	9.97	10.14	9.16		4	0
RIGG15223	TTCCGCTGTCTGTCTACTTTCCCTTTTACTGTTCTTGGTTCATAACAAGAGATCACCAACATTAATAACTGGGGA	CR386537	422430	ENSGALG00000009650	actin-associated protein palladin	LOC422430	7.81	7.8	8.21	8.41	8.23	8.3	8.69	8.54		7.81	8.06	8.02	8.1	8.03		4	0
RIGG15225	TCACCTCAGATATTTTGGAAGAAAGAGAACGAGTCAATCACACACAATACTGACAGAGTGAGCATGCACC	XM_420396	422428	ENSGALG00000009650	palladin, cytoskeletal associated protein	PALLD	6.48	6.39	6.44	6.39	6.58	6.71	6.65	6.82		6.48	6.69	6.75	6.76	6.74		4	0
RIGG15256	AGGCTTTGGACAAAACCATCATCTTCTCCTACGGAACAAAGCTCAATCCCTATGAGATCCAGCTGTACCT	NM_001017413	548626	ENSGALG00000009682	pentraxin-related gene, rapidly induced by IL-1 beta	PTX3	7.5	7.38	7.6	7.49	8.3	8.79	9.67	9.07		7.5	8.48	8.58	8.59	8.56		4	0
RIGG15275	TCGAACAAAATCCGACTCTGATTCTGTCAACTCTGTGTTCTCAGATACACCTTTCATGCCATCAACTTAG	XM_416052	417810	ENSGALG00000009739	adhesion molecule with Ig-like domain 2	AMIGO2	7.9	8.31	8.75	8.73	8.41	8.07	8.01	8.21		7.9	7.28	7.12	6.72	6.51		0	5
RIGG15280	GCCCTCTTATAACCATAGACTGTAGTCAGACAAAGCACCTTCGAAGACAATGGGATTAAGAACCTTGCTTA	NM_001030977	420574	ENSGALG00000009748	asparagine synthetase	ASNS	8.91	7.79	8.42	8.73	8.76	8.63	8.7	9.76		8.91	8.32	8.18	7.94	8		5	0
RIGG15283	GGACCTGCCATTGATTTCTGGAACCAAAGAGATACTTGGACATGCTACTACCTCAGTGTGGAATTTTATTT	XM_416055	417813	ENSGALG00000009755	leucine-rich repeats and immunoglobulin-like domains 3	LRIG3	7.49	7.55	7.79	7.88	7.81	7.94	7.82	8.17		7.49	7.59	7.6	7.49	7.75		6	0
RIGG15288	CCAACGCCTCAATCGGTTTCCAAGGGAAATGCTATTACTTCTCGTACACGAAGAGTGATTGGAACAGCAG	NM_001080714	417816	ENSGALG00000009771	CD69 molecule	CD69	8.46	9.1	8.96	8.98	9.39	9.83	9.78	10.01		8.46	9.46	9.27	9.18	9.13		6	0
RIGG15335	ATCGGTGTCCACAACTACACATCATCTCTATCCTCTCCTGAAAGCTTCCAAAGAAATAACAGGACTTGGA	XM_422007	424161	ENSGALG00000009824	similar to LOC129881 protein	LOC424161	6.81	6.72	6.65	6.81	6.79	6.88	6.73	6.59		6.81	6.73	6.61	6.61	6.51		1	0
RIGG15339	GTGTGAAACTCCACGATGCTTCTGGTCATCACCTTAATTTGATGTAACTGTGCCTTTGTTTCCTTTCCTTA	NM_001007851	417828	ENSGALG00000009842	Ras association (RalGDS/AF-6) domain family 3	RASSF3	8.36	8.36	8.79	9	8.98	9.13	9.3	9.42		8.36	9.06	9.04	8.96	8.83		4	0
RIGG15349	ACTGGAAAAGAACTATCAACTAAAGAGCAGACAAATCTTGGGCATGCGCTGAAACTGTAACATAGGTGTAC	NM_001031050	421376	ENSGALG00000009854	NIMA (never in mitosis gene a)-related kinase 2	NEK2	9.16	8.14	8.47	8.45	8.07	7.83	7.76	7.5		9.16	7.96	8.04	8.04	8.13		1	0
RIGG15358	CCTAGATGCTAACCTGAAACATTTCAGCGATTGCAGATTTTAGTTTGCCTAAGACAAAGGAAAGGTGTCA	XM_416072	417831	ENSGALG00000009867	WNT inhibitory factor 1	WIF1	6.69	8.82	8.82	8.76	8.66	7.42	7.58	6.32		6.69	6.99	6.9	6.59	6.65		3	2
RIGG15390	GGGAGAAGTCTTCCCACAATAACGAACTAGTGCTAGATAGGCCTCATCTTAGATGTAGCAACAATGGGAAT	NM_001007852	417840	ENSGALG00000009927	RAP1B, member of RAS oncogene family	RAP1B	7.27	7.36	7.25	7.24	7	6.99	6.94	6.98		7.27	6.97	7.01	7	7.11		1	0
RIGG15397	CTTAGCCTACACACACTTCAAGCTTAGCGAGCAGGAAAACAGTAAGAGTAAATTGGTTCAGCGTCCATAA	XM_416083	417842	ENSGALG00000009940	solute carrier family 35, member E3	SLC35E3	7.24	7.3	7.57	7.83	8.08	8.44	8.43	8.59		7.24	8.12	8.2	8.11	7.76		4	0
RIGG15417	GGTTTGCTTGATGCAGACATATATGGGCCTTCAATTCCAAAGATGATGAACTTAAAAGGAAACCCAGAGT	XM_421229	423312	ENSGALG00000009983	nucleotide binding protein-like	NUBPL	8.09	8.54	8.97	8.93	9.06	9.03	8.71	8.3		8.09	8.65	8.61	8.49	7.86		2	0
RIGG15420	CCTGTTTTAGGACTAGTTCAGAATATGAGTGTTTTCCGGTGTCCCAAATGTGAACATGAGACGCATA	XM_421229	423312	ENSGALG00000009983	nucleotide binding protein-like	NUBPL	8.45	8.75	9.21	9.26	9.41	9.38	9.34	8.95		8.45	9.17	9.21	9.18	8.35		2	0
RIGG15422	GGACGCATTTATCCGAGGAAATAACGTATTGTACATAAGCACACAGAAGAGAAGGATGTGAAGATGCCAGAAG	XM_001232749	422466	ENSGALG00000009985	LSM6 homolog, U6 small nuclear RNA associated (S. cerevisiae)	LSM6	11.67	11	10.48	10.25	10.22	9.96	10.37	10.11		11.67	10.56	10.29	10.29	10.31		1	0
RIGG15441	CGTGATGACCCCAAAACTCTGGCAAGATTGAATGATATGAAAGAGAAGCCTTTATCTGTGGAACAAGGACAGA	NM_204461	395114	ENSGALG00000010010	ras homolog gene family, member Q	RHOQ	8.17	8.1	8.46	8.61	9.07	8.87	8.88	9.24		8.17	8.82	8.56	8.32	8.71		4	0
RIGG15444	TGCCAGTGCCTACAGTGAAGTCTGCTGCACAAATTTCCCAAACGTTTACATTCACACAGATCTTCTTAAG	NM_204119	373908	ENSGALG00000010013	endothelin receptor type A	EDNRA	8.94	8.36	9.15	9.56	9.77	9.57	9.71	9.71		8.94	10.07	9.97	9.54	10.64		2	0
RIGG15481	CATACATGTCTCCATTTGGCATCTATTCAAGGATACCTGGCTGTTGTCGAATACCTGCTGTCCTTAGGAG	NM_001001472	396093	ENSGALG00000010063	nuclear factor of kappa light polypeptide gene enhancer in B-cells inhibitor, alpha	NFKBIA	6.76	7.08	7.1	7.11	7.41	7.34	7.3	7.09		6.76	8.03	8.39	8.72	8.99		0	1
RIGG15531	TCCCATAGATGATGCCCAGGAAATTCTTCATTCAAGATTTCCAATGCCCAGATACATTGATACAGAGCAT	XM_421250	423335	ENSGALG00000010150	Sec23 homolog A (S. cerevisiae)	SEC23A	7.08	7.42	7.64	7.64	7.62	7.82	7.92	7.99		7.08	7.66	7.94	7.86	7.83		6	0
RIGG15532	CTTTGAAAATACCTACATACCTCTCTTGCGCGTCAGTTTGGTAACCATTTTGTGCCTCAGCCAACATTTG	XM_419485	421433	ENSGALG00000010151	similar to C6orf129 protein	C6orf129	9.43	9.21	9.4	9.78	9.83	9.81	9.64	9.85		9.43	9.77	9.98	9.64	9.5		2	0
RIGG15545	TTCACTTTCAGAGTATGTGTCCCGTATGAAGGAGTCGCAGAAGAGTATCTACTATATTACAGGGGAGAGC	NM_206959	396188	ENSGALG00000010175	heat shock 90kDa protein 1, beta	HSPCB	9.46	10.27	9.88	9.68	9.46	9.44	9.37	9.03		9.46	9.59	9.55	9.71	9.4		3	0
RIGG15552	GCACCTGCGTAATTACAACTGATTAAATTGAAGAAAGACTATACTGAGCACGTTGTCTCCGAGCACTTGAGAG	NM_001012809	417857	ENSGALG00000010190	TBC1 domain family, member 15	TBC1D15	8.19	8.39	8.17	8.17	8.18	8.06	8.19	8.42		8.19	8.78	8.89	9.11	9.95		5	0
RIGG15582	GCATTCAATGTTTCTGCAGGGATGATTCTTTCTCTAACCAATGGTTTGCACTATCAACTAACTTGGAGCTG	NM_001031203	423353	ENSGALG00000010237	Niemann-Pick disease, type C2	NPC2	10.19	10.75	11.15	11.21	11.26	10.71	11.06	11.92		10.19	11.83	11.48	11.07	12.85		6	0
RIGG15588	GTTAAATGACAAAGGGCGTCTGGAGGGTGAACTGAGGAACATGCAGGATCTTGTTGAGGATTTCAAGGCC	NM_204932	395772	NA	otokeratin	LOC395772	8.32	9.38	8.95	9.1	9.78	10.12	9.96	9.46		8.32	11.99	12.03	12.64	10.18		0	4
RIGG15592	CGGCAGGGCAGTATCTTCTCTTCGTTAGCTAGATGCAAATGTTTCAAAGAAGTCTTTAAAGGAAAAGAGGG	XM_424507	426899	NA	Fas apoptotic inhibitory molecule 2	FAIM2	8.1	8.52	8.16	7.89	7.78	7.27	6.97	6.81		8.1	6.82	6.78	6.57	6.55		1	0
RIGG15593	CAACCCTGACAATGATAGGATCAAAGTGAAGTATCGGGGACATGAGTTTTGGGTGGATTTGAATGCTATGA	XM_422828	425026	ENSGALG00000010256	TCDD-inducible poly(ADP-ribose) polymerase	TIPARP	7.08	7.58	8.07	7.96	8.35	8.51	8.9	8.79		7.08	8.37	8.43	8.45	8.01		6	0
RIGG15597	GTGCTGAAGAACTTCAACCCCACTGTAAACTATATCCTTTCCATAAGTGCTTCGTCTGGACTGATTGCCC	XM_422829	425027	ENSGALG00000010267	signal sequence receptor, gamma (translocon-associated protein gamma)	SSR3	11.51	11.5	11.76	11.95	12.15	12.41	12.2	12.66		11.51	12.4	12.43	12.62	12.19		4	0
RIGG15608	TCCTGTTCAGTGCTTAACTCTGCTTTTACATTGCTTAATGGGTGTTTACCTGGAACTACTTAAGAGGAGC	XM_001233399	771227	ENSGALG00000010283	general transcription factor IIE, polypeptide 2, beta 34kDa	GTF2E2	10.02	9.85	9.65	9.6	9.57	9.45	9.21	9.16		10.02	9.69	9.87	9.9	8.99		1	0
RIGG15687	GAATATGATGTGTGTGCCATTTGTCTGGATGAATATGAGGATGGAGACAAGCTCAGAATCCTTCCATGCT	NM_205355	396303	ENSGALG00000010411	ring finger protein 13	RNF13	9.17	9.35	9.54	9.67	9.93	9.91	9.96	10.36		9.17	10.1	10.31	10.07	10.59		6	0
RIGG15703	GAAACAAGAGGGAAAAGGTAGAATTCAAATCAGAGGCAGCTACTTCTACTTCTCTCCAAGATAAGGGCAACT	XM_421822	423963	ENSGALG00000023387	antigen identified by monoclonal antibody Ki-67	MKI67	8.63	8.29	8.5	8.51	8.13	8.04	7.87	7.72		8.63	8.2	8.46	8.52	8.44		1	0
RIGG15705	AGAAAGGTTGTAGATGATGGACAATTATGCTTGCTAGTAGCTTGATGGAAGAAATTCTTGGCTGAAGGCC	NM_001006558	425050	ENSGALG00000010441	glycogenin 1	GYG1	10.72	10.46	10.36	10.29	10.62	10.68	10.69	11.09		10.72	10.9	10.58	10.63	11.08		5	0
RIGG15717	GCTGAGGGAAGTGAAGTTCGGAGAGGCCATTTCTTACCAGCAATTAGCAGAGCGAGCAGGCAACA	XM_421823	423965	ENSGALG00000010454	O-6-methylguanine-DNA methyltransferase	MGMT	7.07	7.34	7.26	7.29	7.33	7.23	7.14	7.17		7.07	7.38	7.3	7.69	6.99		3	0
RIGG15742	GCCTGAAGTGGCACCAAAATGAATGGCTTGTTTCTCTAACCGTAACTTCTTACAGCAACTATCCAATAAGTACAT	XM_422458	424623	NA	hypothetical gene supported by CR387047	LOC424623	6.46	6.41	6.53	6.61	6.71	6.63	6.67	6.83		6.46	6.58	6.57	6.63	6.7		4	0
RIGG15762	AGAGCACTAACAAAAGAGTAATTGACTCAGTTGGTGTTCAGATACTCTCACACTGGCATTCCTCTGTGCA	NM_204114	373903	ENSGALG00000010520	deiodinase, iodothyronine, type II	DIO2	6.73	6.42	6.47	6.57	7.16	7.65	8.62	8.86		6.73	8.37	8.6	8.6	7.46		4	0
RIGG15775	GCACCTGTACTTCTGGTGGTTGGATCATTCGAAGTGGTTTCTACCTTAATAAAACTGTTTGGAGTCTTTTGG	NM_001031058	421464	ENSGALG00000010547	Yip1 domain family, member 4	YIPF4	7.67	7.86	7.96	8.05	8.19	8.3	8.38	8.74		7.67	8.31	8.46	8.47	8.41		6	0
RIGG15779	ACCCAAGCCGTTTACCTTGAATGTCACACTTAGAGATACTATGGAGTTGCTTGATAAGGCTGTCCAAAGA	XM_419515	421466	ENSGALG00000010556	similar to cytochrome P450 1B1	LOC421466	7.58	9.34	9.45	9.45	9.2	8.69	8.36	8.12		7.58	8.79	8.71	8.79	8.82		3	0
RIGG15811	AAAGGAAACCGCAGATGTGCAGGACTCTGTCTTTGAGGATGTTTTGATTGCTATATTAAGCCACCTTTTG	NM_001006402	421480	ENSGALG00000010618	solute carrier family 30 (zinc transporter), member 6	SLC30A6	7.75	7.54	7.73	7.92	7.85	7.98	8.08	8.04		7.75	7.91	7.89	7.93	7.77		4	0
RIGG15816	CACCAACACTGAAAGCAAAGAGACCAGAACTACGGAAATATTTCCAGTCGCAGATAGATGAACTCTATGCT	NM_001012578	422547	ENSGALG00000010628	acyl-CoA synthetase long-chain family member 1	ACSL1	7.58	7.69	8.01	8.2	8.46	8.43	8.47	8.28		7.58	7.77	7.54	7.55	7.7		2	0
RIGG15819	AAAGAGAATATGCAGAAGGGAAAACATGACCAGCAGAACTGATATTCACCACCTTCAGAATGCAGAAAAC	XM_422477	424643	ENSGALG00000010633	glutathione peroxidase 7	GPX7	9.21	8.91	9.14	9.44	9.74	9.93	9.98	10.29		9.21	10.34	10.47	10.47	9.56		4	0
RIGG15841	ATCAGAGAAGCAGACATTGATGGGGATGGACAAGTCAACTATGAAGAATTCGTACAGATGATGACTGCAA	NM_001110364	396523	ENSGALG00000010679	calmodulin 1 (phosphorylase kinase, delta)	CALM1	11.93	12.31	12.71	12.83	12.68	12.44	12.34	12.67		11.93	13.09	12.85	13.06	13.26		2	0
RIGG15853	ATGAGGAATGCTCTCTTGCAGGATTTGACTTGCTAGAAATTGAATAGGCGTCTTTTCCATTGTCCACAGAGGT	XM_418679	420578	NA	replication protein A3, 14kDa	RPA3	11.37	10.39	10.39	10.44	10.24	10.32	10.03	10.1		11.37	10.49	10.58	10.76	10.77		1	0
RIGG15882	AAGAATATGGTAGCAAAGATCAAGGTTCCTGGCTTACGCAAATCCAGTTCTGTGGGGTCACATATTGTGA	XM_419550	421505	ENSGALG00000010748	exonuclease 1	EXO1	9.75	9.61	9.71	9.53	9.46	9.48	9.59	9.11		9.75	9.52	9.49	9.63	9.53		1	0
RIGG15914	CGGTCCAGATGAAACCAATGATAAAGCAGTGATGAGAATAAGCTTGGCCTGTTCCTCAGTGATGCACGGC	NM_001031288	424661	ENSGALG00000010798	24-dehydrocholesterol reductase	DHCR24	8.86	9.3	9.01	9.07	9.19	8.75	8.61	8.15		8.86	8.57	8.48	8.31	7.93		3	0
RIGG15937	GTTAGATGTGATAAGTAATTCACAGACTGCCACACATCTTCAACCCGTTCATCATCCAACAGAGCCCAGA	NM_204118	373907	ENSGALG00000010836	aryl hydrocarbon receptor	AHR	7.87	7.64	8.13	8.26	8.5	8.48	8.63	8.85		7.87	8.48	8.45	8.37	8.17		4	0
RIGG15941	AACTGATCTGGATCTGGATGTCATATCTACTGGGATGCACTTACATCAAAGTGTTTGGTTTGCTTTCTGA	XM_421334	423425	ENSGALG00000010849	hypothetical LOC423425	LOC423425	7.9	8.38	7.95	7.78	7.38	7.25	7.13	7.28		7.9	7.09	7.06	6.93	6.84		1	0
RIGG15947	TCTGGTTTTACCAAATGTCAAAGCACAAACATCTGCATTCCTCGAACATACTTGTGTGATGGTGACAATG	XM_422014	424168	ENSGALG00000010858	low density lipoprotein-related protein 2	LRP2	7.95	8.04	7.63	7.12	7.64	7.89	8.33	8.37		7.95	8.43	8.44	8.6	8.32		5	0
RIGG15951	CTCCCGGATAGAGACCTTGCGCCTGGCCATCGTGTACATCTCCTTCATGACCGAGCTCCTGAACG	XM_425989	428429	ENSGALG00000010862	Fer3-like (Drosophila)	FERD3L	7.64	7.44	7.29	7.13	7.87	8.54	8.84	9.59		7.64	8.66	8.56	8.39	8.44		4	0
RIGG15955	AACAGTTCATGAAGACTCAAAGGAAGAATGATGTGGCAGACTACTCAAAGACTGTGTTGGTCGTGGTAGC	NM_001031537	428752	ENSGALG00000010866	amphiregulin (schwannoma-derived growth factor)	AREG	6.46	6.76	6.63	6.49	6.39	6.26	6.21	6.48		6.46	6.47	6.39	6.36	6.31		1	0
RIGG15990	CGTGAACTTGTTACTTGAGCCTAATAGTACCAAAGGATGTGTACTTTTGGAAACTTGCAAGCACAAAGGG	NM_001030983	420611	ENSGALG00000010925	similar to down-regulated by Ctnnb1, a	LOC420611	8.26	8.46	8.68	8.72	8.74	9.04	9.1	8.96		8.26	9.02	9.22	9.08	9.61		4	0
RIGG16005	GCGCCTTCTGCAGTCCCAAATGGTATTGCATCAGACAAATTATATACACCGAGGAGTGAATTAACAGCTGAA	NM_001030984	420614	ENSGALG00000010942	nucleoporin like 2	NUPL2	8.51	8.04	8.03	7.94	8.02	8.13	8.05	8.01		8.51	8.06	8.05	8.1	8.49		7	0
RIGG16088	TGGAGTCCGCTGGGATCCATGAGACAACTTACAACAGCATCATGAAATGCGACATTGACATCAGGAAGGA	NM_001031063	421534	ENSGALG00000011083	actin, alpha 1, skeletal muscle	ACTA1	8.48	9.99	10.47	10.76	10.53	10.02	10.34	10.49		8.48	9.14	8.67	8.12	8.43		0	5
RIGG16099	GTATGCAGTTCCTGTGATCAAGTATGACCGCAAAGGATACAAAGCGAGATCACGGCAGCTGCTTCTCACC	NM_001006220	417555	ENSGALG00000002709	myosin IC	MYO1C	6.85	6.9	7.35	7.43	7.45	7.69	7.84	7.95		6.85	7.52	7.45	7.52	7.53		4	0
RIGG16122	TGTGTCCTATTCAGGCAAGTTGGGGCAGTGGAGAGTCAAATCCTGTGAAGAAAACTTGAAATACGTGTGTA	NM_001037836	424192	ENSGALG00000011153	lymphocyte antigen 75	LY75	7.02	6.52	6.92	6.96	7.14	7.28	7.85	8.28		7.02	7.6	7.78	7.51	9.24		4	0
RIGG16135	TCGTCAGATTCCAAAGAAAGTACTACAAGAGTTCAGTCGTGCTGATGTGCTTTGTGATCCCCACCGTTGT	XM_420557	422598	ENSGALG00000011173	stearoyl-CoA desaturase 5	SCD5	7.53	8.73	8.22	8.07	7.96	8.13	8.3	8.77		7.53	7.64	7.47	7.21	6.86		6	5
RIGG16152	CCTTCTGCTTGGGACTCGGGGATACAATTTGAAACACCAAAAGTAAGAAACTGAAACACACTTCAAAACCT	NA	NA	NA	NA	NA	7.03	6.42	6.38	6.57	6.41	6.62	7.1	9.57		7.03	6.86	6.79	7.29	7.83		5	0
RIGG16157	ACAGTGAACCTGCACACGGTTGCCAATAAGGGAGAGTCTAATTCACGGTGTAAAAGTTTTAAGATGGAAT	NM_204354	374272	NA	dual specificity phosphatase 6	DUSP6	10.74	10.8	11.57	11.34	11.39	10.76	10.61	10.69		10.74	9.7	9.68	9.23	10.23		0	2
RIGG16160	TTCATCTTCATGATCAAGGACAGCAAAACCAACTCCATTCTCTTCATTGGCAGGCTCGTCAGGCCCAAAG	NM_205291	396228	ENSGALG00000011214	serpin peptidase inhibitor, clade H (heat shock protein 47), member 1, (collagen binding protein 1)	SERPINH1	7	6.97	7.11	7.16	7.41	7.61	7.7	8		7	7.79	7.87	7.82	7.7		4	0
RIGG16164	GCAACCCCGTTCGATGTAATGCACTTTCTGTTCGCAAACAAAACAACGATAAACCAATTAAACCC	AF102991	395752	NA	homeodomain protein	NKX-6.1	6.87	6.81	6.9	6.56	6.5	6.53	6.46	6.67		6.87	6.92	6.7	6.79	7.74		1	0
RIGG16175	CTGAGCGCTCGACTTTGCAACTTTAATGTTCTTCTTACGCTGGGTTCTTATGTGATCTTTATGTTGTTCCC	NM_001031294	424707	ENSGALG00000011238	G protein-coupled receptor 177	GPR177	11.11	11.33	11.14	11.07	11.12	10.95	11.28	11.76		11.11	10.74	10.6	10.52	11.04		5	0
RIGG16178	AATTCATTTAATCGGGACAATGGCACTCAAGTTGAAACCGCTCCATTTCATACACACAAGGCACAGGAGG	NM_204458	395109	ENSGALG00000011241	raftlin, lipid raft linker 1	RFTN1	7.9	7.75	8.82	8.99	8.95	8.53	8.47	8.87		7.9	8.25	8.36	8.29	8.24		2	0
RIGG16194	CTGGAATACCAGGCAATGTCTTCAATATCACATCATTGGTCGAGTTGGATCTGTCTTTCAATCAGCTGAA	XM_416135	417891	ENSGALG00000011271	lumican	LUM	7.83	8.42	8.53	8.64	9.31	10.3	10.81	11.68		7.83	11.47	11.55	11.64	11.3		4	3
RIGG16195	TTCACCTTGATGGCAACAAAATTAGCAAAATTGATGCGGAAGGTCTGTCTGGACTCACCAACTTGGCTAA	NM_001030747	417892	ENSGALG00000011274	decorin	DCN	9.13	9.35	9.52	9.81	10.5	11.01	11.22	11.95		9.13	12.14	12	12.27	12.01		4	3
RIGG16197	TCTATGGGTTGACCCGTATGAAGTGTCCTATCGTATTGGAGAGGATGGCTCAATCTGTGTGCTGTATGAA	NM_205350	396295	ENSGALG00000011276	B-cell translocation gene 1, anti-proliferative	BTG1	8.64	9.75	9.35	9.32	9.56	9.68	9.74	10.51		8.64	10.11	10	9.89	9.71		6	0
RIGG16230	ATAAGCACAAGGATATTCTGCTGGCAGTAGACAATAGTTTTATGTCTGCGTATTTCCAGCGTCCTTTGTC	XM_422542	424716	ENSGALG00000011331	cystathionase (cystathionine gamma-lyase)	CTH	6.73	6.75	6.74	6.89	6.97	6.8	6.91	7.34		6.73	7.07	6.93	6.83	6.68		5	0
RIGG16233	CCTTGGGTACGTCACTTAAGTCAATCGTTGTTTCTCACGTTAAACAGTTCTGGAAATAGCAGTAGACTTTCTGG	XM_420576	422618	NA	steroid 5 alpha-reductase 2-like 2	SRD5A2L2	8.39	8.76	9.92	10.04	10.32	9.96	10.1	9.34		8.39	8.81	8.28	6.35	6.71		2	5
RIGG16235	GGTGCAGAGCTGTGATGTGAGGACTTTCACTTATGCACAATTTTAAGTTAGTATTTTGGAAAGCCACAGC	XM_420577	422620	ENSGALG00000011339	insulin-like growth factor binding protein 7	IGFBP7	8.98	9.53	10.28	10.29	10.89	10.39	10.78	10.49		8.98	10.04	9.45	8.19	8.87		2	6
RIGG16261	GATTTGGTGGCACAAAACGGAGGTGAAATCCTTTATGTTACTGCATCTGAGTGATTGGACTGTACTAACC	CR388751	422624	ENSGALG00000011395	transmembrane protein 66	TMEM66	7.23	7.52	7.63	7.5	7.58	7.66	7.77	8.28		7.23	8.04	8.29	8.39	8.26		6	0
RIGG16263	TAAGCAATTGTACACCACCATTGACAGTTACAGATACACAGCTTGTTACCATTTTAGAAGAGGCAAGGGT	XM_420582	422625	NA	leptin receptor overlapping transcript-like 1	LEPROTL1	9.08	9.01	9.07	9.13	9.24	9.19	9.09	9.26		9.08	9.04	9.04	8.86	9.13		4	0
RIGG16302	ACTCGACACAAGCTTAACACACACAGAAGAATCAAACCACACACCTATGTAACAGAGCCATGAAGTCAAC	NM_205455	396439	ENSGALG00000011462	tensin 1	TNS1	7.95	7.89	8.39	8.59	8.63	8.57	8.84	9.26		7.95	8.55	8.51	8.53	9.06		4	0
RIGG16307	TTACAATACCACCTCTGCAGTGACAGTCAAATCTGCAATCAGAAGACTGAAGGAGCTGAAAGATCAGTAG	NM_001079493	769981	ENSGALG00000011472	ribosomal protein L37a	RPL37A	13.25	13.38	13.28	13.32	13.1	12.97	12.44	12.6		13.25	12.92	12.77	12.86	12.76		3	0
RIGG16331	CCCACAGCAGATTAGTGCATTGAAACTAGTGTGCAGCCTCTTTATAGGAAGGATTATTACTGGAACAAACA	NM_001006365	420673	ENSGALG00000011510	abhydrolase domain containing 5	ABHD5	7.84	7.87	8.21	7.67	7.95	8.18	8.36	8.56		7.84	8.01	8.1	8	8.51		4	0
RIGG16334	CCTTGGAGCCATTAATAAGTGACCTAACACTGAGAATAGGAAGATTAGTTGAGGATGTCTTACGACGGGAGAA	XM_001232182	417925	ENSGALG00000011516	IKK interacting protein	IKIP	7.74	7.91	8.18	8.73	8.57	8.7	8.81	10.1		7.74	8.48	8.28	7.99	7.77		6	0
RIGG16335	CGTGGAAGTATCCTCAAGTGCTGAAGGAATAACTTTAGCAGGCTATAAGTTAGAAAGTGACCAAGATGGGGATA	XM_416166	417925	ENSGALG00000011516	IKK interacting protein	IKIP	8.11	7.89	8.3	8.51	8.76	8.88	9.04	10		8.11	8.85	8.72	8.87	8.26		4	0
RIGG16346	AGCCTCTCCTTGTGAGATAAGTGTTTTGGAGAATAATCCTTACTGCATCCCACTAATCCCACTGATGAGT	NM_001006489	423485	ENSGALG00000011533	X-ray repair complementing defective repair in Chinese hamster cells 3	XRCC3	7.94	8.19	8.2	8.03	7.84	7.69	7.71	7.42		7.94	7.7	8.51	7.58	8.27		3	0
RIGG16365	TCCTGGGGTACAAAGAAAGATGGAGTATGAGAGTTGCTGCTCAATTACAAGGATAAGCTGTATAAAATGCC	XM_420600	422646	ENSGALG00000011568	G-rich RNA sequence binding factor 1	GRSF1	12.61	12.13	12.07	12.09	11.74	11.78	11.43	11.25		12.61	11.61	11.71	11.74	11.83		1	0
RIGG16390	GGTGATGTTGGTGAGCAAGTTCTCTGCAATGGCTGTTCAATATTTCAAGTCTGAAACCTGATGAAATAGCC	XM_421397	423493	ENSGALG00000011619	SIVA1, apoptosis-inducing factor	SIVA1	10.58	10.6	10.43	10.47	10.38	10.31	10.14	10.23		10.58	10.13	10.22	10.04	10.27		1	0
RIGG16419	ACTGCAAGAATGTTGAAATCATAGCTACTCTAAAGGATGGAAGAGAGGTGTGCTTGGACCCCACTGCTCC	NM_205498	396495	ENSGALG00000011670	interleukin 8	IL8	7.15	6.71	6.87	6.8	7.26	7.36	8.02	8.34		7.15	7.72	7.69	7.71	8.19		4	0
RIGG16423	GCAAGGTAATGGAACAGAATCAGAACAACTGGCTTCTGACCAGCTGGATCTCTAATGAAGGGGCATCCCG	NM_205105	395997	ENSGALG00000011680	EPH receptor A5	EPHA5	6.59	6.4	6.33	6.37	6.39	6.36	6.35	6.5		6.59	6.38	6.38	6.37	6.53		1	0
RIGG16424	ACGGAGAAGACCACAAAGGATGAGCTATTATCTCTGCTGAAAGCTATTGATGAAGATTCAAAGCTCTCTGAGAAA	XM_419630	421593	ENSGALG00000011681	DEP domain containing 7	DEPDC7	8.33	8.58	8.71	8.69	8.07	7.59	7.61	7.37		8.33	7.2	7.18	7.02	6.99		1	0
RIGG16427	TGGCAGTAGAAGACATCCGTCCAAGGCCACAGGGATCCTCACCAGTTTATGAATATTCCCTAGAAGAAGA	BX933000	NA	ENSGALG00000011687	NA	NA	7.97	9.26	9.16	8.71	8.69	8.36	7.94	7.11		7.97	8.82	8.99	8.76	8.53		3	0
RIGG16429	CAATGGCGCGATCGGATTCAAAATGTTTTGTCCTGGCATTGGTTTCTAACTGAAATAAATTGCATCTCTG	XM_421401	423498	ENSGALG00000011690	similar to BC022687 protein	C14orf79	12.87	13.19	12.81	12.79	12.48	12.08	11.34	10.94		12.87	12.49	12.6	12.4	10.63		1	0
RIGG16441	AAACCATCAGCGATAAAATGACAGTACGGGAACCTTTGTGCCAAGATCCAATAATATCGTGGTTCTTCAAC	BX950657	NA	ENSGALG00000019617	NA	NA	7.08	6.37	6.43	6.57	7.12	7.47	8.35	9.61		7.08	8.17	8.23	8.24	8.59		5	0
RIGG16443	TTTCCCTGTTTGTTAAACCATCAGAATTGCAAAGATGAGAACGCTACGGCTGTAGTTACTCACAGTTCCT	M88283	396445	ENSGALG00000011708	myosin, light chain kinase	MYLK	10.6	10.41	13.21	13.8	14.14	14.24	13.89	14.42		10.6	12.81	12.82	12.69	11.45		2	0
RIGG16449	CTACTCAGACAACCAGAGCAGTGTCCTCGTCCAGGTGTATGAAGGTGAGAGGGCTATGACAAAGGACAAC	NM_001006685	423504	ENSGALG00000011715	heat shock protein 70	HSP70	7.61	7.46	7.74	7.8	7.99	8.11	8.36	8.67		7.61	8.14	8.42	8.53	9.97		4	0
RIGG16466	CTGCTGCTTCTCTCTCATGTAGCCATGGATTCCTACACTGTGTTAATTAGCGCTCAGCTGACGTAGCAGA	NM_205044	395912	ENSGALG00000011740	matrix Gla protein	MGP	9.01	7.79	8.88	9.07	10.69	11.67	12.28	13.53		9.01	11.58	11.26	10.65	11.65		4	0
RIGG16470	AAGGGCGACAAGAAGCGTAGAAAGACGAGGAAAGAAAGCTACTCGATCTACGTGTACAAGGTGCTGAAGC	NM_001031481	427886	ENSGALG00000023229	histone H2B	LOC427886	7.52	7.62	7.41	7.34	7.28	7.41	7.51	8.38		7.52	7.69	7.57	7.76	8.09		5	0
RIGG16481	CTGGCTACCGACAATACAAACATATTGCAATGGTCGTAATCCTGACATTCCTCAAAATTCATGCTGTGAAG	NM_001030754	417961	ENSGALG00000011798	heme binding protein 1	HEBP1	7.15	6.61	6.56	6.55	6.76	6.58	6.68	7.31		7.15	7.87	7.77	7.83	9.55		7	1
RIGG16484	GCTGTTCTCCTTTTCTATCATAACTTCACAAACATTCAAACCCAGCAGTGATGACTGAAGAGCACCAAAAC	XM_416203	417964	ENSGALG00000011803	epithelial membrane protein 1	EMP1	7.81	7.08	7.95	8.25	8.55	8.93	8.73	9.32		7.81	8.06	8.27	8.38	9.14		4	0
RIGG16485	AACAGATCTGTGTGCACTGTCAGTGATGCAGAAAACTGGGGAGATTCTGGTTAGGACGCAAAAGGAAGCT	NA	NA	ENSGALG00000011737	NA	NA	6.61	6.35	6.26	6.35	6.33	6.35	6.4	6.32		6.61	6.42	6.35	6.59	6.62		1	0
RIGG16507	AGGAGTAGTATCAATCAAAGGCGTAAGTGCAAACCGCTTTCTGGCTATGAAGGAGGATGGCAGATTGCTG	NM_205433	396413	ENSGALG00000011835	fibroblast growth factor 2 (basic)	FGF2	6.98	6.53	7	7.2	7.25	7.87	7.76	8.43		6.98	7.34	8.12	8.51	7.49		4	0
RIGG16519	AGTCATTTATTGCAGACTGTGACAGGAGAACAGAAGTTGCTAAGAAGAGATTAGCAGAAACCCAAGAAGAGATC	NM_001030755	417971	ENSGALG00000011857	LUC7-like 2 (S. cerevisiae)	LUC7L2	6.87	6.96	6.97	7	6.87	6.88	6.8	6.79		6.87	6.86	6.92	6.93	6.83		3	0
RIGG16528	GGAAAAGTACAAGAGCACAAAGTACCATGCAGTATCGCTTATTGACGCACCAGAGACACTAGATTTGTAA	NM_205244	396172	ENSGALG00000011881	cyclin A2	CCNA2	8.26	7.81	8.03	8.11	8.1	8.22	8.11	7.85		8.26	8.29	8.26	8.53	8.62		7	0
RIGG16530	AAATCCCGACAAGTCTGACTTCAGCCACTTTAGGAGTTCTAGGGCCTATATTAGCAATGAATTACTCCAG	NM_204666	395386	ENSGALG00000011883	C-type lectin domain family 3, member B	CLEC3B	6.63	6.43	6.57	6.75	7.01	7.19	7.41	7.64		6.63	7.36	7.25	7.06	7		4	0
RIGG16532	CTTCGCAAGGCCATGAAGGGAATGGGGACTGATGAAGAGACAATTCTGAAGATCCTTACCAGCAGAAATAA	NM_001031538	428767	ENSGALG00000011885	annexin A5	ANXA5	7.7	8.34	8.53	8.66	9.04	9.58	9.33	9.75		7.7	9.31	9.47	9.72	9.4		6	0
RIGG16536	ATGGGCATTACCACGGGGATCCCAACTGGTTCATGAAGAAAAGGCAGGAACACAAGCGGGAGTTC	NA	NA	ENSGALG00000011902	NA	NA	7.06	7.03	7.9	8.08	8.12	8.58	8.64	8.81		7.06	7.63	7.45	7.65	6.95		4	0
RIGG16538	TTTGGAACCTTGTATTGGACAGTTTACCAGTTGCCTTTTATCCCAAAGTTATTGTAGCCTGCTGTGATACAG	NM_205081	395964	ENSGALG00000011905	catenin (cadherin-associated protein), beta 1, 88kDa	CTNNB1	14.71	15.03	14.77	14.7	14.38	14.37	14.16	14.24		14.71	14.19	14.23	14.12	13.99		1	0
RIGG16541	CATCTTGTGACATCCCAGGTTGAAGGCTGTATCCTCCCACCACTAGTTTCTTTGGTCCACAGTCAGAATG	XM_418812	420713	NA	unc-51-like kinase 4 (C. elegans)	ULK4	6.8	6.6	6.59	6.75	6.67	6.64	6.84	6.68		6.8	6.6	6.73	6.56	6.59		1	0
RIGG16567	CAACCTCAACAACATCAAGGACATTCCCATCTCCACGCTGAAGGCCATCTGTGAAGCCATGAAAACCAAC	NM_204774	395547	NA	tropomodulin 4 (muscle)	TMOD4	6.55	6.62	6.52	6.46	6.52	6.62	6.68	6.52		6.55	6.97	7.25	7.36	9.36		0	1
RIGG16612	GGCGAAGATATGCTGCGATGCTAGCTTGTTTGGATGAAGCCATAAACAACGTAACCCTTGCTTTAAAGAAGTA	XM_420639	422687	ENSGALG00000012019	arylsulfatase family, member J	ARSJ	6.87	6.84	7.73	8.06	8.18	8.35	8.28	8.35		6.87	8.1	8.2	8.29	8.24		2	0
RIGG16614	AAATAATCTGTGCAGCTCAATAGTGATGTCAGCCCATAACACAGTCACAACACACAAAGAACATGTGGCT	NM_204851	395657	ENSGALG00000012027	spondin 1, extracellular matrix protein	SPON1	7.18	6.67	7.09	7.2	7.46	7.52	7.75	8.51		7.18	7.82	8.14	7.99	7.54		4	0
RIGG16648	TGCTCTGGTTTGTCGGCTTACAAGCTCTTGGACTAGTTGCTATTCTGTGCCTTGTCATTATTTATGTACAA	XM_420647	422694	ENSGALG00000023097	similar to Chromosome 4 open reading frame 32	LOC422694	10.07	10.95	11.12	11.02	10.76	10.18	9.93	9.65		10.07	10.17	10.26	9.95	10.57		3	0
RIGG16659	AACACCTGGGTCGGTTTCCATGGGAAATGCTATTATTTCTCGGACACGAAGAGTGATTGGAAGAGCAGCA	NM_205429	396401	ENSGALG00000009771	lectin-like protein; type II transmembrane protein (17.5)	17.5	8.35	8.87	8.85	8.66	8.98	9.43	9.51	9.77		8.35	9.01	9	8.78	8.84		6	0
RIGG16677	CTCCACAGTCGGCTACAGAAATAAGGAGAAACGTATTTCACTCTGAACCTTAGAGAGCTAGTTGATAACAGCC	NM_001031539	428772	NA	ELOVL family member 6, elongation of long chain fatty acids (FEN1/Elo2, SUR4/Elo3-like, yeast)	ELOVL6	9.43	10.34	10.23	10.12	9.88	9.7	9.26	8.65		9.43	9.51	9.56	9.51	9.24		3	0
RIGG16680	TGTTCCAGACCATTCATTTAGTTTAGAACTAGGTAGTGAAGTGGATGTTCTGGAAGGTGAAAGGAAACAGGAG	NM_204880	395693	ENSGALG00000023153	activating transcription factor 4 (tax-responsive enhancer element B67)	ATF4	9.92	10.21	10.32	10.24	10.72	10.72	10.87	11.04		9.92	10.87	10.73	10.53	10.85		6	0
RIGG16692	TTCAAACAACTTAACTGGACAACCTTAAAACTAGACTAGAGCAGAACATGACAGTAGTGTTGGCAGTGGA	NM_001031213	423554	ENSGALG00000012154	F-box protein 34	FBXO34	10.21	9.56	9.42	9.41	8.98	8.61	8.64	8.6		10.21	9.14	9.11	9.07	9.37		1	0
RIGG16697	ATGCTGGTTCAAGAGGACTGACATCACTGGCGGACACTTTTGAACACGTGATAGAGGAGCTTCTAGATGA	NM_001031616	396186	ENSGALG00000012163	brain-derived neurotrophic factor	BDNF	7.43	6.94	7.56	7.84	8.2	8.64	8.65	9.49		7.43	7.58	7.57	7.57	6.88		4	0
RIGG16700	TGACCTCCATGATTTAATTACCAAGCTGTACCTTTAACACAAGACTAGCACTCCTCAGAGAGTTGTAACAGG	NM_214591	373917	ENSGALG00000012173	lectin, galactoside-binding, soluble, 3	LGALS3	7.74	6.82	6.87	6.95	7.08	6.79	6.99	7.74		7.74	8.29	8.12	7.95	9.01		7	1
RIGG16704	CTTCCCTTTCCATCAGTGGACCTTCTCCTACCGAAGCCTCTCCCTTCTTTCATTTATTAACATCTTAAAG	NM_204270	374128	ENSGALG00000012178	platelet-derived growth factor beta polypeptide	PDGFB	7.92	7.87	8.97	9.22	9.37	9.5	9.65	9.5		7.92	8.78	8.73	8.27	8.62		2	0
RIGG16709	CCACTGTCCAGCAAATTTAGTTCTTCACAAAGGAAGATGCATCAAGCCAGTCCTATGTCCTCAGCGATGA	NM_001007080	420744	ENSGALG00000012184	BMP binding endothelial regulator	BMPER	7.79	7.45	7.83	7.94	8.16	8.57	8.72	9.28		7.79	8.34	8.35	7.9	7.29		4	0
RIGG16715	ATCATGATGGAGAGGTTCTTTTGGAAGAGTTTTCAGAGTACATTCAAGCTCAGGTTGATTCTGGCAAAGGA	NM_204847	395652	ENSGALG00000012193	FK506 binding protein 9, 63 kDa	FKBP9	8.74	8.95	9.16	9.3	9.48	9.76	10.03	11.03		8.74	9.77	9.8	9.66	9.24		6	0
RIGG16717	TGCATTTAGAAGATCACCAGATCAAGAAAGAGAGAGAATTGCTACAGAAACTGGACCACCTGAAAGAACA	XM_420651	422698	ENSGALG00000012196	coiled-coil domain containing 109B	CCDC109B	7.41	7.36	7.5	7.58	7.52	7.68	7.71	7.78		7.41	7.56	7.45	7.3	7.72		4	0
RIGG16736	CCGGAGGTACAAGGAAATTATTGAGGCTGAAAAGAACAGAAAGGAGACTGAAGATAGTTGGGACTGGGTC	NM_001012858	420757	ENSGALG00000012238	integrin, alpha 9	ITGA9	6.51	6.78	7.45	7.41	7.29	7.58	7.33	6.98		6.51	6.94	7.13	7.13	6.95		2	0
RIGG16745	AAGAAATACAGATTGTTCTCTCCCTCCATATAGCACTCACCTCCGTAACATGCCTCTACCTTACCCTGAG	NM_001012996	418026	ENSGALG00000012251	KDEL (Lys-Asp-Glu-Leu) endoplasmic reticulum protein retention receptor 3	KDELR3	8.03	8.18	8.33	8.35	8.81	8.95	9.28	9.19		8.03	9.15	9.06	9.13	8.22		4	0
RIGG16759	CCGCCTCTCGGCACAGCCAGGATGTTGGTACAGAGCCGTACTTTATATTTTATATATGCAAATCACATTT	NM_204757	395519	ENSGALG00000012277	v-maf musculoaponeurotic fibrosarcoma oncogene homolog F	MAFF	10.18	9.66	10.64	10.78	11.11	11.47	11.49	12.21		10.18	10.8	10.87	10.9	11.15		4	0
RIGG16779	CGATCTGCAGATCAAGCTCTCCATCCGACGTCTCCTGGCTGCCGGCGTCCTCAAGCAGACCAAAG	NM_001044673	693250	ENSGALG00000012313	histone H5	H1F0	6.87	6.75	6.75	6.62	6.87	6.8	6.68	6.71		6.87	7.69	8.13	8.02	9.52		0	1
RIGG16784	TGGGTCAACAGGTATCTCTTGTTCTGAGTTTATACTCGTGTCTATGAAAATGCTATGATCTGGTCCTTCACACA	XM_426332	428776	NA	Na+/H+ exchanger domain containing 2	NHEDC2	8.09	7.55	8.15	8.36	8.6	8.8	9.05	9.56		8.09	8.63	8.68	8.57	8.9		4	0
RIGG16812	GAGAGTATGCTGTATTCCATCCCAAGGGACAACGATGTGCTATTTACACTTCCCAACCTCTCAGGAAAAG	XM_419664	395778	ENSGALG00000012370	hypothetical protein LOC395778	C6orf72	7.71	8.17	8.16	8.15	8.69	9.1	9.24	9.87		7.71	9.56	9.58	9.8	9.16		6	0
RIGG16815	ATTACCTGGCAAGTTACCAGAAACGCCTCTTAGGATAGAACCTCCGTCCTCCTACAAGGTGATGTGCCAG	XM_419664	395778	ENSGALG00000012370	hypothetical protein LOC395778	C6orf72	7.15	7.07	7.11	7.29	7.6	7.98	8.16	8.51		7.15	7.95	8	8.13	7.74		4	0
RIGG16840	TGAAATTCTCATACCTCTGATCTTGATTCCAGTCATGTTAACATGTGCCATGATAATGCTGGTAGTATGGTGCAG	XM_418881	420786	ENSGALG00000012417	receptor (G protein-coupled) activity modifying protein 3	RAMP3	9.67	9.15	9.14	8.77	8.31	8.03	7.62	8		9.67	7.45	7.3	6.79	7.64		0	2
RIGG16842	TGGTCTTTCTGTCTTTGATTACTTTGATACGCATGGAGACTTCACGCTCCGGTCTGTCAGCTGGGAGTAA	NM_205495	396491	ENSGALG00000012420	lectin, galactoside-binding, soluble, 1 (galectin 1)	LGALS1	12.54	9.56	9.48	10.02	12	13.28	13.86	14.99		12.54	13.36	13.44	13.74	14.07		4	0
RIGG16859	ACGAAAAGGGTTCATTAACTGACTTCCTCAAGGCTAACGTGGTTTCCTGGAATGAGCTGTGTCACATTGC	NM_205367	396324	ENSGALG00000012444	activin A receptor, type IIA	ACVR2A	8.14	8.5	8.33	8.31	8.86	9.57	9.82	9.79		8.14	9.87	10.05	10.47	9.81		4	3
RIGG16864	CATTGACACTCAGGCTAATTGGTCGATTGGGACAAATAGGTTTGAAGGAAGGATATCTTTCTGCTGTGAAG	XM_418888	420793	ENSGALG00000012451	hypothetical LOC420793	LOC420793	8.66	9.26	8.71	8.47	8.74	8.84	8.55	8.59		8.66	8.5	8.19	8.39	7.99		1	0
RIGG16866	TCTCCTTATCAGCTATACCACTAATGCCTTCCCAGGAGAATACATCCCCACTGTGTTTGATAACTATTCT	XM_001237031	418044	ENSGALG00000012490	ras-related C3 botulinum toxin substrate 2 (rho family, small GTP binding protein Rac2)	RAC2	6.87	7.09	6.9	6.82	7.01	7.3	7.51	7.86		6.87	7.3	7.27	7.16	7.42		5	0
RIGG16903	TTTCTGACAGAAACGTTGACAGCAACCTTATATCATGGAATAGAGTTGTTTTGCTTCATGGCCCTCCTGG	XM_418892	420798	ENSGALG00000012508	thyroid hormone receptor interactor 13	TRIP13	8.13	8.12	8.28	8.1	8.21	8.52	9.19	9.31		8.13	8.9	8.84	8.97	8.76		4	0
RIGG16908	TAAGCTGTGTAAGGACTGTCAGGTGATAGATGGGAAGAATGTGACAATCACAGATGTTGACATTGTCTTCAGT	XM_418894	420800	ENSGALG00000012515	tubulin polymerization promoting protein	TPPP	6.69	6.61	7.01	7.13	7.13	7.07	7.1	7.47		6.69	6.62	6.56	6.45	6.34		6	0
RIGG16909	TTTCACCACTTCCCACCACCTGTGAGAAAAGCACAGATGTGAGAACAGAAGAGCAGAAATCTCCAGAGGC	XM_001234602	771306	NA	similar to interleukin-3 receptor beta-subunit; rIL-3R beta	LOC771306	6.39	6.42	6.39	6.53	6.43	6.47	6.63	6.51		6.39	6.54	6.49	6.51	6.37		3	0
RIGG16922	TGCCACGAAGCACAAAATCCCAGTCAAATATCTGGAGTTCATTTCTGAAGTCATTATCAAGGTCATTGCT	XM_416292	418056	ENSGALG00000012541	myoglobin	MB	8.41	7.09	8.05	8.36	9.83	10.42	11.52	12.66		8.41	10.33	9.23	7.81	7.91		4	0
RIGG16923	GAAGTACTTCTTTGAGCTGGGAACGTATGACTCAGGACTGGATGTCTGGGGAGGTGAAAACATGGAGCTT	XM_422169	424324	ENSGALG00000012544	UDP-N-acetyl-alpha-D-galactosamine:polypeptide N-acetylgalactosaminyltransferase 5 (GalNAc-T5)	GALNT5	6.68	6.89	6.81	6.56	6.81	6.91	7	7.53		6.68	7.17	6.97	7.15	7.05		5	0
RIGG16961	AGGCTTCTTAAGCAACGTTATTCCTGCCTGGTACATTGAGTATTCTGAACCACTGTTACAGTTCTTTGAT	NM_204246	374094	ENSGALG00000012617	transforming growth factor, beta receptor I (activin A receptor type II-like kinase, 53kDa)	TGFBR1	8.28	8.09	8.21	8.35	8.39	8.46	8.7	9.1		8.28	8.12	7.98	7.92	8.19		4	0
RIGG16964	ATCAGAGTTACCAAAGCAGAAAGCAACAGAATTCCAGAGAATTTGTACCTTTCACCGGGATTACAGAGAG	NM_204700	395437	ENSGALG00000012623	cripto, FRL-1, cryptic family 1	CFC1	10.75	12.28	12.41	12.46	12.1	12.14	11.02	9.83		10.75	10.24	9.75	8.61	7.41		3	2
RIGG16967	TGAAATGTTTGAACCTGTTAATGGAAGTGAGTTCTGGAGATAACAAGGGTCTGGAATTCTGTTATAGGGCC	NA	NA	ENSGALG00000012627	NA	NA	8.92	10.09	9.31	9.22	9.07	8.33	8.3	8.21		8.92	8.39	7.81	7.83	7.61		0	2
RIGG16977	CTCTGACAGAAAGGATAACGCTGAGAATGGAAGAAATGGGTGAGCGCATCAATGACCTTGAGAAGCATGT	XM_429790	420812	NA	hypothetical gene supported by BX932365; BX934295; CR405801	LOC420812	6.93	6.73	6.81	7.04	7.1	7.3	7.27	7.59		6.93	6.89	6.82	6.79	6.71		4	0
RIGG16986	TCTCCTACTCTGTGAAAATTGAGAATAATGAGAACAACTTGGAGTCCGTCAAGAGCTCTATAGATGACCTGAGGA	XM_416309	418073	ENSGALG00000012659	cytoskeleton-associated protein 4	CKAP4	9.36	10.11	10.13	10.46	10.55	11.28	11.42	12.41		9.36	11.61	11.43	11.46	11.38		6	0
RIGG16987	GGACAAAATTAAGGATGAACAAGATATGGTTCACATCAGACGGGAGATTGAGATCATGTCATCCCTCAGC	XM_416310	418074	ENSGALG00000012662	NUAK family, SNF1-like kinase, 1	NUAK1	7.38	7.01	7.58	7.79	7.95	8.6	8.81	9.48		7.38	7.82	8.1	8.06	8.6		4	0
RIGG16988	TGGAGCAGTAGTACCTCTGTTGCATGCTTTGTTTAACCGTGTTCTAAAATGGGTGATGTGTTACAATGTT	NA	NA	NA	NA	NA	8.04	7.6	7.68	7.67	7.83	8.41	8.73	10.29		8.04	7.67	7.54	7.34	7.31		5	0
RIGG16999	CCCTGCAGGAATGTTGCATACTGTACAGAGAAACGAGTGACATTTCATACCGTGTACATAGAGAGATGTTCTA	NM_204282	374150	NA	inhibitor of DNA binding 4, dominant negative helix-loop-helix protein	ID4	13.14	12.08	12.41	12.47	12.29	12.68	12.46	13.16		13.14	12.99	13.15	13.2	13.08		7	0
RIGG17008	CAGTGTCCTGACTTGAAGGAAGTATTTGGAGGTGTTGATTCAAACACAAATGCTTATCCCTGACTAAAACTTGG	NM_001031483	427913	ENSGALG00000012697	solute carrier family 41, member 2	SLC41A2	7.27	7.41	7.87	7.83	8.13	8.48	8.93	9.45		7.27	8.16	8.39	8.07	7.61		4	0
RIGG17012	AACAGAAGTCTTGTCGGGGATTGAAAATGATGTACCGCTATGATGAGGAACAAATAATCAGTCTGGTCAA	NM_001012862	420839	ENSGALG00000012702	Jumonji, AT rich interactive domain 2	JARID2	8.5	9.26	9.02	8.24	8.25	8.14	8.15	7.92		8.5	8.22	8.47	8.23	8.53		3	0
RIGG17023	GGAAGTTCAAATTAACGCGTCCTGACAGCTGATACTGAAAACACTTCAATGCATTCATACCCTTTGGTTTG	XM_416320	418085	ENSGALG00000012719	glycosyltransferase 8 domain containing 2	GLT8D2	6.71	6.45	6.71	6.8	7.02	7.18	7.43	8.06		6.71	7.17	7.1	6.89	6.83		4	0
RIGG17024	AGCTGCTCCGTATGTTGTCAGAACGGCATAGGATTTGTCTTGTCTGTTATTTAAAGTGTACTGTATCACGTA	NM_204750	395510	ENSGALG00000012722	thymine-DNA glycosylase	TDG	11.28	11.27	11.17	11.11	11.04	10.91	10.85	10.86		11.28	10.65	10.79	10.58	10.23		1	0
RIGG17030	ACGTGGGGATAAAATGTAAGAGTCGTTATCTTGCTGCTATATGTCCGTGGCTAATGGAAAATAAATGACGAGG	CR407380	NA	NA	NA	NA	9.55	10.42	9.51	9.07	8.93	8.46	8.75	8.4		9.55	8.29	8.49	8.34	7.83		1	0
RIGG17069	AATGTTCTAGAAACAGCAATTCACCTTCTGGCAATAGTCTTGTCTGCCCTTATCCTTAGTAAGCTTTCTCTGC	XM_001231828	420878	ENSGALG00000012809	peroxisomal D3,D2-enoyl-CoA isomerase	PECI	9.65	9.24	9.2	9.31	9.4	9.61	9.72	9.9		9.65	9.63	9.66	9.59	9.44		4	0
RIGG17083	AAAAGGAAGCTACTTCGCCAGAGATGCCAGTTACTCTCATGCGTACTGTTCCTCCGGTATCAGCCACTAC	XM_416342	418108	ENSGALG00000012842	hypothetical LOC418108	LOC418108	6.77	6.51	6.53	6.43	6.51	6.6	6.89	7.66		6.77	6.85	6.89	6.8	6.61		5	0
RIGG17104	AGAGTCTCTAGAGGTACCAGGATATCGGATTCTGCAACACAAAGATGAATTTAAAGCTGACCATCCGTTTA	XM_418986	420900	ENSGALG00000012873	serpin peptidase inhibitor, clade B (ovalbumin), member 5	SERPINB5	6.32	6.23	6.28	6.34	6.52	6.37	6.49	6.47		6.32	7.88	7.82	7.96	6.75		0	4
RIGG17107	TGTGACACCCTGAAAGAGTTTCAGCTGATCATTTCCTTTTCCTCTGTACATGTGGATACTGTATGAGTTTGTAC	XM_416356	418123	NA	cAMP responsive element binding protein 3-like 2	CREB3L2	10.48	10.82	11.2	11.19	11.44	11.4	11.77	12.12		10.48	10.93	10.91	10.78	10.26		6	0
RIGG17122	GGTCTCTGGAGTCTTGTCCTTTGTATATGTGGAAGCACTGATTTTATGAGAACTGTTCAGACACATTTGCT	CR386207	NA	NA	NA	NA	8.87	9.62	8.91	8.84	8.29	7.74	7.73	7.3		8.87	7.5	7.45	6.89	6.96		1	2
RIGG17125	AAGAAGCTCGAAGATTTTAAGAAAGATGTGGAAGCTAAGAAGAAACCTCCCAGTGACAAGTCCTAAGGGA	XM_429551	418128	NA	hypothetical LOC418128	LOC418128	9.9	10.11	9.29	8.94	9.29	9.45	9.26	9.04		9.9	9.35	9.57	9.46	9.2		1	0
RIGG17127	GGCTGATTTTAAGAAGACGGATTTCATCAATACCCGGACCACAAGAGCCTATAACTCGCTAAGAGATTGA	XM_416362	418130	ENSGALG00000012913	plakophilin 2	PKP2	8.25	8.89	9.6	9.76	9.63	9.51	9.48	9.22		8.25	8.68	8.68	8.41	7.28		0	5
RIGG17137	GGAAGGAGATGAACAGGCTCTTCACATTCCAATCAAAGACTCCAAACAGATGTTTCAAACCTACAAGAAA	XM_416367	418136	ENSGALG00000012936	gonad expressed transcript	GET	8.31	8.63	8.61	8.75	8.43	8.24	7.96	7.55		8.31	8.79	9.01	8.73	8.22		3	0
RIGG17139	GATCGTTCACGAGATGTTTTAGAGCAGCTCATCATCTCAAACAAAATCAAGCAAGTGACATGGACTGTTT	XM_416368	418137	ENSGALG00000012938	antagonist of mitotic exit network 1 homolog (S. cerevisiae)	AMN1	8.33	7.86	7.77	7.7	7.53	7.3	7	7.12		8.33	7.98	8.06	7.71	7.24		1	0
RIGG17163	GTGGCAAAACAACCCCGCCTGAATATACTCAACAATGCTGCAACAGCTCTCATTTTCATCACAGTCATCA	XM_416382	418151	ENSGALG00000012989	ninjurin 2	NINJ2	6.79	6.63	6.75	6.83	6.92	7.02	7.08	7.3		6.79	6.83	6.76	6.53	6.72		4	0
RIGG17170	GTCTTGAATACAGTCTTGCAGTCTTGAGTATCCTGAGGTGTTAGATCTCAAGTAGGCAGATATCCAGCTGA	NM_001031003	420923	ENSGALG00000013002	death-associated protein	DAP	8.4	8.44	8.61	8.74	9.05	9.4	9.5	10.17		8.4	9.52	9.55	9.44	9.07		4	0
RIGG17187	GTGGGACAAGAAGCGTGGAAACCTTCAAATGAGTGGGCTACCTTCTACGATTGGGTGAAAACACGAGATG	XM_001231950	420928	ENSGALG00000013033	carboxymethylenebutenolidase homolog (Pseudomonas)	CMBL	6.84	7.09	7.06	7.11	7.25	7.11	7.32	8.07		6.84	7.56	7.45	7.35	7.19		5	0
RIGG17201	ATCAATTTCAAATCCTGCCACGTTGTGCTATTGGTTCAGCCTATGTTCCTGTGGTGAGACTACGCAGCTG	XM_416398	418167	ENSGALG00000013057	ubiquitin specific peptidase 18	USP18	8.16	7.87	8.1	8.13	8.36	8.35	8.76	9.34		8.16	8.46	8.62	8.28	8.35		5	0
RIGG17210	GCTGTTGGCTTTATGAATCAGTGGGTGGTAAACACTTTTCTCCATATTTGAATATGCATTGGTGCCTCGAA	NM_001030768	418172	ENSGALG00000013069	2,3-bisphosphoglycerate mutase	BPGM	10.69	11.47	11.66	11.62	11.68	11.07	10.81	10.64		10.69	11.13	11.11	10.96	12.02		3	0
RIGG17212	TGTCATTCCCAAGTCTGACAAACAGCAACGCATTAAGGAAAACATGCAGGTGTTTGACTTCGAGCTGTCT	NM_204629	395338	ENSGALG00000013072	aldo-keto reductase family 1, member B10 (aldose reductase)	AKR1B10	7.52	6.41	6.9	7.13	8.6	8.94	9.37	9.52		7.52	11.13	11.74	13.03	12.16		4	3
RIGG17219	ACAGAAGATCCTATTGCATACGGGGACATTACTGTCGAGATGCTGTCTGAGGAAGAACACACAGATTGGGT	NM_204122	373911	ENSGALG00000013085	protein tyrosine phosphatase, receptor type, O	PTPRO	6.85	7.43	7.39	7.46	7.07	6.79	6.59	6.34		6.85	6.67	6.52	6.67	6.29		3	0
RIGG17222	TGACCAAAACTTCGGATATACTTCCTGCATCTTCTGCCTCCTTAAGCGAACAGATTCATGCAGGGTTCCC	XM_001234038	420946	ENSGALG00000022914	fidgetin-like 1	FIGNL1	6.83	6.64	6.63	6.55	6.55	6.56	6.74	6.67		6.83	6.76	6.71	6.66	6.7		1	0
RIGG17253	GCTCTTGAGTGGCGTCCAGGTTCTACTGCACAGATCCTCTCAGACTTGGATTTAACATCCCAAAGAGATGG	XM_423623	425938	ENSGALG00000013146	plexin B2	PLXNB2	6.86	6.82	7.12	7.28	7.43	7.69	7.69	7.88		6.86	7.5	7.54	7.58	7.21		4	0
RIGG17293	TAGACAAAAGCTTACGCATGTCCTTATTGCAGCAATAATTGGAGCCGTACAGATTGCCATTATAGTTGCA	XM_419072	420985	ENSGALG00000013212	transmembrane protein with EGF-like and two follistatin-like domains 1	TMEFF1	7.3	7.34	7.15	7.1	6.69	6.64	6.59	6.67		7.3	6.81	6.71	6.6	6.72		1	0
RIGG17367	TACGCCCTGAAGTCATGCAAGATTTGCTAGAAAGTACAGACTTTACAGAACACGAGATCCAGGAGTGGTA	NM_205143	396048	ENSGALG00000013363	neurocalcin delta	NCALD	6.96	8.98	7.8	7.28	7.16	7.34	6.98	6.63		6.96	7.39	7.33	7.35	7		3	0
RIGG17368	CTTCATGTACTGATTCTGAAATTTTGATAACTTTGGCGGATGTTGCATGCTGGGAACACTGAGCTTTGAT	XR_027243	425750	NA	similar to Protocadherin beta 15 precursor (PCDH-beta15)	LOC425750	7.62	7.27	7.42	7.65	7.76	7.67	7.73	7.83		7.62	7.47	7.29	7.04	7.27		4	0
RIGG17383	AAAGATCGCCATAAAGACTTTCCTGACGTTGTCTCTGGGGCCTATGTTATTGATGTAATTCCAGAAACAC	BX934487	423941	ENSGALG00000009546	similar to serine protease	LOC423941	7.33	7.69	8.07	7.98	8.35	8.32	8.85	9.42		7.33	9.13	9.13	9.08	9		6	0
RIGG17384	CCTTTAATTGTCCCGAATGTCCAAGGAGCTTTAAACACAGTTCCGCACTTTACTCCCACCAGTTTATCCA	XM_428609	431057	NA	hypothetical LOC431057	LOC431057	7.34	7.47	7.17	6.86	6.59	6.51	6.52	6.62		7.34	6.58	6.58	6.43	6.4		1	0
RIGG17386	CACTGTCGAGGGAATCGGTAAATAGCTAAGAAGGGCGTGAGGTACAAAATGTCTCCTTTGTAGATTCCCT	NM_001006384	420987	ENSGALG00000013397	exocyst complex component 3	EXOC3	9.65	9.67	9.87	9.87	9.92	9.89	9.96	10		9.65	9.84	9.66	9.64	10.26		6	0
RIGG17418	AAGGAATTCTTTGTCACAACAGCTCCGTGGTCAGTAATAGATCAGCAAGCGATCCATCCAGAGCTCAATG	XM_421817	423958	ENSGALG00000009738	C-terminal binding protein 2	CTBP2	8.85	8.69	8.14	7.94	7.86	7.88	7.92	8.37		8.85	7.62	7.68	7.69	8.15		1	0
RIGG17424	TTCACGCCCCGCATGACGCCGGACTTCACCGTCTACATGATCAAGTACCTCATGACCCTCATCGT	NM_204222	374061	NA	frizzled homolog 2 (Drosophila)	FZD2	7.96	7.89	8.03	8.03	8.08	7.98	8.12	8.45		7.96	7.91	8.03	7.93	7.89		5	0
RIGG17468	TCTGCCACAGTCTCAAATATGACAAGCTGTACAGTGACAAGAATTCTTTGTGTTATGTTGGTCTTATCTGGG	NM_205362	396319	ENSGALG00000013576	melatonin receptor 1A	MTNR1A	6.77	6.34	6.38	6.23	6.25	6.27	6.35	7.12		6.77	6.25	6.23	6.2	6.25		5	0
RIGG17486	AAATGGTGGGCTGATCATTGCGGAATGAAATTCAGTACTAGAGACAGGGACAATGACAACTATGAAGGCA	XM_420683	422728	ENSGALG00000013606	fibrinogen-like 1	FGL1	6.77	6.68	7.18	7.36	7.82	7.99	7.82	7.88		6.77	7.7	7.75	7.26	7.02		4	0
RIGG17489	CAGGGGTCACATCTGAATGTCAGCAAGAAAGATCTCAAATTAGAAACAAAGAGAAGGCTATGCAAATGCT	XM_419682	421643	ENSGALG00000013609	mitochondrial translational release factor 1-like	MTRF1L	8.11	8.34	8.22	8.06	8.03	7.98	7.83	7.78		8.11	8.1	8.3	8.12	8.12		3	0
RIGG17496	TTCTCAGGTATAGAAACTCTTGTGGGAGCATGACAGTGGCTTTTAACTGAAGTTACGTAGCAGGGAGCAC	NM_001031010	421004	ENSGALG00000013626	geminin, DNA replication inhibitor	GMNN	9.74	8.62	8.65	8.67	8.55	8.3	8.26	7.92		9.74	8.64	8.71	8.66	8.6		1	0
RIGG17497	CATTGAGAAGATAGTCTGTCTCCTGTTTTCTCGGTGGAAGGGATCTGATGAACCTTTTAGGCCTGTTCAG	XM_419091	421005	ENSGALG00000013628	similar to cDNA sequence BC005537	C6orf62	8.25	8.16	8.2	8.04	8.41	8.46	8.67	8.7		8.25	8.75	8.74	8.8	9.28		4	0
RIGG17499	CAGTGAAGGGTTCCTGTAAGCAACTAGTTTCACATTATGGGAAGTGTGAAGCAAGCTAATACAGAGTGTA	XM_419092	421006	NA	thioesterase superfamily member 2	THEM2	10.55	9.13	9.24	9.47	9.34	9.47	9.47	9.77		10.55	9.86	9.87	9.98	10.54		7	0
RIGG17556	ATAGTGTGACTGATAGAATGTAAAGAAGGTATGTGCTTGATGCAGCATCCCCATACACTGAAGGCGTGGT	NM_001097535	769754	ENSGALG00000013733	general transcription factor IIH, polypeptide 5	GTF2H5	11.21	11.78	11.4	11.06	10.97	10.78	10.55	10.71		11.21	11.3	11.18	11.41	11.43		1	0
RIGG17569	CATCATCTTCCTCGCTCCTTTCCATCCACTACAAATTCTGTAACATTGCCTCATTTTCATCATGCCTTCA	XM_419703	421664	ENSGALG00000013754	pleiomorphic adenoma gene-like 1	PLAGL1	8.17	8.44	8.54	8.64	8.44	8.28	8.29	7.66		8.17	7.82	7.59	7.22	6.88		3	0
RIGG17614	ACATCCCTAGATTGGAATAGCGAAGGTACACTTCTAGCAACTGGGTCTTACGATGGCTTTGCAAGGATATG	NM_001031369	426284	ENSGALG00000013837	transducin (beta)-like 1X-linked receptor 1	TBL1XR1	7.44	7.43	7.28	7.47	7.64	8.06	8.07	8.32		7.44	7.93	8.07	8.08	8.78		4	0
RIGG17620	ATCCAGCCTCTTGACAAAATCCTGGTTTGAATTGACTTACTCAACTGCTGTGCTAATCTCAAGGGGCAGG	NA	NA	ENSGALG00000013848	NA	NA	8.5	9.28	9.25	9.19	9.09	8.85	8.56	8.38		8.5	8.85	8.67	9.49	8.66		3	0
RIGG17631	TGGAGAGTAAAGATCAGGTGGAGAAAATAAATACTAGCCTGTCCACTAAAGTTCAAGATGGCACAGATGGA	XM_419126	396409	ENSGALG00000013867	protein tyrosine phosphatase, non-receptor type 2	PTPN2	8.7	8.49	8.33	8.21	8.32	8.4	8.85	8.95		8.7	9	8.93	8.9	9.84		5	0
RIGG17648	GATGGCAAGGCAAAGTTACCATTGGGAACACTGAGTAAATCTGAATGGGAAGCAACAAGTATTTACTTGG	XM_419132	421046	ENSGALG00000013889	RNA (guanine-7-) methyltransferase	RNMT	7.52	7.89	7.76	7.65	7.56	7.44	7.34	7.32		7.52	7.25	7.49	7.32	7.34		3	0
RIGG17663	ATCATCCAGCACATGATAGATCACGAAAAGATGATGCTTTTGTTGAAGTGTCACATCACTGAGATTCAGGC	XM_419727	421690	ENSGALG00000013912	hypothetical LOC421690	LOC421690	6.39	6.34	6.22	6.33	6.32	6.33	6.27	6.36		6.39	6.83	6.45	6.92	6.67		1	0
RIGG17674	GGGCTACCGAACTGAGGATGCATGAACTCCAACTCATATTCAGCTGGAATAAAGAAACCACATAAGGAAGA	XM_001232309	769105	NA	hypothetical protein LOC769105	LOC769105	6.77	6.59	6.45	6.5	6.67	6.38	6.42	6.88		6.77	8.51	8.71	9.69	12.47		0	1
RIGG17695	TGCATTGGTAAAGTATTTTGTTGCCTTCATTACACAGTTTGAGAAACGTTGACATCGCATACCCCGCGTT	NM_001031155	422760	ENSGALG00000013968	sarcoglycan, beta (43kDa dystrophin-associated glycoprotein)	SGCB	9.4	9.35	10.02	10.03	10.16	10.08	10.23	10.38		9.4	9.78	9.95	9.54	9.58		2	0
RIGG17700	ACGGCATATGCATTTGTGATACAATATATTCCATTCATTTTGTTCCTTCGGCCTGACCTCATGTGCTGGC	NM_001012941	426765	NA	adenomatosis polyposis coli down-regulated 1	APCDD1	7.55	8.17	8.27	8.19	7.82	7.61	7.42	7.14		7.55	8.08	7.92	7.61	6.81		3	0
RIGG17702	AAAGGCAGAGATCAAACAAAACCTACCACGCGTGTATCTTTTGTCTGAGACCTGTGGAATATGTAGATGC	XM_419734	421697	ENSGALG00000013982	transcription factor 21	TCF21	15.13	14.89	14.69	15.04	14.62	14.16	13.85	12.8		15.13	13.54	13.27	12.87	12.39		1	2
RIGG17703	GCGAAGGGTCCAATAGACAGCAATTAGCACCAGCAGAATGAAGATGAACGGTCATATACATAACCTTAAT	CR385538	NA	NA	NA	NA	7.54	8.64	8.43	8.45	7.94	7.43	7.17	7.15		7.54	7.02	6.75	6.56	6.69		3	2
RIGG17717	AACGACTTCAATTACGGTTACCTCTTCCCCAACTACGGCGTCAACAAGCAAGATCTGTACTATGGGGTGC	XM_424007	426350	ENSGALG00000014016	mex-3 homolog A (C. elegans)	MEX3A	9.62	10.05	9.82	9.69	9.61	9.36	9.12	9.06		9.62	8.72	8.51	8.58	8.03		3	2
RIGG17719	TTTTCTTTCCCTTGGGTTTCAGGAGACTTTCATTCCATCATAACGACGTTCCTGGGAACATCCCCTCTTC	NA	NA	NA	NA	NA	10.45	10.46	10.54	10.34	10.24	10.02	9.8	10.06		10.45	9.25	9.16	8.79	9.14		0	2
RIGG17722	GGTATCAAAGGATGCAGGTGAAGAAGACCTAAAGAAGGCTTATCGCAAACTTGCTTTGAAGTTTCACCCA	NM_001031375	426362	ENSGALG00000014026	DnaJ (Hsp40) homolog, subfamily B, member 14	DNAJB14	7.58	7.84	7.9	8.02	7.97	8.06	7.89	8.1		7.58	7.99	7.96	8.03	7.74		6	0
RIGG17728	GGGCTACAGCTGTTTAGAAATAGGGTCTATTTCCCTCACTGGTAGATATTCATTCTTGCCTTCAGAGAAGA	XM_416438	418211	NA	sarcospan (Kras oncogene-associated gene)	SSPN	6.7	6.79	7.73	7.57	8.09	8.12	8.2	7.99		6.7	7.59	7.54	7.2	7.38		2	0
RIGG17729	CACTCTCTGGTGCATCACAGTGTAACCCTTCACTCTAGAAGAAAACAGTATTCGTTGTATGTTCTATGGGT	CR391133	NA	NA	NA	NA	8.85	9.07	10.68	10.97	11.41	11.14	11.01	10.85		8.85	10.35	9.91	9.25	9.82		2	0
RIGG17740	ATGACCCCAACGTACACATTGACCCCAACGACCCCAATGACCCCAACGACCCCAATGACCCCAAC	NA	NA	NA	NA	NA	8.55	8.95	8.92	8.39	8.31	8.66	8.77	8.82		8.55	10.34	10.24	10.8	10.62		0	4
RIGG17793	GTGGACCAGAACACGGACCAAGTGTTGATTGCCTTAGTACATCACCAAAAGCCACATTAGAGAACACCTCCTTTA	NM_001012539	418224	ENSGALG00000014140	ADP-ribosylation factor GTPase activating protein 3	ARFGAP3	7.77	7.81	8.32	8.51	8.68	9.02	8.92	9.44		7.77	8.52	8.62	8.6	8.71		4	0
RIGG17847	CTGCCTGCGCTCCGGGGCCAAGATCTTTCGATGGAAGAATGCTGTGACAAGGGTGTTGAATGGGC	NM_204165	373979	ENSGALG00000014233	fibulin 1	FBLN1	7.33	7.08	7.2	7.26	7.79	8.35	8.32	9.35		7.33	8.42	8.39	8.69	7.5		4	0
RIGG17865	CACCGAGCAGCATGAGAACTTTAGGAAACAACAGACTGAGAAAATAAAGGACCAAGAAATCAGTTCCAAGG	NM_001080212	770302	ENSGALG00000014261	ubiquitin carboxyl-terminal esterase L1 (ubiquitin thiolesterase)	UCHL1	8.62	10.3	10.34	10.67	10.82	10.91	10.28	10.08		8.62	9.95	10.02	8.94	8.47		0	5
RIGG17898	CTTCTCAGTCAGCCTTTTCGTCAATCGATTTGGCAGGAGAAACTCCATGCTGTTGGTGAATGTCTTGGCT	NM_205511	396517	ENSGALG00000014324	solute carrier family 2 (facilitated glucose transporter), member 3	SLC2A3	6.97	6.85	6.86	6.91	7.29	7.83	8.11	8.71		6.97	7.95	7.71	8.25	7.88		4	0
RIGG17922	TACCGAACAGAGCATGCCCAGGATGATTTGGATGAAGTTGGTAGAACAGAGACTTACATTATTGACTGTCT	XM_422958	425734	ENSGALG00000000258	HEAT repeat containing 1	HEATR1	8.59	8.71	8.6	8.43	8.12	8.08	8.1	7.94		8.59	8.25	8.07	8.3	8.09		1	0
RIGG17931	AAGATGGCAAGATCAGAAAATACAAACCCAACCTCTTCGCCACAATGTTTGGTCCGTACTCCATCCTGGG	XM_420760	422810	NA	superoxide dismutase 3, extracellular	SOD3	7.6	7.83	7.96	7.92	8.41	8.61	9.04	9.3		7.6	8.52	8.48	7.88	7.56		4	0
RIGG17961	ACGAGCTTTGGATACTATGAATTTTGATGTCATCAAAGGCAAACCGGTGCGCATTATGTGGTCCCAGCGT	NM_001031597	430997	ENSGALG00000014484	poly(A) binding protein, cytoplasmic 1	PABPC1	8.42	8.93	8.55	8.74	9.2	9.52	9.81	10.31		8.42	10.72	10.61	10.75	11.06		6	3
RIGG17981	TCGCTCAAAGTCCAGATCACCATCTCCAAAGAGAAGTCATTCACCATCAGGAAGCCCTTGAAGGAGGAAC	NM_001031368	426265	ENSGALG00000013819	splicing factor, arginine/serine-rich 7, 35kDa	SFRS7	10.55	10.18	10.04	10.01	9.84	9.81	9.41	9.34		10.55	9.84	9.97	10.19	10.1		1	0
RIGG17983	ATGGGAGGCGAATTTGGAGACGAAGACGAAAGGCTTATCACTAGATTAGAGAATACACAGTATGATGCAGCAAA	NM_204829	395631	ENSGALG00000014485	LIM domain binding 2	LDB2	7.22	7.11	7.01	6.94	6.86	6.95	6.94	7.3		7.22	7.29	7.43	7.55	7.68		5	0
RIGG17986	AGGGCAACACTGAGATAATCAATGACCGGCTCAAGAAGGCAAATCTTCAGATCGATCAGATGAACGCCGA	NM_205477	396469	ENSGALG00000012533	myosin, heavy chain 9, non-muscle	MYH9	6.87	7.06	7.26	7.36	7.29	7.61	7.51	8.04		6.87	7.49	7.44	7.78	7.25		6	0
RIGG17996	TGTTTGTAAAGTTATGCATCACAACAGTCCGATCTCAGCAAAGTTACTGCAACCTCCCAGATTTTATTCTCC	XM_420773	422826	NA	fibroblast growth factor binding protein 1	FGFBP1	6.34	6.43	6.53	6.69	7.12	7.41	7.75	7.52		6.34	8.5	8.45	8.55	8.1		0	3
RIGG18009	TAATGTCTGCTTCACCTTCTAGACAGTCAACGCTCAGCAAAGCAACAAACTACAGAACCCTAAACTTAAT	NM_204876	395689	ENSGALG00000014528	enolase 2 (gamma, neuronal)	ENO2	6.7	6.58	6.63	6.71	7.02	6.89	6.96	7.34		6.7	7.92	7.45	6.88	6.95		4	0
RIGG18064	TATTCAGATTGAAACAGGTGCCAAAGTCTTTCTTCGTGGAAAAGGCTCAGGTTGCATAGAACCAGCATCA	NM_001031328	425070	ENSGALG00000014652	similar to BLOM7 alpha	KIAA0907	6.35	6.32	6.33	6.53	6.33	6.32	6.26	6.36		6.35	6.41	6.43	6.49	6.54		7	0
RIGG18079	TCAATATTGTAGAAATCAGTAAGATAAGAAGCTCTGCATAGCTGGGGATATGACTGAGCCTGTGCCAGTG	XM_424710	427118	ENSGALG00000014673	Rieske (Fe-S) domain containing	RFESD	6.62	6.74	6.58	6.46	6.54	6.56	6.56	6.65		6.62	7.17	7.39	7.73	9.04		0	1
RIGG18080	GTACCTGAAGCAACTTGCCGAATACAGGAGTTACATCCACTCTCAGAGATGCCACTGCACAATAATGTAA	XM_429123	431569	ENSGALG00000014675	Rho-related BTB domain containing 3	RHOBTB3	6.62	6.37	6.39	6.5	6.34	6.42	6.4	6.92		6.62	6.55	6.5	6.55	6.46		5	0
RIGG18081	GAACCGTCCCTCGTGTGTTTATTGGGACAAAATGCATTGGAGGATTTTCAGATCTGCAGAAGATGGAACA	NM_205160	396069	ENSGALG00000014676	glutaredoxin (thioltransferase)	GLRX	7.36	6.42	6.78	7.04	8.42	10.09	9.85	11.41		7.36	10.67	10.82	11.65	10.02		4	3
RIGG18101	TTCCGTTCTGGAAAATGTCAAATTCTTGTGGCAACTTCGGTAGCATCAAGAGGCCTGGATATTGAAAATGT	NM_204708	395447	ENSGALG00000014713	DEAD (Asp-Glu-Ala-Asp) box polypeptide 4	DDX4	7.05	7.56	6.7	6.37	6.17	6.31	6.17	6.32		7.05	6.25	6.25	6.46	6.36		1	0
RIGG18110	TTGTTTCTCCACTTCTGGTACCATGCCTACACAAAGGGACAGAGACCTCCAAAGATGACAAGAAATGGCA	XM_429134	431579	ENSGALG00000014730	ELOVL family member 7, elongation of long chain fatty acids (yeast)	ELOVL7	8.51	7.79	7.79	7.73	7.72	7.65	7.36	7.04		8.51	7.78	8.15	8.28	7.22		1	0
RIGG18123	GGTAAAACTGCACACCAATCTGTTACCAGCTACCACAGTTTCTTACCAAAGGTGCCGTGTAAAATAAGTT	XM_001232069	427161	NA	hypothetical gene supported by CR387024	LOC427161	6.82	6.68	6.83	6.82	6.71	6.8	6.7	7.09		6.82	6.61	6.63	6.57	6.62		5	0
RIGG18141	GCTGGAGTAAATAACCTAACTGTCCAAGTGGAGAAGGAAGCTTATTTTCAACACATGTCTGGCCTCAGTAC	NM_001031419	427173	ENSGALG00000014787	solute carrier family 30 (zinc transporter), member 5	SLC30A5	9.79	9.62	9.65	9.47	9.32	9.41	9.39	10.19		9.79	9.66	9.93	9.99	9.68		5	0
RIGG18149	ACGGCCGACCTCCCAGGATTTAGCAGGGTTTTGGGATATGCTGCAGTTGTCCATAGAAAATATTAGTATGA	XM_426074	428520	ENSGALG00000014793	discs, large (Drosophila) homolog-associated protein 1	DLGAP1	6.51	6.33	6.43	6.4	6.42	6.46	6.36	6.59		6.51	6.32	6.36	6.31	6.37		7	0
RIGG18159	ATGCGTGTCTTGTTCAATGGACTGCGACGTAATAAACCGAATTTTCAGGATATGCAATCTAACAAGACCAC	XM_419748	421711	ENSGALG00000014783	protein tyrosine phosphatase, receptor type, K	PTPRK	7.86	8.49	8.29	8.14	7.93	7.61	7.59	7.25		7.86	7.31	7.38	7.24	6.74		3	0
RIGG18168	GCAGGGAGGAATATCAGGCTTAGTTGATGTTTTGAAGTTATCTTCAGTGTTGTACAGGGTCTAAGTTGGC	XM_429872	421716	NA	hypothetical gene supported by CR385186	LOC421716	14.26	14.79	14.14	13.87	13.08	12.37	11.86	11.49		14.26	11.78	11.9	11.96	12.01		1	2
RIGG18171	AATCATTTGATATCAGGTGAAAGTGAGAGGACATGTGCAAACTCAGAAATTCCGCATGCTATGGAAACAG	NM_001006386	421059	ENSGALG00000014836	lipin 2	LPIN2	9.97	10.67	10.63	10.38	10.11	9.74	9.63	9.45		9.97	10.07	10.02	10.14	11.89		3	0
RIGG18172	AGAAAGAAAAGAAGAGGGATTATAGAGAAAAGGCGCCGGGATCGTATAAATAACAGTTTATCTGAGCTGAGGC	XM_419754	421718	ENSGALG00000014837	hairy/enhancer-of-split related with YRPW motif 2	HEY2	6.37	6.29	6.32	6.37	6.28	6.29	6.32	6.62		6.37	6.26	6.26	6.36	6.31		5	0
RIGG18192	AGAGACAAACTTTGTAAGAGAAATAAAGGATGGCAGAATGGTAATGACTCTTACCTTTGGTGATGTGGTGGC	NM_205308	396246	ENSGALG00000014866	fatty acid binding protein 7, brain	FABP7	10.64	11.91	10.28	9.92	10.05	9.93	9.91	10.19		10.64	10.55	10.44	10.76	11.36		1	0
RIGG18194	GCGGAAGTATGACACGTCACTCAAACCTGAGATGGTAACGAAAGGATTAGTAAAGGCTTGCAGTAATTTGTA	NM_001031074	421722	ENSGALG00000014868	serine incorporator 1	SERINC1	12.26	12.85	12.62	12.74	12.69	12.48	12.56	13.58		12.26	12.39	12.34	12.09	12.98		6	0
RIGG18196	CATATGCATCCTTACTTTGGAAGCACAATGGAAGGCAAATGTTTGTTGCTCTGAATGGAAGGGGAGCCAC	NM_204696	395432	ENSGALG00000014872	fibroblast growth factor 10	FGF10	6.58	6.41	6.4	6.36	6.47	6.56	6.48	6.79		6.58	6.53	6.53	6.65	6.95		5	0
RIGG18197	GATGCAGTCAGTGCTGATCTTGTTCCAGTGGAGGTGGTACTTAACAGTCTCAAGCAGGAGATTTTAACAA	NM_204586	395278	ENSGALG00000022996	gap junction protein, alpha 1, 43kDa	GJA1	10.59	9.67	10.24	10.46	11.1	11.62	11.74	13.19		10.59	12.34	12.4	12.72	12.35		4	3
RIGG18211	GCTCTTTGTGAATTTCTGCCTGATCTTAATTTGCCTCTTGCTGATCTGTATCATTGTGATGCTCCTCTGA	NM_205410	396378	ENSGALG00000014893	phospholamban	PLN	7.03	7.07	8.09	8.32	9.01	8.7	9.1	8.63		7.03	8.63	7.99	6.86	6.67		2	0
RIGG18216	CCATGGAAAGGAATTGATGTCTGTTTACAACCACCTGTGACCCATAAGTCTGGTTCATAGTCCTTTCTTAA	XM_419766	421733	ENSGALG00000014899	similar to Hypothetical protein D10Ertd438e	NUS1	12.05	11.36	11.76	12.01	12.01	12.17	11.78	12.29		12.05	11.87	12.03	11.92	11.95		4	0
RIGG18223	GTGTGTGGTGGATCAAACTAATAACGCCTACTGTGTGACATGTAATCGAATTTGCCCTGAGCCTACCTCC	NM_205200	396119	ENSGALG00000014908	follistatin	FST	6.84	6.65	6.94	7.06	7.6	8.24	8.16	7.58		6.84	8.67	9.12	9.89	8.16		0	3
RIGG18225	CCAAGCCAACGAACAAAATCTGAAGGATCTCCAGGAACAGCATAAAGAATATGAAAACAGAACTTCTGCC	NM_001039599	421061	ENSGALG00000014910	collectin sub-family member 12	COLEC12	7.09	7.4	8.43	8.7	9.22	9.52	9.35	7.86		7.09	9.01	9.08	8.71	8.22		2	0
RIGG18232	CTACTTTTGTTCGTGCTTCTCCCAGAACTATGTCTACAAGATCCTCAGCAAACCAGTCATTCCGAAAAGC	XM_419151	373970	ENSGALG00000014922	Rho-associated, coiled-coil containing protein kinase 1	ROCK1	8.86	9.58	9.23	8.47	10.31	10.15	12.96	10.68		8.86	9.47	9.27	8.23	8.62		4	0
RIGG18233	AATGGCACAGAATGAATTAAAGGCACAAGCTTTTGAAGCAGATAACTTGAAGGGTTCTGAGAAGCAACTG	XM_419151	373970	ENSGALG00000014922	Rho-associated, coiled-coil containing protein kinase 1	ROCK1	9.14	8.98	9.27	9.32	9.29	9.28	9.36	9.76		9.14	9.58	9.72	9.3	10.3		4	0
RIGG18237	TCAGAAGTACTTTCTACCCCTCAGCTTCATTATTCCCCTTTGAAATGGGTATATTTACATGGCCTGTTGT	CR385280	NA	NA	NA	NA	6.62	6.49	6.5	6.29	6.38	6.43	6.54	7.03		6.62	6.69	6.68	6.65	7.28		5	0
RIGG18276	AAATGTTGCAGATCACAAGAAAGGAGCAAAGAAAGCTAGGATAGAGGAAGACAAGAAAGAGACAGAGGAC	NM_204831	395635	ENSGALG00000014991	histone deacetylase 2	HDAC2	11.71	11.6	11.16	10.6	10.59	10.49	10.71	10.71		11.71	10.1	10.33	9.91	9.84		1	0
RIGG18292	GGAGCACAGTTTGCAGATGATGAAAGAACAGTTGCTGCTAGAGACGATGAAACTATATATACAATCTCTGGGTG	XM_424807	427220	ENSGALG00000015020	similar to MGC83830 protein	TMEM171	8	7.2	6.92	6.94	7.08	7.25	7.18	7.96		8	7.08	7.01	6.83	7.31		7	0
RIGG18294	CAACTCGGGCACAATTTGAAACTCTTCAACAGCTGGTTCAACATTATTCAGAGAAAGCTGATGGTTTGTG	NM_205349	396294	ENSGALG00000015022	FYN oncogene related to SRC, FGR, YES	FYN	6.99	7.01	7.15	7.23	7.49	7.37	7.73	8.1		6.99	8.13	8.15	8.21	8.25		4	0
RIGG18306	AGCAGAATTTCTACCACTGTCTTCCCTATATCTCAGTCATCTTGCCTTGATAAACCTGATAACGCTGCAT	XM_424814	427227	ENSGALG00000015047	similar to KIAA2026 protein	LOC427227	7.82	8.21	8.04	7.88	7.78	7.73	7.73	7.72		7.82	7.48	7.65	7.45	7.42		1	0
RIGG18325	GTTCGTGTAAGCATCCTCTGGGGTAGAGCATTTTAAGGTGTGCCGTCTCAGACTGTGACAGTTTACCAGC	BX950826	418345	NA	uroplakin 1B	UPK1B	7.12	7.58	7.89	8.12	8.16	7.72	7.46	7.01		7.12	7.94	7.72	6.97	7.17		3	0
RIGG18331	GTGTGCAGGATCAGGTTTACAGTGTTCGCTCAATGGCTGGTGATGTCTACGAAATCTTCCGATCGGCATC	NM_001031420	427237	ENSGALG00000015090	adipose differentiation-related protein	ADFP	8.67	8.96	9.39	9.46	9.79	10.06	9.85	10.35		8.67	9.83	9.78	9.9	9.96		6	0
RIGG18342	AAGAATTTCATCCCACTAAATGCACAGAAAGAGAGAATGTGCTGAAGCTCTACCCACTGAAGTCATGCAGTG	XM_424828	427245	ENSGALG00000015110	chromosome 9 open reading frame 61	C9orf61	6.36	6.4	6.32	6.38	6.42	6.43	6.45	6.3		6.36	6.45	6.42	6.67	6.55		3	0
RIGG18348	ATCTCGTGCACCCTCCGTCATTCGAATAAAGCAAGAGCCTCTGGACTAAAATGGACATGTTTCTTTATGC	XM_001231830	421087	ENSGALG00000015124	potassium channel tetramerisation domain containing 1	KCTD1	9.97	10.11	9.55	9.52	9.14	8.76	8.57	8.45		9.97	8.46	8.25	7.88	7.77		1	2
RIGG18354	TTGGAATCAGACGTCTTGATGAAAGGCCAATCCATGCAGAACCTCAGTATCCAGTCAGATCAGCTGCTCC	NM_001001615	414745	ENSGALG00000015132	cadherin 2, type 1, N-cadherin (neuronal)	CDH2	8.48	9.46	9.66	9.57	9.21	8.96	8.7	8.6		8.48	8.16	7.96	7.59	7.39		3	2
RIGG18357	TATCCAAGGAAATCATGTTATTGTCTGACAGACGTTTGCCATCATTGACCGCTTGAATGCCAGTCTGTGC	XR_027225	427250	ENSGALG00000015138	similar to KIAA1412 protein	LOC427250	6.67	6.7	7.16	7.33	7.59	7.9	7.71	7.69		6.67	7.69	7.78	8.14	7.65		2	0
RIGG18362	GTAACAGTTGCACCACTTTGCATGGAAAACCATACCTGACATAGCTACTGTAGACTTAAGTGGTAGCTGGAA	NM_001031424	427254	ENSGALG00000015144	zinc finger, AN1-type domain 5	ZFAND5	8.85	9.4	8.94	8.94	8.64	8.37	8.04	8.23		8.85	8.34	8.29	8.28	8.31		1	0
RIGG18365	TACAGCAAGCATGACATGAACAAAGTACTTGATTTGGAGCTGAAAGGTGATATTGAAAACTGCCTGACTG	NM_206906	404271	ENSGALG00000015148	annexin A1	ANXA1	8.31	6.93	7.36	7.54	8.28	8.97	9.52	11.14		8.31	9.96	10.19	10.65	11.24		4	3
RIGG18388	TGTTTGGTTCTGGCAGTACTTGTTCCGACTCTAAACAGTGTAAAGTTCTCTTAACAGCAAAGCTGGCTGC	NM_204431	395074	NA	coiled-coil domain containing 80	CCDC80	13.09	13	13.2	13.37	13.54	13.55	13.52	14.2		13.09	13.2	12.95	12.93	12.42		4	0
RIGG18393	CCTTACAGTCAATTTGGGTATGGACAAGACTTGAGTGGTTTTGGACAAGGTTTCTCTGATCCCAGCCAGC	NM_001031428	427266	ENSGALG00000015200	DAZ associated protein 1	DAZAP1	10.12	10.04	10.01	9.99	9.67	9.38	9.29	9.35		10.12	9.35	9.41	9.64	9.5		1	0
RIGG18420	GGACTCTATCATTTGCTGTAAGTGCCACTTAATCTCCTGTGCTGATAGAGCAGTAACCATTATGAAGGTCTT	XM_424376	426764	ENSGALG00000012915	minichromosome maintenance complex component 4	MCM4	10.52	10.39	10.27	10.42	10.49	10.27	10.23	9.54		10.52	10.11	10.03	10.25	10.37		1	0
RIGG18421	CTTTAAGAGTGATCAGCTGATGTTGTCATCCCTTGTTGATATTGCCTTGTGAAGGACTGGTGATACCCTC	XM_416596	418377	ENSGALG00000015240	coproporphyrinogen oxidase	CPOX	9.92	9.98	9.69	9.73	9.71	9.38	9.52	9.51		9.92	9.99	10.22	10.02	11.18		1	0
RIGG18428	CTTAACATGCATCTCCAAGAAGGTAGACTTGTGCTAGCCTATATTTTGTTTCTGAGCATGGCTCTTAGCAC	NM_001031019	421114	ENSGALG00000015250	protein-L-isoaspartate (D-aspartate) O-methyltransferase domain containing 1	PCMTD1	6.61	7.32	6.9	6.72	6.73	6.53	6.57	6.75		6.61	7.1	7.19	7.15	7.84		3	0
RIGG18430	TCAACATTTACACTGTAACTGCTCAAGCTAGGTTGGAATTTCTCATAGTTGGGGTTTAAAGTGTACCGCT	NM_001030783	418379	NA	discoidin, CUB and LCCL domain containing 2	DCBLD2	10.87	11.11	11.28	11.03	11.1	11.1	11.83	12.1		10.87	10.19	9.91	9.33	9.66		0	5
RIGG18435	AGAGATCAGAAGCTGAGGAGAATGATGGATATCCCTGAGATAAAGAAAGAAACAATTGACCTACTGGAGATGAGG	XM_416600	418381	ENSGALG00000015267	similar to RIKEN cDNA 2610528E23	C3orf26	9.51	9.97	10.01	9.94	9.87	9.29	9.06	8.82		9.51	8.66	8.72	8.57	8.33		3	0
RIGG18438	CCGAAATATGCTGGAACCCTCACAACATACCTTCGATGACGCACAGCTTCAAATCTATACCTTAATGCACAGAG	NM_204842	395646	ENSGALG00000015270	regulator of G-protein signaling 20	RGS20	6.46	6.44	6.37	6.37	6.54	6.5	6.52	6.69		6.46	6.71	6.5	6.59	6.6		5	0
RIGG18449	CAGCTTGCAGTGGAAATATCATCACCTAAGAAGTGTCTACGTCTACACAGTTAGGTCTTTACTTGTGGAGGGT	XM_416606	418389	ENSGALG00000015293	transmembrane protein 45A	TMEM45A	6.5	6.31	6.39	6.29	6.32	6.43	6.39	7.02		6.5	6.56	6.61	6.83	7.39		5	0
RIGG18479	CCGTCATTTTCAAGTCTGCAGTATCAAGATGCTGGAAACTACATCTGTGAAACTACTCTACAGGAAGTTGAAGG	NM_205179	396092	ENSGALG00000015348	activated leukocyte cell adhesion molecule	ALCAM	11.12	10.51	10.36	10.43	10.02	9.33	8.98	8.76		11.12	9.37	9.37	8.91	8.7		1	0
RIGG18528	TTGTGTGGCTGTAAATGGGAAACCGGTAATAGGAGTGATACATAAGCCATTCTCAGAATATACAGCCTGGG	XM_419214	421132	ENSGALG00000015421	inositol monophosphatase domain containing 1	IMPAD1	7.96	7.84	7.92	7.96	8.24	8.4	8.3	8.35		7.96	8.33	8.4	8.47	7.99		4	0
RIGG18530	TGGGGATGAATCTTCTAGGTTGTGGTTATGAATGTGCTTTACTGGGTGTAGATGCCAATGCTTCTTAGCA	NM_205282	396219	ENSGALG00000015425	lipoprotein lipase	LPL	7.62	8.03	8.23	8.37	8.49	8.8	8.95	9.32		7.62	8.45	8.3	8.33	8.32		6	0
RIGG18538	CTGTGCCTGACTGTATATATCAATTCATGTGTGCCTGTTTAGAGAATGAGCATGTGTGTCCCGAGCAAGG	NM_001030789	418443	NA	RCSD domain containing 1	RCSD1	10.94	11.46	11.92	12.16	12.03	11.26	10.83	10.26		10.94	9.9	9.15	7.66	8.97		3	2
RIGG18571	ACATGGACTCACCTGCCTACACAAATTTGAAGCGTTCATGGGGCATGACTGCAAGACATTTTAGTATATGT	XM_416672	418463	ENSGALG00000015499	cell adhesion molecule 2	CADM2	9.13	9.8	8.94	8.62	8.29	8.02	8.02	8.04		9.13	7.49	7.22	6.89	6.67		1	2
RIGG18636	AGCTCGGATATAAGGTAAAGAAGCATTTGCAAGACTTATCCAGCAGAATCTCTCAAGGTCTTCAACACAA	NM_205062	395936	ENSGALG00000015612	low density lipoprotein receptor-related protein associated protein 1	LRPAP1	9.36	9.43	9.68	9.76	9.8	9.9	9.86	10.16		9.36	10.17	10.07	10.23	10.21		4	0
RIGG18646	GGAAGGTGTTGTTTTCCCCTATTCTCCACGTCTGGGTCGTTACAACCTAAACTTCCATGAGGCTCAGCAA	NM_205482	396475	ENSGALG00000015627	hyaluronan and proteoglycan link protein 1	HAPLN1	7.31	8.57	7.89	7.55	7.26	7.35	7.26	7.47		7.31	6.77	6.8	6.53	6.48		3	0
RIGG18663	AGGATGGAGAAACAACTCTTACAACCCTTAAGAAAGAGGCTAAGTTTGAACTACGAGCTTTCCACGAGGA	XM_424909	427329	ENSGALG00000015656	PALM2-AKAP2	PALM2	6.53	6.46	6.4	6.51	6.65	6.68	6.6	6.88		6.53	6.87	6.75	6.96	6.67		4	0
RIGG18669	CCAGACAATTTAGTACTATTAGATCCTGGAAAGTACAAAGCCAAGTCTCGTTCCTCTGAGTCTCCATCAGGT	NM_001079730	422882	ENSGALG00000015664	adducin 1 (alpha)	ADD1	7.15	7.08	7.4	7.53	7.6	7.77	7.9	7.99		7.15	7.89	8.04	7.98	8.17		4	0
RIGG18683	AGCTTTGAGGTACACAGAATTACCAAGTTACACAAACAGACTACACGTGGTCTTTCGCCTTCACTTTTCTA	XM_001232885	769603	NA	guanine nucleotide binding protein (G protein), gamma 10	GNG10	9.49	9.72	10.2	10.29	10.38	10.66	10.43	10.82		9.49	10.15	9.99	9.78	9.71		6	0
RIGG18690	GCAGGGGCAAATTACTAAAGTTCTAAATATGAAGCCGACAGAGATTCTAGCTATGATTGAAGAAGCAGCTGGT	NM_205230	396156	ENSGALG00000015691	structural maintenance of chromosomes 2	SMC2	8.73	7.75	8.14	8.25	8.45	8.19	8.8	8.48		8.73	9.7	9.77	9.74	10.39		0	1
RIGG18699	CCTCTCCTGATGGCTATGACTGTTTCTTTGACAATGTGGGTGGAGAATTCGCCAGTATTGCTATCAACCA	NM_001031435	427337	ENSGALG00000015702	leukotriene B4 12-hydroxydehydrogenase	LTB4DH	7.96	8.02	7.93	7.87	7.89	7.71	7.63	7.66		7.96	8.37	8.72	9.12	9.01		1	0
RIGG18706	TCGGATAGAACTCTTAAATACCTGGTTGACAACTGGTCCAAAATACTTAACTGCCATCTCTGACAGTGTCTG	NM_204388	378905	ENSGALG00000015713	family with sequence similarity 53, member A	FAM53A	9.01	9.51	8.69	8.53	8.7	8.53	8.58	8.61		9.01	8.78	8.93	8.65	9.07		1	0
RIGG18709	TCAGACAGCTTGCTCTTTGCATTCCTAATCCGTGTAAAGTCTCATCCCACTTTGGTTTTAAGAAAACAGGCAA	NM_204737	395489	ENSGALG00000015716	EURL	C21orf91	8.76	8.88	8.57	8.61	8.57	8.6	8.45	8.62		8.76	8.47	8.55	8.46	8.83		1	0
RIGG18723	GGGTATTCCACGAGATTTGATGAATGGATTACCCACAGTCAGATTAGAGAAATTAGTTAACTGCTGGCCAG	NM_001080874	769673	NA	early response to neural induction ERNI	ERNI	6.82	6.75	6.81	6.79	7.02	6.83	6.89	7.23		6.82	7.08	6.86	6.75	6.51		5	0
RIGG18729	TATGTTAGGGAAGGGCGCCATTATTCGTGCGTTTGATTTGTTTGTTTGGTCGTTTTAAGGTAAAGCGTCG	BX931387	418477	ENSGALG00000015751	ATP synthase, H+ transporting, mitochondrial F0 complex, subunit F6	ATP5J	10.79	10.37	9.65	9.33	9.29	9.39	9.28	9.01		10.79	9.11	9.15	8.73	8.34		1	0
RIGG18739	GCACCTTCAAAACTTCACAGTTCAGCTTCAAGATTGGTGAGAAGTTTGAGGAAAACACATTAGATGGCAG	NM_001006346	420197	ENSGALG00000015764	fatty acid binding protein 5	FABP5	7.65	7.46	7.25	7.13	7.83	7.07	7.32	7.79		7.65	9.24	9.14	9.14	10.43		0	1
RIGG18744	ACCCTATTGATGGAACTACCAACTTCGTACACAGGTTTCCATTTGTGGCAGTTTCAATTGGCTTTGTTGTA	XM_418310	420199	ENSGALG00000015777	inositol(myo)-1(or 4)-monophosphatase 1	IMPA1	8.77	9.42	9.13	9.09	9.21	9.17	9.05	9.09		8.77	9.14	9.08	9.25	8.64		3	0
RIGG18755	TTATGCATGTCAGCCAGCTTTTATCTGGTTGTCAGGTACAGCTGTTCTCTGGCTATCTGCAGGAGAGGTG	XM_416689	418481	NA	N-6 adenine-specific DNA methyltransferase 1 (putative)	N6AMT1	9.96	8.58	8.85	9	8.84	8.96	8.88	9.37		9.96	9.15	9.15	9.5	9.42		7	0
RIGG18759	TTGTGTGTTGGACTGAATGCATTCTTACCGTACAGTAACTTCTTTCTTTTCAACATCCGGAAACTCAACGC	NM_001031169	422919	ENSGALG00000015809	ring finger protein 103	RNF103	8.02	7.98	8.1	8.16	8.11	8.07	8.33	8.88		8.02	8.12	8.1	7.93	8.87		5	0
RIGG18761	CCCAGAGCTTTTCATTAAACCCAACAAACCTATGATGGCATTTGGACTCGTAGCAATTACCCTCTGCGTG	XM_419851	421827	ENSGALG00000015812	hypothetical LOC421827	C6orf162	8.2	7.84	8.1	8.12	8.09	8.12	8.09	8.15		8.2	8.28	8.21	8.24	8.27		7	0
RIGG18764	CTGTGAAAGATATGTTAGAAGCTGGCATATTAGACACATACCTGGGAAAATACTGGGGTATCAAGCTGGC	NM_001004389	418486	ENSGALG00000015821	chaperonin containing TCP1, subunit 8 (theta)	CCT8	13.33	13.08	13.17	13.09	12.74	12.8	12.55	12.62		13.33	12.89	12.96	13.22	13.1		1	0
RIGG18765	ACACGCTAGAAAATGATATAAATAGTCTCTGTGTTGGGAATTTGGACCATACTAAGGCATACAGCAGGGACA	XM_416695	418487	ENSGALG00000015822	similar to LOC540879 protein	C21orf7	6.94	6.53	6.63	6.73	6.7	6.79	7.08	8.36		6.94	6.82	6.76	6.67	7.36		5	0
RIGG18774	GACCCTAGGAAGCTTGACACTCTCATCTTCTCAAGTGTCTGCACATATGGTTTGATGAAGCCTTTAAGTA	NM_204453	395104	ENSGALG00000015834	T-box 18	TBX18	8.46	8.76	8.34	8.45	8.25	8.12	7.58	7.32		8.46	7.67	7.59	7.42	6.57		1	0
RIGG18776	GTACCTGAAGGGAGCCTATAAACAGGAGGGGAGTCAACTCTTTGAAAGGGTAGATAACAGCAGGACAAGG	XM_001235314	772138	ENSGALG00000010857	hypothetical protein LOC772138	LOC772138	8.75	8.91	8.73	8.43	8.35	8.17	8.39	8.15		8.75	7.76	7.87	7.72	7.8		1	0
RIGG18779	TTCCCGTTCAAGCTACGATTTCCTTTTATGAAGACTCAGACAGTGAAGAGGATGAAGGTGAACTGGAGCAG	XM_419859	421838	ENSGALG00000015845	hypothetical LOC421838	C6orf159	7.45	7.79	7.3	7.08	7.4	8.34	6.43	6.56		7.45	6.46	6.38	6.38	6.43		1	0
RIGG18782	GCACTTCGATATTCAGAACGTTTCCGCCTAGGGAGCCGAAGAGTAGATAATTTTGTAAGACTCAGAACAAGTTTT	NM_204303	374189	ENSGALG00000015849	malic enzyme 1, NADP(+)-dependent, cytosolic	ME1	8.71	9.11	8.72	8.61	8.66	8.99	9.47	10.67		8.71	9.34	9.67	9.73	9.65		5	0
RIGG18799	AAACCACTAAGAAGGAACCTGGAACAAAGGCCAACAAAGGTGCTAAAGGGAAGAAGGATGAAAAGCAAGAA	NM_001006412	421853	ENSGALG00000015880	high mobility group nucleosomal binding domain 3	HMGN3	9.61	9.82	9.67	9.84	9.71	9.43	9.64	9.12		9.61	9.69	9.76	9.74	9.81		1	0
RIGG18815	GCCACCAGGATATTGTGATTCATCCCAGTGTGCTAGCATTCCTTACAATGGCCAAGGATTCCCAG	NM_205021	395875	ENSGALG00000015908	collagen, type XII, alpha 1	COL12A1	8.64	6.89	7.73	8.03	8.53	9.85	10.68	12.55		8.64	9.41	9.52	9.93	9.54		4	0
RIGG18819	GGACTTATGTTTTATGTTGTTCACCGAGCTCAAGTGGAACTGAATGCAGCTATTGTAGCGTGTGAGATGG	XM_001234280	770964	ENSGALG00000015915	similar to Transmembrane protein 64	TMEM64	8.77	9.08	8.95	8.96	9.2	9.32	9.64	10.02		8.77	9.29	9.12	9.07	9.17		6	0
RIGG18820	ACCTTCCTTGAAGTGTCGTGTTCTCTGATGGTGAAACTATGTTCAAATCTGTTTGTCTGTGACATTTCCA	NM_001031086	421863	ENSGALG00000015916	solute carrier family 17 (anion/sugar transporter), member 5	SLC17A5	9.46	10.05	10.1	10.15	9.98	10.32	10.31	10.73		9.46	9.89	10.01	9.87	9.96		6	0
RIGG18822	AATATGGAAACAGAAAGCCTTTCCTAATGATGTATTCACAAAGGATTGAGGGACCAGTTCTTGCACTGCC	XM_418331	420221	NA	transmembrane protein 55A	TMEM55A	9.49	9.13	8.84	8.68	8.27	8.18	8.07	7.89		9.49	8.26	8.47	8.43	8.23		1	0
RIGG18829	GGAAGCTATGACTGCTATTAATGAATTGAACGATAGGCCAATTGGTCCACGGAAAGTTAAGTTGAGTTTGC	NM_001030944	420223	ENSGALG00000015930	RNA binding motif protein 12B	RBM12B	9.27	9.31	9.17	8.99	8.72	8.68	8.63	8.7		9.27	8.72	8.89	8.85	8.81		1	0
RIGG18834	GGGAGACCTCACCTACAAGAGAATTAGCAAGAGAATCTAGAGACCCTGCATGCACTTATCATTTTACTGTG	NM_204192	374015	ENSGALG00000015937	fatty acid binding protein 1, liver	FABP1	6.49	6.34	6.39	6.28	6.36	6.26	6.26	6.78		6.49	6.33	6.43	6.51	6.67		5	0
RIGG18837	ACTGTGTTGCACAAGAAGGATTTCTCTCTTACAGGTTTATTTTGAGTGCCAGTGTGTACTTTGACAGAGTCCT	NM_204859	395665	ENSGALG00000015942	interferon (alpha, beta and omega) receptor 1	IFNAR1	7.71	7.83	7.64	7.55	7.39	7.46	7.39	7.34		7.71	7.57	7.43	7.59	7.79		1	0
RIGG18843	CATTGTACTGCTTGACATGTGGGATAACAAGCGTGAAGGAGAATGGATTCGAGACCACTGCATGAAAGTG	NM_213579	404771	ENSGALG00000015954	GTP binding protein overexpressed in skeletal muscle	GEM	6.94	7.11	7.71	7.87	8.6	9.03	8.56	8.61		6.94	8.42	8.28	7.78	7.31		2	0
RIGG18844	ACAGTGAAAAGTTGTGTGTCTGTATAACTGTGGCTTTATCACAAGAGGAGTGTTTGTTCCCTGGAATTTGC	NM_204710	395449	ENSGALG00000015955	RAD54 homolog B (S. cerevisiae)	RAD54B	9.32	8.59	8.69	8.38	8.16	8.19	8.21	7.93		9.32	8.09	8.14	8.19	8.4		1	0
RIGG18848	CACTCGTTCAATATATTGTTCTCTGTGTATAGGTGCTTTGCATGATTCTCGTGTCAAAATGCAAGCCCTC	NM_001031170	422931	ENSGALG00000015960	ribose 5-phosphate isomerase A (ribose 5-phosphate epimerase)	RPIA	11.28	11.74	11.41	11.42	11.27	11.09	10.79	10.85		11.28	11.95	11.92	12.18	11.88		3	0
RIGG18852	AGAAGAGGGTCCCAGAAGAAACATATTTCCCCTGTACAGGCCTTAAGTGAATTTAAAGCTATGGATTCAT	NM_205136	396035	ENSGALG00000015966	catenin (cadherin-associated protein), alpha 2	CTNNA2	8.62	8.96	8.73	8.5	8.38	8.35	8.64	9.11		8.62	8.13	8.16	8.01	7.9		5	0
RIGG18870	AAGTTACCAACAACGAGTGATGCGTCTAGAGCTGAGACCACCACAGTGAAAATGCAGACCAAGATGCCTG	NM_001001462	374102	ENSGALG00000015999	syndecan 2	SDC2	7.59	7.08	7.41	7.67	7.79	8.57	8.55	9.52		7.59	8.01	8.25	8.37	8.33		4	0
RIGG18876	GCTGATGTACATCTTGGCAGCTAAAACGTTGATTCTTTGCTTAGCGTTTGCTGGAGTTAAAATGTACCAG	XM_001234130	770806	ENSGALG00000016010	similar to RIKEN cDNA 1190017O12 gene	LOC770806	10.25	9.96	9.62	9.83	9.79	9.53	9.31	9.42		10.25	9.57	9.49	9.71	9.62		1	0
RIGG18915	GGTTGTACCATCAGTAGAATTGCTTATCTCGTGAACTGCTCCCTAGTGTTGGATTTCTTGACGAGTAATGT	NM_205106	395999	ENSGALG00000016067	high-mobility group nucleosome binding domain 1	HMGN1	12.29	11.72	11.56	11.06	10.95	11.22	11.04	10.97		12.29	11.28	11.69	11.79	11.52		1	0
RIGG18917	AATAGCGGAATGTACGTTCACAAAGATGCGCTCCAACAGTGCTCTCAGAGTCCTTTTCAGTGGATCGCTC	XM_418373	420262	ENSGALG00000016071	collagen triple helix repeat containing 1	CTHRC1	8.52	9.19	9.55	9.49	9.58	9.95	9.94	10.75		8.52	9.33	9.37	8.97	8.43		6	0
RIGG18936	CGGTGGAAGCGTTTAATAAACTTGTGCATAAGGCCGAACCACCTACTCCGTGCACAGATATTACCCAGGG	XM_001231306	768792	NA	similar to gag/env fusion protein	LOC768792	9.12	10.78	10.1	10.02	10.04	9.63	9.73	8.62		9.12	10.09	9.89	9.68	9.17		3	0
RIGG18944	CAGTGTGAGATGGTGAAGCAGACACGACTTTGCATGATGAGACCTTGTGAAAACGAAGAGCCATCTGATA	NM_205268	396204	ENSGALG00000016112	nephroblastoma overexpressed gene	NOV	6.67	6.35	6.44	6.34	6.54	6.52	6.59	7.34		6.67	6.82	6.92	7.12	7.14		5	0
RIGG18945	GGCAAGAAAGTGGGAAAAGAAGATATTGAGCGCACAATGAAACTGTGTCAACATGCAGAGCAAGTTCTGAA	NM_001033641	378803	ENSGALG00000016114	tumor necrosis factor receptor superfamily, member 11b (osteoprotegerin)	TNFRSF11B	7.06	7.39	7.32	7.43	7.25	7.17	7.25	8.06		7.06	6.78	6.85	6.82	6.58		5	0
RIGG18949	GAAAACCTTGTATATTGGGAAAAGAATCCTGTAAAACAATCACCTCGGTTTGTGCAGAACTCTCCAGCAA	NM_001030951	420288	ENSGALG00000016122	eukaryotic translation initiation factor 3, subunit H	EIF3H	13.78	13.74	13.32	13.54	13.25	13.18	12.71	13.43		13.78	13.61	13.61	13.61	13.78		1	0
RIGG18993	GGGAGAGTGTACACGAGGAGGTTTCTGCAACTTCATGCATTTGAAGCCCATTTCTCGAGAGTTAAGACGT	NM_204655	395370	ENSGALG00000016198	U2 small nuclear RNA auxiliary factor 1	U2AF1	10.03	9.87	9.48	9.44	9.32	9.12	8.74	8.84		10.03	9.09	9.21	9.38	9.1		1	0
RIGG18995	CCGTGGATCAAAAGGCCACAGATTCTTTTGTTTCCTGTCCTAAGCAACGACGAGCACTTTACTTTCATAGT	NM_204682	395417	ENSGALG00000016200	SNF1-like kinase	SNF1LK	10.2	9.03	9.57	9.67	9.84	9.57	9.7	9.94		10.2	9.96	9.89	9.82	9.42		7	0
RIGG18998	ACAGGAGACGTATGGTGAATATGAGTACGATGATGGCTATGGAACTGCTTATGATGAGCAAAGCTATGATTCCTA	XM_418427	420317	ENSGALG00000016203	KH domain containing, RNA binding, signal transduction associated 3	KHDRBS3	9.12	9.7	9.5	9.46	9.09	8.44	8.33	8.66		9.12	8.26	8.22	7.95	8.32		3	0
RIGG19005	CCATTAAAGAGAAGTCCTCTGAAGGCAATGTGCTCACAGCTAGCTAGATAGCAGAGTTTTATTGCTAAGAACA	XM_416761	418555	NA	similar to RIKEN cDNA 4930578C19	LOC418555	7.89	7.58	7.31	7.12	6.71	6.52	6.38	6.59		7.89	6.79	6.69	6.64	8.04		1	0
RIGG19016	CAAAGGTAGGCTTGCAAAGGAGTGACTTTTGAGTAGAGGACAGAACTTGAACTTCATCTCCTGAAGGCACG	AJ721107	378908	ENSGALG00000016233	Src-like-adaptor	SLA	7.05	6.42	6.45	6.6	6.68	6.72	7.26	9.74		7.05	7.04	7	6.74	6.99		5	0
RIGG19021	CACTCTCCAGACCTGTATTCCCTGGAACTGTCTGGTTTGGAAGAAATTGGAAAGCATTATGGAGAAGACTCT	NM_001030801	418573	ENSGALG00000016241	ATPase, H+ transporting, lysosomal accessory protein 2	ATP6AP2	7.18	7.51	7.46	7.56	7.64	7.7	7.66	7.83		7.18	7.79	7.84	7.84	7.75		6	0
RIGG19043	GGGAAAAGAAAAGAGCGACCGTGAATTGGATGAAGTTGTGCAATTGAATACAGAGTAAAGCTTTAGAGGT	BX929572	421879	ENSGALG00000016279	RAB23, member RAS oncogene family	RAB23	8.42	8.34	8.55	8.54	8.68	9.02	8.9	9.25		8.42	8.46	8.44	8.37	8.56		4	0
RIGG19044	CTGCTCTGTTGCAAGTTGTAGCGTGCTTCTGCTGAACTGTCAGAATCAATCAGAATCTTGCCTGTCCTTC	XM_419897	421880	NA	BCL2-associated athanogene 2	BAG2	8.25	8.14	8.82	9.13	9.15	9.32	9.45	10.05		8.25	8.54	8.47	8.34	8.43		4	0
RIGG19048	CTATTCTTCAGGCCCATCATTGGATCAGTGAACATGGATGACATGCTTTTGGAAATGCTTTGTGCAAAAT	NM_204593	395285	ENSGALG00000016287	nuclear receptor subfamily 0, group B, member 1	NR0B1	8.13	7.73	7.77	7.96	8.55	8.19	7.8	6.94		8.13	7.95	7.46	7.44	6.79		3	0
RIGG19060	TTTTCCTGATGTTTAGGAACTGAATCATTCTGTTTCCCTACTAGCCTCTGCTAAAGGTCTCGCTTGACTG	NA	NA	NA	NA	NA	7.33	7.14	7.3	7.46	7.48	7.99	7.93	8.23		7.33	7.48	7.48	7.66	7.35		4	0
RIGG19071	GTATGTGGAAGGAATATCAGACCTGATGCAATTGATTTTGGTGTTTCCTTTCTCTCCACCTGAGGCAAAG	NM_204818	395612	ENSGALG00000016324	glutathione S-transferase A3	GSTA3	6.8	7.02	7.1	6.88	6.97	6.64	6.8	7.17		6.8	7.8	8.01	8.2	10.1		0	1
RIGG19074	CTTGCACCAGCTAAAGAGAGCCTGTTTCCACTACTTCAGACTTGGTGGAGAATGTGTCTCAGGTCCTGTT	NM_001030953	420335	ENSGALG00000016331	squalene epoxidase	SQLE	9.29	10.11	10.26	10.54	10.42	10.01	10.19	9.84		9.29	10.47	10.59	10.58	10.11		3	0
RIGG19083	TTGTAACTATAATGGATGGGAAGACTCTGAATCTGACCTGTACTGTGTTTGGAAACCCTGACCCAGAAGT	NM_205135	396034	ENSGALG00000016342	myomesin (M-protein) 2, 165kDa	MYOM2	6.95	6.55	7.6	7.88	8.1	8.22	8.57	8.7		6.95	7.1	6.88	6.56	6.64		4	6
RIGG19103	AACACACTCTGAGGGTATTGCTAGCTGCTACAGACCAAAGTGTCCAAAGTTGAATTCTGTTCATAGCTCTTTG	NM_001031088	421916	ENSGALG00000016385	tumor suppressing subtransferable candidate 1	TSSC1	8.93	8.73	8.53	8.48	8.23	8.13	8.39	8.27		8.93	8.3	8.37	8.38	8.42		1	0
RIGG19108	CCCTGTACGAAGCCCAATATTTCGTGCCTGACTAAAGCATATCTACCAGAAAAGAAGCCAACTTGTATCC	CR352706	NA	NA	NA	NA	7.12	6.78	7.08	7.51	7.81	8.41	8.76	8.04		7.12	8.32	8.48	9.03	9.54		0	3
RIGG19132	GAGAAACGAGTAGGTGAATATCAGAGGATGGGAGTGATGTCAAAGCCCACAGACAACTCTTTCACCCTGG	XM_001231544	421936	ENSGALG00000016442	ribonucleotide reductase M2 polypeptide	RRM2	10.54	10.32	10.16	10.1	9.87	9.97	9.72	9.42		10.54	10.09	10.13	10.7	10.49		1	0
RIGG19133	GAATCCACTCCAGAGAAGCGAACAGACAAGATCTTCAGACAGATGGACACAAACAATGACGGCAAGCTGT	NM_205234	396161	ENSGALG00000016443	hippocalcin-like 1	HPCAL1	7.87	7.54	7.67	7.84	7.84	7.93	7.99	8.62		7.87	8.05	8.15	8.28	8.71		5	0
RIGG19142	ATCATAGAGGCCATCTACAAAATGGTGGGCACTGTGATAATGATGAAGATGAATGAGGATGGCCTGACGC	NM_205255	396189	ENSGALG00000016464	visinin-like 1	VSNL1	7.12	6.81	6.67	6.79	7.2	7.22	7.72	7.88		7.12	7.48	7.46	7.28	7.27		5	0
RIGG19148	TTACCTTGTTAAATGTGCGTTCAGTAGCTTTGTTACCTGCAGGTTTCAGCTTCCATGGTCTTTCAAGTGA	XM_419966	421954	NA	5'-nucleotidase, cytosolic IB	NT5C1B	9.49	8.67	9.42	9.8	10.7	11.47	11.52	12.18		9.49	11.61	11.74	11.93	11.38		4	0
RIGG19192	TGTTTTCACAGCTGCAGAATGTCCATGTGGTAAGCTACAAAATGTATAGCGCTCTATACTATGCCCATCTA	NM_001030806	418617	ENSGALG00000016545	RALBP1 associated Eps domain containing 2	REPS2	8.48	8.62	8.15	8.22	7.77	7.29	7.22	7.53		8.48	8.25	8.2	8.2	7.96		1	0
RIGG19197	CTTGGCTGGGTTAAGCTTTGTTGTGATTGTGACAAATAAACTGTTTGACCTTTGTCGTACTGTCCCATTG	NM_001006261	418621	ENSGALG00000016551	adaptor-related protein complex 1, sigma 2 subunit	AP1S2	11.2	11.56	11.74	11.73	11.88	11.92	11.84	11.78		11.2	11.4	11.57	11.62	11.64		2	0
RIGG19210	GAGGCAAGTGTCTACGGAAGAAGCCCAAGACTGGTGCAGGAATAATGGTAATCATCCCTATTTTGAAACCAG	NM_001008678	418635	ENSGALG00000016579	RAB9A, member RAS oncogene family	RAB9A	7.33	7.58	7.4	7.44	7.55	7.63	7.55	7.9		7.33	8.01	8.1	8.18	8.62		6	0
RIGG19252	ACTTCAGGAAAAGGTTAATTACTTGAGAAGGAAGGTAGCACACATGGAAACGAATGATGAGATGCAGGAG	NM_001031101	422033	ENSGALG00000016649	myotubularin related protein 9	MTMR9	9.03	8.52	8.46	8.39	8.55	8.77	8.92	9.12		9.03	8.78	9.07	8.85	9.94		7	0
RIGG19258	TCGGTGCCAAGTGTAGAAGAAACAGAAGTGAATTGGTGTCTATTAAGAACAGAATGAAGGGGAAGTTCAAAC	XM_416858	418662	NA	CD99 molecule	CD99	12.78	12.89	13.01	13.17	13.36	13.39	13.59	14.13		12.78	13.93	14.14	14.21	14.3		6	0
RIGG19265	TGCTTTGAGCTGAGTATGCGTTATGTGGTGATTAGGTGTGGTTGAGATTAAATGGTTGTTCCCTCCATCA	XM_420042	422037	NA	nei like 2 (E. coli)	NEIL2	7.54	8.09	7.99	7.91	7.68	7.54	7.33	7.04		7.54	6.93	6.67	6.63	6.28		0	2
RIGG19266	AAGGAGCCTTTATTGTCTATGAGGACTTCCTGATGTACAAATCTGGGGTGTACCAGCATGTGTCAGGGGA	NM_205371	396329	ENSGALG00000016666	cathepsin B	CTSB	9.52	9.99	9.36	9.29	9.48	9.74	10	10.66		9.52	9.99	9.78	10.07	10.21		5	0
RIGG19276	ATTCAGAAGGTCATTTATTCACATGTAGCCATGAGTTAATTGCACCGGATGCTGACTGCAAAGGAATGCCT	BX935586	395118	NA	Rh-associated glycoprotein	RHAG	6.37	6.23	6.24	6.29	6.37	6.28	6.22	6.32		6.37	7.65	7.72	8.16	11.27		0	1
RIGG19318	GGTCGTATTCATAGACTGCGTAGGTGTCGGTCTGCTGATAGCAACGCTGATGTGGTTCATTTCTAACAAGTA	XM_416887	418691	ENSGALG00000016753	unc-50 homolog (C. elegans)	UNC50	9.71	10.42	10.19	10.3	10.24	10.28	10.1	10.44		9.71	10.44	10.3	10.32	10.35		6	0
RIGG19322	AGACACCGAAGTTCAGCGTTAGCACGTGTTTCAACATGGTCTATAAAGATTCTGTTCTTGATGTTAAAGTGG	XM_416893	418697	ENSGALG00000016758	lipoyltransferase 1	LIPT1	9.42	8.72	8.75	8.78	8.78	8.7	8.67	8.69		9.42	8.69	8.91	8.96	8.85		1	0
RIGG19326	GAATCACCGAAAATGTATGGACGGCATTTTGAAGCAACAGACATCCTCGTCAGTAAGATCAGCCGTCAGT	NM_001038496	395514	ENSGALG00000016764	eukaryotic translation initiation factor 5B	EIF5B	8.49	8.32	8.46	8.59	8.47	8.44	8.69	9.49		8.49	8.96	8.99	8.98	8.77		5	0
RIGG19333	GGAGATCCGTAAATTTGCAATGAAAGAAATGGGTACTCCTGACGTTCGCATTGACACCAGGCTGAACAAA	XM_416909	418710	ENSGALG00000016775	ribosomal protein L31	RPL31	13.48	13.19	13.09	13	12.95	12.98	12.66	12.84		13.48	13.27	13.31	13.23	13.5		1	0
RIGG19335	TGCACTCGAAGTTCCAATACCTGAATCAATAAGTGGCAGTGTTTCAGTTGGAAGTCTGAGTATTGCTTTACA	XM_416911	418712	ENSGALG00000016779	ring finger protein 149	RNF149	7.3	7.34	7.44	7.6	7.67	7.69	7.95	7.93		7.3	8.05	7.69	7.88	7.62		4	0
RIGG19338	TACCACATGCCATCCAGAAAACACGGATCTTCATCAGGATTTCATTTGTCATCATAAGATTGGGTTCTCC	NM_205485	396481	ENSGALG00000016783	interleukin 1 receptor, type I	IL1R1	8.62	8.47	8.88	8.74	9.03	9.19	9.74	9.64		8.62	9.56	10.04	10.52	9.94		4	0
RIGG19343	TAGCCTTTTCAACTACTATAGGCCGTACTTGCATCATTGACCTCGAATTGACCATCGGTGGGAATGAGGC	XM_416919	418720	ENSGALG00000016792	major facilitator superfamily domain containing 9	MFSD9	6.83	6.96	7.07	7.09	7.03	7	7	7.03		6.83	7.02	7.16	7.2	7.05		2	0
RIGG19347	CCTCAGTGTTCTTGAGCTATGTGACTAGTTTGTGCTGTCAAGTATGTAGAAAGACTACAGACGTAGAGGGTG	XM_416924	418726	NA	four and a half LIM domains 2	FHL2	10.12	11.44	11.46	11.7	11.23	10.62	10.87	9.99		10.12	11.28	10.68	10.3	9.31		3	0
RIGG19348	AAGTTGTTCTGCATCACTGTCCCTTCCTCATCATTGTGAACCTCTTCATCATTTATCCGTGTTGCTAGAA	CR388574	NA	NA	NA	NA	8.39	9.28	8.77	8.62	8.4	8.07	8.05	7.63		8.39	8.18	7.94	7.76	7.35		3	0
RIGG19357	GAATGAAAGCGATATGATGCTAGAAACGTCGATGTCAGACCATAGTACGTGACCATAAATTCTGGTAGTGGGC	NM_001006265	418735	ENSGALG00000016816	cell division cycle 16 homolog (S. cerevisiae)	CDC16	9.87	9.58	9.56	9.68	9.41	9.24	9.15	9.17		9.87	9.24	9.17	9.29	9.17		1	0
RIGG19417	ACCAGACAGGTAAACGAGCACTTTTACTGGTCTATAAGTACTGCATACAAGTGCCCGATCAACCAGTATT	NA	NA	ENSGALG00000016908	NA	NA	7.53	9.57	8.8	8.46	7.89	8.03	8.22	8.65		7.53	7.52	7.51	7.71	7.29		0	2
RIGG19427	ACATGGTGTATATGGCTTTAGTCAGCAGGTTTCATCTCTTTACAAGTATTATGTCTTGACACATGGCAGCG	XM_417013	418818	ENSGALG00000016927	Kruppel-like factor 5 (intestinal)	KLF5	8.08	7.32	7.47	7.34	7.25	7.31	7.33	7.63		8.08	8.24	8.62	8.78	8.62		0	4
RIGG19431	CACATCAAATGATCCTTCCAGCGGTGTCGAAGTACACTTACAGACTGTTATATCATACCGAAACCAGCAAGAC	XM_417018	373935	ENSGALG00000016933	dachshund homolog 1 (Drosophila)	DACH1	9.94	9.52	9.41	9.42	8.88	8.33	7.95	7.94		9.94	7.92	7.6	7.34	7.13		1	2
RIGG19434	TGTTTTGCTCTTTATTGGGAAGACAACAAGTTCTACCGTGCAGAAGTTGAAGCTCTACATTCTTCTGGAATG	NM_001030822	418823	ENSGALG00000016936	tudor domain containing 3	TDRD3	8.79	9.28	9.02	8.86	8.89	8.83	8.87	8.79		8.79	8.61	8.99	8.7	8.55		3	0
RIGG19449	GCATGTTTAAACAAGAATTCACTGGTGTAGGAGCAACACTGGAAAAGAGGTGGAAGTTCTGTGCCTTTGA	XM_417035	418839	ENSGALG00000016967	ecto-NOX disulfide-thiol exchanger 1	ENOX1	8.62	9.14	8.95	8.85	8.85	8.86	8.63	8.35		8.62	9.11	9.36	8.9	7.89		3	0
RIGG19480	TAGAGATTATGTCATATCACTGGGAGTTGTCAAACCTCTTCTGTCCTTCATCAATCCCTCCATTCCCATC	XM_417065	418870	ENSGALG00000017009	karyopherin alpha 3 (importin alpha 4)	KPNA3	6.88	7.53	7.31	7.15	7.07	7.19	7.31	7.06		6.88	7.21	7.2	7.22	7.05		3	0
RIGG19486	CCCACGGGTTAATATCAGAATATATTACTGAAGAGCTGAGTAAGGAGCTGTCAAAATACCTAGGTCTCCCAGAA	NM_001030826	418874	ENSGALG00000017015	ribonuclease H2, subunit B	RNASEH2B	8.25	8.47	8.29	8.3	8.11	8.09	7.88	7.81		8.25	8.14	8.31	8.27	8.05		3	0
RIGG19489	GCTTGGAGTTAGTAACAATGTGATGTTCAGAATAAACATTCCCTTTGAGGAGCTAAAGAAACACCTGGCC	XM_417074	418880	ENSGALG00000017022	asparagine-linked glycosylation 11 homolog (S. cerevisiae, alpha-1,2-mannosyltransferase)	ALG11	8.02	8.21	7.96	7.82	7.84	7.85	7.97	8		8.02	7.91	7.91	7.93	7.8		5	0
RIGG19504	GTGGATTTAAACTTTTAACCAGAGAAGCTGCATTGCGGACATTCTCAACCCTCCACGTAGAACGCTGGGC	XM_417093	418898	ENSGALG00000017049	asparagine-linked glycosylation 5 homolog (S. cerevisiae, dolichyl-phosphate beta-glucosyltransferase)	ALG5	9.09	7.42	7.47	7.37	7.47	7.66	7.66	9.58		9.09	8.17	7.66	8.39	7.35		5	0
RIGG19516	TGCTCCCAGCATCTCTAAGCCGTGTATCAATGAAATACGTTCTTGTTAAAATGCACATTATGCCATGTCTAC	CR390975	NA	NA	NA	NA	9.28	9.52	9.94	10.03	9.86	9.62	9.51	9.28		9.28	9.62	9.65	9.28	9.49		3	0
RIGG19536	TGAAAGTACTGGAGCATGATGCAGTATTCACAAATGGGCAGGGAATCGACTATTTATTTGTTGGGAACATAG	XM_417130	418936	ENSGALG00000017106	ATPase, aminophospholipid transporter-like, Class I, type 8A, member 2	ATP8A2	7.05	7.15	6.78	6.53	6.36	6.4	6.34	6.46		7.05	6.39	6.42	6.46	6.39		1	0
RIGG19537	TGTTCGATCCTACGACACAACCAAAAGGAGAACAGAAATAGAATAAATGGTTCTTTGCTTGATGGGTGGT	XM_417130	418936	ENSGALG00000017106	ATPase, aminophospholipid transporter-like, Class I, type 8A, member 2	ATP8A2	8.05	8.02	7.42	7.1	6.79	6.67	6.57	6.88		8.05	6.5	6.61	6.53	6.64		1	0
RIGG19566	ACAGAATTGGCATGAAGAGCACAGGGGAATGTTAAGGGAAGATTCTATGATGGAATACCTTAAGATAGCAC	NM_204751	395511	ENSGALG00000017153	radixin	RDX	10.03	9.45	9.98	9.77	10.19	10.04	10.01	10.22		10.03	10.52	10.74	10.18	11.28		4	0
RIGG19571	AGTACAAATACCAGGTGAATGTTGATGGGACTGTAGCAGCTTACAGGTTTCCATACCTCTTGCTGGGTGA	XM_001235066	771842	ENSGALG00000017158	KDEL (Lys-Asp-Glu-Leu) containing 2	KDELC2	7.9	7.66	7.84	8.02	8.18	8.54	8.77	9.34		7.9	8.65	8.74	8.96	9.16		4	0
RIGG19579	GGCACAGACTTGCTTAGCAGAAAGAAATGTGAAACCGCTGCTTTCGCTTGATTTTGTTTCACCTCAATAA	BX935884	NA	NA	NA	NA	6.83	6.47	7.15	7.44	8.46	8.65	9.09	8.66		6.83	7.7	7.16	6.42	6.72		4	0
RIGG19585	TACAGCTGCACTCCAAGAAACTACTCTGTCAATTTAAGGGAAGAACTGAAGCTGACAAATGCTGTTTTCT	XM_417172	418978	ENSGALG00000017179	platelet derived growth factor D	PDGFD	7.94	7.59	8.12	8.22	8.74	9.12	9.13	9.35		7.94	8.99	8.65	8.56	7.85		4	0
RIGG19607	GAGAGAAAATCGGGGCTGTAACTGAAGGGCTTATGGCTGAATTTGAGCCGTAATTTTCATTAAACCATTA	XM_417195	419001	ENSGALG00000017219	similar to hypothetical protein	C11orf54	9.11	8.95	9.21	9.16	9.25	9.52	9.43	9.14		9.11	9.31	9.33	9.48	10.03		4	0
RIGG19618	TTCAACCCTTTTGAACTGACCAATCATGCTGTCTTGCTGGTAGGCTATGGTAAAGACCCAGAAAGTGGTG	XM_417207	419014	ENSGALG00000017239	cathepsin C	CTSC	9.01	8.99	8.64	8.62	8.59	8.62	8.66	9.41		9.01	8.86	8.78	8.95	9.18		5	0
RIGG19640	GTCCAAAGAAGACCTTGCCTGAGTCATTTACTACAATGCCATGCCCTAAAGCCATTGATGATGTCTTTAATTC	NM_204762	395527	ENSGALG00000017274	CD9 molecule	CD9	7.48	7.13	7.22	7.12	7.47	7.5	7.68	8.25		7.48	8.87	9.04	8.84	7.4		5	4
RIGG19645	AAGCTGCCTCTACCTAAAGACAAGTTGGTTTTGATCCGGAAACATGCACAAACGTTCATTGCCCTTTGTG	NM_204213	374047	ENSGALG00000017283	cyclin D2	CCND2	7.36	8.21	7.87	7.87	7.76	7.98	7.83	8.04		7.36	7.98	8.01	8.11	7.66		6	0
RIGG19688	GAAGAACCTGGACAACATCAAGAACACCTTCTCCCAACTGTCCGAACTGCATTGTGACAAGCTGCATGTG	NM_205489	396485	ENSGALG00000017345	hemoglobin, beta	HBG2	12.09	11.81	10.23	9.26	11.33	11.28	14.49	12.26		12.09	15.43	15.53	15.8	15.46		0	4
RIGG19689	TCATGGTAAGAAAGTGCTGAGCTCCTTTGGGGAAGCCGTGAAGAACCTGGACAACATCAAGAACACCTAC	NM_001081704	428115	ENSGALG00000017347	hemoglobin, delta	HBB	13.01	11.33	8.69	7.94	10.52	6.66	6.46	8.82		13.01	15.57	15.46	14.88	15.22		0	4
RIGG19714	CCTCCTCTCTGTGTTTGACGTCAATGAAGCCATCGAGATTTGCGACAGCTACTCCCAGTGCAAAG	XR_027095	421390	ENSGALG00000017393	hypothetical LOC421390	LOC421390	6.88	6.78	6.68	6.83	6.73	6.71	7.01	8.08		6.88	6.95	7.04	7.05	6.77		5	0
RIGG19716	TCAGCGGTGAAAAGGCCGTTTAATTTCATGGCAAATTTTCCCTGTCCACCATCGCTAATTATTGGCCGTG	XM_418611	420510	ENSGALG00000017395	hypothetical LOC420510	LOC420510	8.3	8.38	8.22	8.3	7.8	7.53	7.12	7.14		8.3	7.2	7.14	6.9	6.85		1	0
RIGG19720	AGGAGACAAGCATGACCTTGAAGCAAAGAAGGCATACTCATACCTCCAAACAATCACTCTGCTGAGGACT	NA	NA	ENSGALG00000017405	NA	NA	7.65	7.67	7.42	7.18	6.9	6.75	6.52	6.87		7.65	7.01	7.2	7.47	7.31		1	0
RIGG19744	GGAGAAAAGGCTATGCATGTAGAAAGGCATCTCAGTTGTTGCTTTGCGGTTATGGGTATACCACTACAAA	XR_026826	777153	NA	similar to polymerase	LOC777153	6.93	7.58	7.38	7.37	7.17	6.86	6.79	6.55		6.93	6.69	6.6	6.45	6.39		3	0
RIGG19747	TAAGCTGGTTGAGAGAGTGTTTGGATAACCAAGTTGGGGTCAATGGCTTAGACAAAGCTGGAAATACAGC	NM_001031426	427258	ENSGALG00000017447	osteoclast stimulating factor 1	OSTF1	7.51	8.01	7.99	8.09	8.24	8.49	8.18	8.45		7.51	8.52	8.59	8.89	8.51		6	0
RIGG19748	GATAATGATCGGAGTGGTGTCATTCAGTGCTGGCATTCTCATCATGGCCTTTGTGCGGTGGACTTTCTTG	XM_429188	431636	NA	solute carrier family 46, member 2	SLC46A2	6.58	6.4	6.44	6.36	6.51	6.6	6.96	7.94		6.58	6.44	6.42	6.38	6.45		5	0
RIGG19749	CGAAACGTCCCGGAGGTTGATTTGGGAGAAGAACCTGAAGTACATCGATGCCCACAACGCGGAGC	NM_204971	395818	NA	JTAP-1	LOC395818	7.06	6.8	6.97	7.25	7.57	7.79	7.91	8.23		7.06	7.64	7.53	7.34	7.79		4	0
RIGG19757	GATGCTCAGCTCCAAGAACTGCAGGTGAAGTTTACAGAAGGTGAAAGAGTGAAGACAGAATTGGCTGAGA	NM_205477	396469	ENSGALG00000012533	myosin, heavy chain 9, non-muscle	MYH9	6.74	6.51	6.6	6.97	7.1	7.17	7.43	7.95		6.74	7.03	7.13	6.96	7.71		4	0
RIGG19758	TCAGATTATGTTTGAGACATTCAATGTGCCAGCCATGTATGTAGCAATTCAGGCAGTGCTGTCTCTGTAT	XM_424279	426652	ENSGALG00000014620	actin, alpha, cardiac muscle 1	ACTBL2	8.43	9.39	8.78	8.52	9.21	9.84	9.99	10.62		8.43	9.47	9.13	9.46	9.3		6	0
RIGG19776	ACAGTCCATAGTTCCAGCTCTTGAAATTGCCAATAGTCACCGCAAACCTTTGGTCATTATTGCTGAAGAT	NM_001012916	424059	ENSGALG00000008094	heat shock 60kDa protein 1 (chaperonin)	HSPD1	8.86	9.51	9.43	9.66	9.54	9.5	9.17	9.02		8.86	9.53	9.75	9.99	9.43		3	0
RIGG19781	ATGCATCACAACATAGCAGCTTATCAACTCGGTTTGGAACTGTAGCCGTCCCCAATATCCTCCTTTTCCC	XM_414627	416310	ENSGALG00000021181	thioredoxin domain containing 15	TXNDC15	7.64	7.4	7.33	7.54	7.56	7.86	8.05	8.3		7.64	7.52	7.51	7.5	7.62		4	0
RIGG19807	TTTGGTGAACCCTGTTTACGACTGTCTGTTCCGACTAGCACAACATGATAGCCTACAGAAGGAGGAAGAG	BX936163	NA	NA	NA	NA	7.22	7.57	7.35	7.47	7.35	7.35	7.17	7.16		7.22	7.5	7.41	7.55	7.21		3	0
RIGG19835	AGGCATCCAGAACTAGACAGAGACAGCTGAACGAGGAGATATGTGTCTTAAGGGAGCTGAGACAGCGTCT	XM_416846	418649	ENSGALG00000016611	WWC family member 3	WWC3	8.81	9.17	9.58	9.48	9.27	8.84	8.67	8.45		8.81	8.23	7.96	7.89	7.57		0	2
RIGG19841	ACTCTGGTGAAAGAAGTAGTACAGAACTTTGCCAAAGAATTTGTGATCAGCGACCACAAAGAGCTGGATG	XM_001231327	768420	ENSGALG00000000663	coactosin-like 1 (Dictyostelium)	COTL1	7.21	7.45	7.42	7.42	7.78	7.82	8.07	8.72		7.21	8.19	7.95	7.87	8.38		6	0
RIGG19844	CTACTTGAAAGAGGCAAGATCCCGCCAGCCGACAGATACCAATGTCATACGATATATCCAGCTGACAGAG	XM_001231668	768624	ENSGALG00000017652	tetratricopeptide repeat domain 9	TTC9	6.98	8.07	7.94	7.96	7.66	7.36	7.05	7.01		6.98	6.74	6.7	6.48	6.64		3	0
RIGG19882	GGCTCTGGCTGTGATAGTCACACTTCTGGTTGGGTCATTTGTCATCATTGCTTTTCTCTATAGAAAGAAA	NM_205436	396417	NA	intestinal zipper protein	BG2	6.55	6.61	6.48	6.41	6.55	6.63	6.74	6.57		6.55	7.08	7.3	7.57	9.49		0	1
RIGG19884	CCTTAGATCCTCATGAAAACGGTAACAATGGAGCAATCAAACTTGGAAGGCAGACTTCACAGACGGGTAG	XM_428301	430750	ENSGALG00000022874	RAB31, member RAS oncogene family	RAB31	7.58	7.51	7.42	7.56	7.49	7.63	7.64	7.95		7.58	7.84	7.9	8.19	7.93		5	0
RIGG20018	CTCGAACGCCACAATCCAGTGTTTGACATTTAGCCTTGTTCTACTAAATCCCGTCTTTTGCAACCCATAG	XM_430147	424384	NA	similar to tumor necrosis factor ligand superfamily member 4	LOC424384	6.79	6.33	6.59	6.88	7.04	7.78	8.19	8.18		6.79	6.99	7.01	7.01	7.18		4	0
RIGG20019	AGAATCCCAAGCAGCTCGTCCAGTACATTTACAAACTGACAAATTACCCAGATCCCATTCTGCTCATGAA	NM_204379	378894	ENSGALG00000009179	tumor necrosis factor (ligand) superfamily, member 10	TNFSF10	7.05	7.25	7.13	7.22	7.27	7.49	7.69	7.75		7.05	7.79	7.74	7.81	7.6		4	0
RIGG20026	GCCAGAGTCTGTCAGTGATCAGTGTGTTCAGTTTGTGGAACAGTATGAACCTGTGGTTGTGCAACTCTTG	NM_204811	395602	ENSGALG00000004769	prosaposin	PSAP	7.26	7.15	7.22	7.28	7.34	7.44	7.45	7.83		7.26	7.78	7.84	7.92	7.99		4	0
RIGG20031	TTGCCCAACAGATGACAGAAACATTCATGCTCAAACCAGCAATGTCTTCAGAATGGGAAAATTGTGTTAC	NM_001007822	374012	ENSGALG00000017186	baculoviral IAP repeat-containing 2	BIRC2	8.13	8.21	8.18	8.78	8.31	8.11	8.19	8.46		8.13	9.45	9.82	10.23	11.59		5	1
RIGG20033	ACTTAACTTATGTTTAACATGAGTACGTTGGGCAGTCTTAGGGAAGAATACCACCTGAGCTTCGCTATTGTCTAG	NA	NA	ENSGALG00000010346	NA	NA	7.55	7.42	8.3	8.6	8.57	8.88	8.8	9.69		7.55	8.14	8.31	8.27	8.14		4	0
RIGG20034	GTCAGCTCATGCCGACTGCAGACTGTGTTTAAAACTTCAGAAATCTAACCTGCAGAATCTGTAAGACTGT	NM_205498	396495	ENSGALG00000011670	interleukin 8	IL8	7.43	6.61	6.78	6.86	7.82	7.84	8.75	9.23		7.43	8.89	8.8	8.88	9.91		4	3
RIGG20066	TGGGAAAATGGTTGTTCGATTTAGGGAAGGAGAAGTTCCCAAAGACATTCCTGGTGAAAGTAACATCATA	NM_204608	395312	ENSGALG00000007874	interleukin 18	IL18	6.56	6.54	6.54	6.76	6.79	6.85	7.02	7.68		6.56	7.2	7.15	6.99	6.97		5	0
RIGG20074	GAGAAAATCACCATGCACCTCATCCTCCGAGACTTTACTTCGTTTATGGAGAAGACCGTGAGGGCCGTTC	NM_204628	395337	ENSGALG00000010915	interleukin 6 (interferon, beta 2)	IL6	7.09	6.83	6.83	6.86	7.14	7.56	7.78	8.17		7.09	7.09	7.24	6.95	6.67		4	0
RIGG20077	GCTCCCTGCAGTATACTTAGTGGTATTACTTTCAAAACCATCATCAGTCACTGCTTTGATAATGGGCCTGC	NM_001004388	418408	ENSGALG00000015355	CD47 molecule	CD47	7.61	7.7	7.56	7.63	7.65	7.81	7.9	8.42		7.61	7.93	8.02	8.15	8.52		5	0
RIGG20079	TACAGCACTACAGCAAGAGCAGAAAACATCTAAAATCGTTACTGAGGAAGAGCTTGAAGATTGGCTGGAC	NM_001005791	395127	ENSGALG00000009642	apoptosis, caspase activation inhibitor	AVEN	8.61	8.1	8.55	8.73	8.79	8.96	8.69	8.39		8.61	8.81	9.01	8.65	8.11		2	0
RIGG20080	TGATGTCAGTGGTAGAAGAGTCCTAAAAGGCAGCTACTGTTATTTTACAGATGGATTGGAGTAGTCCAGAGAAAA	NM_001005825	415540	ENSGALG00000007491	similar to Hypothetical protein DKFZp564O1664	C15orf44	8.94	8.7	8.48	8.42	8.45	8.38	8.48	8.43		8.94	8.31	8.85	9.4	9.44		1	0
RIGG20085	CAGACTTACGGCCCTAAAAGCTGTTACAAACTTTGGCATGCCTATGGAAGAGTTTGATTCTGAGGAGGCTGA	NM_001005839	415730	ENSGALG00000003786	bromodomain containing 7	BRD7	10.05	10.27	10.03	9.82	9.52	9.67	9.71	9.68		10.05	9.65	9.9	9.83	9.53		1	0
RIGG20086	GCTAGACCAGAATTTCCTAATGTAATTGGTGATGCAGAAGAGGTAGATCTTCAGGAATTTGATACCACTCGTGG	NM_001005841	415744	ENSGALG00000004115	DnaJ (Hsp40) homolog, subfamily A, member 2	DNAJA2	10.1	10.19	9.91	9.73	9.76	9.79	9.84	9.78		10.1	9.98	10.23	10.2	10.58		1	0
RIGG20091	TGCACAGTGCTTTAATAAGCCTGTGGGTCCTGGTCCTGACCTAGAGTTAATAAACATTTATCTTACCTTG	NM_001006131	415876	ENSGALG00000000802	dihydroorotate dehydrogenase	DHODH	9.88	9.4	9.59	8.98	9.37	9.94	10.02	9.95		9.88	9.78	9.96	10.04	9.89		4	0
RIGG20094	GTTCCGGATGAGAGGAGATACTTGCTGCCGTTGAAGAGCAACTACATGAGACAGATCGATCGGATGGTGG	NM_001006143	416110	ENSGALG00000008320	ER degradation enhancer, mannosidase alpha-like 1	EDEM1	9.48	9.7	9.85	9.92	10.14	9.96	10.05	10.58		9.48	9.97	10.01	10.1	9.96		6	0
RIGG20100	AAGAATGCTTTGTTTTGTTGTTATTCTGACCCAGGTAACAGGCAGATGAAAATAGCAGTGTGTGGGACTG	NM_001006154	416321	ENSGALG00000006506	similar to chromosome 5 open reading frame 15; keratinocytes associated transmembrane protein 2; HTGN29 protein	C5orf15	9.73	9.88	9.92	9.9	10.15	10.17	10.44	10.63		9.73	10.18	10.17	10.18	9.99		6	0
RIGG20103	AGAATCACGCCTGGAATAGGGCATTGAGGAGTTCCATGAAGAGAGCAGAGAGAACTGAGCTTTGCTTTTC	NM_001006163	416504	ENSGALG00000004834	COP9 constitutive photomorphogenic homolog subunit 3 (Arabidopsis)	COPS3	10.67	10.14	10.14	10.31	10.19	10.18	9.83	9.92		10.67	10.2	10.15	10.23	10.32		1	0
RIGG20106	ACAAGACCTTCAAGTACTCCAGGACCAATGAGCCATCCTTCACAAAGTGTTGTTAAGATGCTGCTATGAA	NM_001006169	416597	ENSGALG00000006500	nudE nuclear distribution gene E homolog 1 (A. nidulans)	NDE1	9.42	9.31	9.57	9.71	9.68	9.65	9.36	9.53		9.42	9.45	9.36	9.47	9.38		2	0
RIGG20108	AACAGAAGCAATAGTCCCAGTGAGGAATCTGATACGACGCGAATTGTTCAAGAGACCACTTGAAATCTGG	NM_001006172	416623	ENSGALG00000007044	methyltransferase like 9	METTL9	9.18	9.74	9.35	9.02	8.78	8.71	8.75	8.81		9.18	8.81	8.9	8.7	8.63		1	0
RIGG20122	ATCTGCTGTAGCCTCTTAGTTGCATGGTTCACAGTGCATTTTGTACCTGGCTGGAGTTACCCGTAGACAC	NM_001006208	417410	ENSGALG00000003397	ras homolog gene family, member T1	RHOT1	9.41	9.18	9.43	9.47	9.4	9.41	9.58	9.46		9.41	9.46	9.32	9.29	9.56		4	0
RIGG20125	ACATTCTCTTGGTGGATGAAATTATGCGAGCTGGAATGTCATCTCTTAAAGGCTGAATTGGATCTGCTGG	NM_001006216	417541	ENSGALG00000002448	chaperonin containing TCP1, subunit 6A (zeta 1)	CCT6A	13.87	13.27	13.35	13.27	12.88	12.76	12.61	12.63		13.87	12.73	12.69	12.96	12.86		1	0
RIGG20130	GGCTTATTCAGCACTCCAAATCAAGACACTGTTGAAGAAAACATGCTGAAGATACTCTTCTTTCCCAGTCA	XM_001231738	769134	ENSGALG00000008755	similar to ADP-ribosylation factor-like 10B	LOC769134	8.88	9.03	8.84	8.75	8.81	8.76	9.24	9.04		8.88	8.26	8.14	7.6	7.41		0	5
RIGG20131	GGAGCCACCGTTACTCTTTAGTCTTCTGTCTGTGTAGTGTTCATTGATAGCTTTTGTACACTTTGGTCCTA	NM_001006230	417784	ENSGALG00000009494	THAP domain containing 5	THAP5	11.84	11.75	11.52	11.65	11.11	10.65	11.25	11.4		11.84	11.39	11.41	11.38	11.85		1	0
RIGG20139	TCTCGGTTTGACATGATCTTCATTGTCAAGGATGAGCACAACGAGGAACGAGACATGACGTTGGCCAAGC	NM_001006243	418058	ENSGALG00000012546	minichromosome maintenance complex component 5	MCM5	8.36	8.19	8.36	8.2	7.95	7.81	7.63	7.38		8.36	7.85	7.87	8.04	7.81		1	0
RIGG20140	GGAGCATAGCAAGATTTGTAACACTCAACCAAACCCTTTGCTGTTTTCTGAACACTCAAACATTGAACTCGTC	NM_001006244	418068	ENSGALG00000012640	similar to hypothetical protein MGC17943	C12orf23	9.02	9.05	9.07	9.06	9.3	9.48	9.71	9.89		9.02	9.52	9.27	9.18	9.48		4	0
RIGG20141	CATTCCTTCCCAGGGTTAGTAGTTCAATTCTTGTTACTTGGTCAGGCAGTTTTCTGTTCTCTCTATGTGA	NM_001006246	418162	ENSGALG00000013036	ATPase, H+ transporting, lysosomal 31kDa, V1 subunit E1	ATP6V1E1	11.58	11.24	11.31	11.35	11.42	11.33	11.29	11.76		11.58	11.49	11.55	11.65	11.95		7	0
RIGG20143	CCCCTTCACGTTGTAAAACTGGACCAGAAGAATACTGATTGATACCTGAAAGTGACTGGCTTTGAAGATA	NM_001006250	418261	ENSGALG00000014331	FK506 binding protein 4, 59kDa	FKBP4	12.06	10.96	10.89	11.19	10.76	10.54	10.23	10.13		12.06	10.76	10.81	10.93	11.07		1	0
RIGG20145	AGAATTGGGTATATTAATCGCTTTCGTCCTCTCTCAGAAGCCTTTCTTCATGCTCAATTTCAACCTGCAA	NM_001006253	418398	ENSGALG00000015330	PEST proteolytic signal containing nuclear protein	PCNP	10.03	9.88	9.66	9.63	9.39	9.13	9.17	9.21		10.03	9.46	9.59	9.57	9.75		1	0
RIGG20150	CACACATCTCAGCTATATAAACATTCATTGGCCGCTTTAAGATGTCCATCTCTACTCTTTCCCTCCTGTT	NM_001006262	418625	ENSGALG00000016563	ankyrin repeat and SOCS box-containing 9	ASB9	8.31	8.55	8.6	8.68	8.78	8.94	8.83	9.4		8.31	9.09	9.01	8.68	8.61		6	0
RIGG20159	CAGCTTGTGGTGTGGCTGTAGGTGACTTTATGCAGTATACGTTACTTTGCCTGCAATTTCTGTTGTTTGCAA	NM_001006280	419000	ENSGALG00000017218	mediator complex subunit 17	MED17	8.98	8.79	9.36	9.49	8.51	8.21	8.35	8.36		8.98	8.25	8.32	8.27	8.37		1	0
RIGG20160	GCTGTGTGAAAATCACCACCTGGATGCGACATCTGGAATGAACTCTTGAAAGACTGTTCATCTATTTACAT	NM_001006284	419053	ENSGALG00000017307	polymerase (DNA-directed), delta 3, accessory subunit	POLD3	8.52	8.6	8.36	8.33	8	7.82	7.78	7.76		8.52	8	8.08	8.08	8.28		1	0
RIGG20167	GAACGTTAAGGTTGGGAGAAATACGTTCTTTGCTTTTGAATTGCTTTTGACAGAGCAAAGTGCAGTCAGC	NM_001006302	419423	ENSGALG00000001872	stromal cell derived factor 4	SDF4	9.39	9.02	9.23	9.33	9.52	9.47	9.69	9.8		9.39	9.81	9.76	9.89	9.58		4	0
RIGG20174	TAAGGAGGGTCTTTGGTTTACATCAGCTCAGTTCAGTTGGGATTGTTCAGCCTTAAGGATGTTGCCCTGC	NM_001006330	419955	ENSGALG00000000529	LIM domain containing 2	LIMD2	10.21	10.41	10.52	10.59	10.64	10.35	10.2	9.4		10.21	9.75	9.41	8.58	8.27		3	2
RIGG20175	ACCGCGGAAGCCTTAATGCAATCAGAACCTTACAGTCAAATGCATCAGATAATTGCCTCAGATCGTATCC	NM_001006331	419960	ENSGALG00000000596	cell division cycle 27 homolog (S. cerevisiae)	CDC27	10.11	10.18	10.2	10.23	9.93	9.75	9.4	9.45		10.11	9.52	9.65	9.31	9.43		3	0
RIGG20182	CGGATGCCTTCCTTTGTCATTGTCCCGACTATTTCACACATTTGATGTATCCTCAAGTGAGTTCTAATTGT	NM_001006343	420162	ENSGALG00000004266	tumor necrosis factor, alpha-induced protein 8-like 1	TNFAIP8L1	10.23	10.16	9.78	9.8	9.41	9.43	9.29	8.86		10.23	9.33	9.13	8.81	9.31		1	0
RIGG20197	CGCCCACTGATGTTTACAAGATTGAAAGAGTTTCTTCCAGCAAATCACGTAGAGAACATTTGGACAGTGGA	NM_001006381	420955	ENSGALG00000013135	UDP-N-acetyl-alpha-D-galactosamine:polypeptide N-acetylgalactosaminyltransferase 1 (GalNAc-T1)	GALNT1	9.84	9.47	9.59	9.5	9.52	9.7	9.68	10.38		9.84	10.11	10.27	10.19	10.22		5	0
RIGG20199	CTGATGATGGTGCCCACTCTCAAAATGAGAAACTGAACAGGTACAACTACATTCAGGGAGTGAAGATGCT	NM_001006385	421013	ENSGALG00000019514	CNDP dipeptidase 2 (metallopeptidase M20 family)	CNDP2	9.7	9.64	9.47	9.47	9.58	9.46	9.43	9.18		9.7	9.69	9.88	9.88	9.65		1	0
RIGG20201	AAGAAGTACGGATATACCTTACCAGACATAACTAAGGATGAGCTCTTCAAAATGTTAAGTACGCGCAAAGACCCT	NM_001006388	421121	ENSGALG00000015280	mitochondrial ribosomal protein L15	MRPL15	10.38	10.04	9.86	9.85	9.77	9.64	9.72	9.7		10.38	9.96	9.94	9.62	10.05		1	0
RIGG20203	CATGCACATACCTGTGACCACAAATAGCTGTAAGGTCCAGAAGGAGATGATTCACCTACTGTACGTGCAG	NM_001006399	421374	ENSGALG00000009843	integrator complex subunit 7	INTS7	8.52	7.78	7.91	7.97	7.75	7.59	7.37	7.5		8.52	7.28	7.51	7.41	7.64		1	0
RIGG20207	GAGGATAGAGGGTGCTACGAAGATGCGGTTCACTCTGGAGCACTTGAAGAATAATTAGGCTTTATTTATGTTT	NM_001006405	421586	ENSGALG00000011637	t-complex 1	TCP1	13.55	12.84	12.84	12.74	12.64	12.63	12.53	12.25		13.55	12.64	12.99	12.77	13.31		1	0
RIGG20212	GCTCACCTGAAATCGCTTGTCAAACAATGAAGTCTTTAAGTCACCCAGAGGAAAGTTGTTCATCACTTATG	NM_001006418	421949	ENSGALG00000016463	similar to hypothetical protein DKFZp566A1524	FAM49A	10.44	10.73	10.65	10.76	10.58	10.48	10.63	11.14		10.44	10.68	10.49	10.33	10.88		6	0
RIGG20217	GTCCAAGCACGTTTTAGGTTTGACCACTTCCTTAACTTGGCAAACAAAGCTACCATACAAGTTGGGGCCT	NM_001006431	422222	ENSGALG00000005930	plastin 3 (T isoform)	PLS3	9.08	8.66	8.93	8.91	8.91	9	9.38	9.91		9.08	9.13	8.99	9.01	9.53		5	0
RIGG20221	TGCTCCTGGTTGTAAGAGGCTTGTGACAATTGATGATAATTTCTGCTCTTTGTGAAAGTTGCAAATACAGCC	NM_001006436	422346	ENSGALG00000008092	nuclear transport factor 2-like export factor 2	NXT2	9.32	9.5	9.63	9.72	9.53	9.29	9.02	8.83		9.32	9.2	9.32	9.35	9.14		3	0
RIGG20226	TGGAGATACTCAACCCATATCCACATCTGTTCCAAAAGAGGTAATTATGGTGTTAGCTTGTTTCCCAGTGC	NM_001006444	422556	ENSGALG00000010674	dCMP deaminase	DCTD	10.63	9.59	9.73	9.78	9.17	8.65	8.75	8.3		10.63	9.23	9.31	9.67	9.64		1	0
RIGG20231	CTGGAAGACCTTATTCATGAAATCTACTCAGCTGGGAAGTATTTCAGAAATGTCACAGACTTCTTGTGGCC	NM_001006452	422676	ENSGALG00000011974	ribosomal protein L7-like 1	RPL7L1	10.55	10.71	10.5	10.62	10.49	10.41	10.09	10.2		10.55	10.31	10.17	10.36	10.29		3	0
RIGG20235	CATCTGACTGAAGCACTTATATATGAATATTCCAGAGGTGTCAACTGCCACTCTTCCGGGAAACCCCAAC	NM_001006460	422890	ENSGALG00000015688	MAX dimerization protein 4	MXD4	6.95	7.49	7.13	7.04	7.07	7.28	7.32	7.62		6.95	7.39	7.36	7.12	6.97		5	0
RIGG20239	GGGAAACTGACTATAGACAAAGGCCTACCATTTCCAGTACTACCAACCACTTTCTTCTTTGAGACCAAAT	NM_001006468	423071	ENSGALG00000006147	nucleobindin 2	NUCB2	9.05	9.17	8.51	8.65	8.86	9.19	9.42	9.95		9.05	9.24	9.43	9.34	9.55		4	0
RIGG20241	GTTTCTAAGCAGTGAAGATAACGCCCTTCTATAAGCCAGGCAATTTACTCACCGTCTTGTCCTTTTGGTG	NM_001006472	423105	ENSGALG00000006856	CD151 molecule (Raph blood group)	CD151	9.78	9.94	9.71	9.51	9.28	9.14	9.24	8.94		9.78	9.1	9.06	9.11	8.47		1	0
RIGG20250	TTTTCTGCCAGAAGTGTGACTTGTATGTGCACAAACTGAAATGGCTTAACATCCTGCTACTCTTTGTACTC	NM_001006488	423479	ENSGALG00000011464	eukaryotic translation initiation factor 5	EIF5	12.92	12.93	12.62	12.48	12.06	11.8	12.1	12.2		12.92	12.74	12.83	13.07	13.15		1	0
RIGG20251	GAGTTGGAACTCAGCTGGGTTGGAGAAATAACCAATGGAAAACATGAAATTGTTCCCAAAGACATAAGGGA	NM_001006491	423542	ENSGALG00000012039	proteasome (prosome, macropain) subunit, alpha type, 3	PSMA3	11.9	11.6	11.53	11.42	11.26	11.2	11.01	11.09		11.9	11.16	11.52	11.52	11.01		1	0
RIGG20261	GGTGCGGGTATCAGAGGTGGAAGTCATGTCAACTGATGAATTAATAAATGGCTAATGGTGTTACAAGTGG	NM_001006514	424037	ENSGALG00000006198	lanosterol synthase (2,3-oxidosqualene-lanosterol cyclase)	LSS	11.74	13.12	12.92	12.71	12.61	12.49	12.1	11.76		11.74	12.46	12.43	12.3	12.1		3	0
RIGG20276	GCCATTTATTACAACAAGAGCCCTGGGTTTGAGATTATCCATGGTTTGCTGGACAGAGTCATGCAACTTCT	NM_001006543	424812	ENSGALG00000005236	phenylalanyl-tRNA synthetase, beta subunit	FARSB	9.32	8.55	8.56	8.63	8.58	8.46	8.44	8.3		9.32	8.33	8.53	8.6	8.49		1	0
RIGG20305	ACGATCTGCTTTTCTTCAGTTCCTTAGTTTCTGTGTTACGATCACATTTGCCACTGTAAAACAAGCAAGG	NM_001007948	423862	ENSGALG00000008086	ARP1 actin-related protein 1 homolog A, centractin alpha (yeast)	ACTR1A	7.98	9.18	8.92	9.06	9.06	9.05	9.08	8.9		7.98	9.39	9.22	9.45	9.16		6	0
RIGG20316	ACTGGTAGGTTAAGTAGAAGAGTTGAGAGACTGAAGTGTTTCTGTGTGAGATAAAGCCTGCAAACCTATCAGTT	NM_001008458	421417	ENSGALG00000010039	brain and reproductive organ-expressed (TNFRSF1A modulator)	BRE	10.79	10.59	10.54	10.47	10.34	10.18	10.11	10.02		10.79	10.42	10.13	10.1	10.4		1	0
RIGG20321	AGTAGTGCCACCCATACTTGTCTCGTTCATTTTGTGTAGAACTTGCTTTTATCACCCTCATTCCTGGGAG	NM_001008465	422376	ENSGALG00000008867	COMM domain containing 5	COMMD5	9.42	9.41	9.2	9.17	8.75	8.65	8.66	8.65		9.42	9.01	9.03	9.1	9.21		1	0
RIGG20323	CAGTAGATATGACTGGACAACTGATCTTTATGGAGGTCTGGTAAGGCTTTGCTATTTTGAGACCCCTGCC	NM_001008470	423172	ENSGALG00000008044	CD82 molecule	CD82	7.68	7.78	7.89	7.83	7.66	7.45	7.72	8.49		7.68	7.95	7.89	7.89	8.66		5	0
RIGG20327	GGAATTCCTTACAGTGAACACAGCAGTTACCTGGAAATGAAACGTTTTGTTCAATGGTTGAAGCCACAGA	NM_001008683	423902	ENSGALG00000008938	DNA cross-link repair 1A (PSO2 homolog, S. cerevisiae)	DCLRE1A	8.03	7.9	7.99	7.88	7.6	7.72	8.18	8.68		8.03	7.67	7.62	7.72	8.08		5	0
RIGG20330	AAGGTTCCAGATCAAATGTGAATGGTTTATTCATGTACTGCTGACAAACAGTTCTACGTTCTGTGTCCCA	NM_001012291	421817	ENSGALG00000015780	proline-rich nuclear receptor coactivator 1	PNRC1	12.4	13.24	12.85	13.1	13.22	13.32	13.04	14.14		12.4	13.62	13.3	13.11	13.58		6	0
RIGG20332	AATGATCCCTTACAGAACATCTGGAGACACGAACGCAAGACTGGTGCAAATGGAGGTCCTCATGAATTAG	XM_001232546	415693	ENSGALG00000003010	nucleoporin 93kDa	NUP93	10.48	9.54	9.6	9.88	9.5	9.42	9.11	9.12		10.48	9.42	9.51	9.55	9.54		1	0
RIGG20336	ACAATAACCTTGCTAGCGTTGAAGAATTAAAGGAAATCGATGTGGCAGTGAGAAAAGAGATAGAGGAAGCTG	NM_001012544	418610	ENSGALG00000016430	pyruvate dehydrogenase (lipoamide) alpha 1	PDHA1	10.86	10.82	10.72	10.81	10.76	10.78	10.58	10.3		10.86	10.64	10.71	10.61	10.25		1	0
RIGG20341	CTCTACGTCATTTGGTGGAAGTGGGATGGGAAACTTCAAATCAGTATCAACCTCAACTAAAATAGTTAACGGCAG	NM_001012556	420448	ENSGALG00000006477	DnaJ (Hsp40) homolog, subfamily B, member 6	DNAJB6	9.61	10.03	9.9	9.66	9.95	10.38	10.32	10.8		9.61	10.38	10.47	10.8	11.13		6	0
RIGG20344	GGCAACTCAGGTCGTTAGGATGATTCTGAAGATTGATGATATCCGTAGGCCTGGAGAATCTGAAGAGTAA	NM_001012563	420930	ENSGALG00000013041	chaperonin containing TCP1, subunit 5 (epsilon)	CCT5	13.52	12.92	12.87	13.06	12.68	12.42	12.05	12.28		13.52	12.62	12.73	12.92	13		1	0
RIGG20354	CGCCTCCCTTAAAATGTCAAATGTGATCTTGGGTATTGAAAGTCTGTCACCTGTTTTGCTAGTACTGTGT	NM_001012592	423686	ENSGALG00000003947	heterogeneous nuclear ribonucleoprotein H3 (2H9)	HNRNPH3	12.71	11.8	11.67	11.66	11.18	11.05	10.94	10.97		12.71	11.15	11.27	11.41	11.61		1	0
RIGG20358	CCAGAGCTCTCTGTACGTGTCATACATAACTGCACTGTGTCTATCCACTCTAAACAGTTGTATTGATCCATTCA	NM_001012608	427213	ENSGALG00000014984	coagulation factor II (thrombin) receptor-like 1	F2RL1	6.82	6.46	6.74	6.96	7.14	7.67	7.42	7.83		6.82	7.05	7.16	7.42	7.43		4	0
RIGG20374	ATGGGGCTGGAAACTGACATAGAGGACTGATCCATTTCACGGTAACCTGCATGAAGACACTGAATCTGGC	NM_204231	374072	ENSGALG00000016691	solute carrier family 25 (mitochondrial carrier; adenine nucleotide translocator), member 6	SLC25A6	13.36	13.94	13.96	13.73	13.6	13.41	13.15	13		13.36	13.4	13.46	13.24	12.92		3	0
RIGG20376	AAGTGTCACGGATTTCAGCATCACAGACAAGTGTGCCATTTGATCACCTTGGGAAGTGAGGAGCAATTGC	NM_204377	378891	ENSGALG00000019315	casein kinase 1, epsilon	CSNK1E	9.43	8.67	9.07	9.3	9.31	9.05	9.24	9.64		9.43	8.57	8.64	8.32	9.67		7	0
RIGG20379	CCTGATACTTGTTTGTCCCTACTTCTGTAACTGACTGTTCCCATGTCTATTAGTACCTGCAGCCTCTTTGC	NM_204477	395134	NA	NDC80 homolog, kinetochore complex component (S. cerevisiae)	NDC80	10.18	9.2	9.49	9.7	9.41	9.17	9.13	8.91		10.18	9.43	9.56	9.85	9.49		1	0
RIGG20383	GTGGCAAAGAAACTGGGAGAGATGTGGAACAACACCGCAGCAGATGATAAACAGCCTTACGAAAAGAAGG	NM_204902	395724	ENSGALG00000017082	high-mobility group box 1	HMGB1	10.33	10.35	10.72	10.91	10.87	10.27	9.54	9.22		10.33	10.01	10	9.96	10.17		3	0
RIGG20385	GGTCTCTGATGGAAGGCTGGAAGATGGTCTGCGAAGAAGTCTTTTGGCAGCACAACTGTTACTCA	NM_205187	396104	NA	SRY (sex determining region Y)-box 11	SOX11	9.58	10.09	9.63	9.67	9.46	9.56	9.72	10.03		9.58	9.32	9.41	9.38	8.86		5	0
RIGG20387	TGGTAACAGCACTACTGCAGTTCCTATGACTCCAACATCTACGTCTTCTACTAACTCAGATGACTGT	NM_205420	396390	ENSGALG00000014976	GATA binding protein 6	GATA6	7.96	7.49	7.74	7.85	8.07	7.99	8.45	8.25		7.96	9.08	9.14	9.38	8.68		4	4
RIGG20390	CTACATTGGCAAAACACCCAAAATCGAACAGCTGTCCAACATGATTGTAAAGTCTTGCAAATGCAGCTAA	NM_001031045	421352	ENSGALG00000009612	transforming growth factor, beta 2	TGFB2	12.48	13.35	13.5	13.5	13.32	13.15	12.46	12.39		12.48	11.29	11.46	11.1	9.95		0	2
RIGG20391	TTGGAGAACTTACATGAGGTCTTGGAGATCAAATTCAAAGGCATTGACAGTGAAGATGACTATGGCCGTG	NM_205454	396438	ENSGALG00000010346	transforming growth factor, beta 3	TGFB3	8.25	8.46	9.38	9.55	9.59	10.32	10.57	11.2		8.25	9.6	9.68	10.26	9.52		6	0
RIGG20392	GACTTCCGCAAGGATCTGCAGTGGAAGTGGATCCACGAACCCAAAGGTTATATGGCCAACTTCTG	M31160	NA	NA	NA	NA	7.16	7.35	7.53	7.57	7.62	7.92	7.88	7.88		7.16	7.59	7.72	7.82	7.7		6	0
RIGG20401	GCTAAGGAAGTGAAAATACAGAGATGATTCAGAACACAACAAAATGCTTGTGGAGGAGTCAGGAGCT	XM_415780	417534	ENSGALG00000014585	similar to chemokine ah221	LOC417534	6.83	6.69	7.31	7.65	8.54	7.83	8.54	8.54		6.83	8.95	8.74	9.03	10.52		0	3
RIGG20402	TGTGCTCTCGAGGGTGGACTTGTTGGGTGATGCGAGTTCCTCTGCCCTCATGCACATGTGGTGGA	XM_416155	417914	ENSGALG00000011406	netrin 4	NTN4	7.68	6.9	7.4	7.4	7.57	7.46	7.78	9.22		7.68	7.12	7.07	6.76	6.65		4	0
RIGG20415	CCCTTCTATCATTGGATCTGCTGTGATTATTGCTTGGAGCATCAATAAGTGCAGTGCGAGTAAGAAG	XM_417981	419852	ENSGALG00000023951	similar to decay-accelerating factor (GDab-TCS)	CD55	9.31	8.88	7.94	7.86	7.69	7.25	7.29	7.63		9.31	8.82	9.33	9.66	11.45		1	1
RIGG20426	TGGAACTCTTCTCACGTTCCCACAAGAGTAATGGTCCATCGCCAATGGTATATTCTCTTTCTGAG	XM_421075	423148	NA	similar to CD59 protein	CD59	10.19	10.15	9.97	9.78	10.28	10.49	11.44	11.67		10.19	10.66	10.9	10.69	11.27		4	0
