# Supplementary material for: Comprehensive Gene-Expression Survey Identifies Wif1 as a Modulator of Cardiomyocyte Differentiation
Source: PLoS One. 2010 Dec 13;5(12):e15504. doi: 10.1371/journal.pone.0015504 (PMC3001492; doi:10.1371/journal.pone.0015504)
Supplement: Table S2 — Concepts Summary. Concept analysis summary tables for the individual gene lists described. The analyses on the PE Kmean clustering (PE_c1-7), PE-Epi divergence (div_c1-6) and the overlap between PE_c3 and div_c2 (overlap_cPE_c3_div_c2) are described in separate Tab-sheets. Genes with overlapping concept profiles are grouped in sub-clusters indicated in the sc-N format in column1. Individual genes present in the specific list are indicated by gene symbol and their associated concept-identifiers in columns B and C, respectively. Column E describes the top concepts that underlie the clustering of the genes in column B, with their associated concept-identifiers (column F) and the individual contributions (column G) to the clustering. Only concepts with a contribution above 1% are listed. (XLS) [file pone.0015504.s005.xls]

## Sheet: PE_c1
	Genes with overlapping concept profiles			Top concepts that underly the clustering of genes in column B
Kmeans_c1	Genes	Concept-ID		Concept-Name	Concept-ID	Contribution
sc1	BLM	3047902		MSH2	3000210	8,54
	TP53BP1	3004137		Mismatch Repair	1155661	6,23
	FANCG	3003402		BLM	3047902	6,06
	RPA3	3068285		SUMO1	3002514	5,56
	EXO1	3031352		MLH1	3000208	5,23
	MSH2	3000210		Fanconi's Anemia	15625	3,74
	FHIT	3036307		TDG	4000993	3,39
	SUMO2	3087858		UNG	3006585	3,01
	TDG	4000993		Replication Factor A Single Stranded DNA Binding Protein	165675	2,86
				DNA replication factor A complex location	1167121	2,76
				FHIT	3036307	2,62
				DNA Repair	12899	2,40
				TP53BP1	3004137	2,28
				Hereditary Nonpolyposis Colorectal Neoplasms	9405	2,04
				FANCG	3003402	1,91
				EXO1	3031352	1,38
				PMS2	3000450	1,31
				Loss of Heterozygosity	524869	1,12
				Base Pair Mismatch	600501	1,04
sc2	MND1	3005890		PSMC3IP	3005940	46,3
	PSMC3IP	3005940		MND1	3005890	28,8
	Rad54b	4000855		DMC1	3005135	10,5
	CKS2	3086883		CKS2	3086883	4,45
				RAD51	3002155	3,11
				SPO11	3006059	2,87
				strand invasion	1158507	1,96
sc3	NEK2	3074441		PLK1	3003690	19,0
	PLK1	3003690		CDC2	3068203	9,45
	AURKA	3002670		AURKA	3002670	8,66
	MAD2L1	3001768		NEK2	3074441	6,08
	PTTG1	3003110		CDC20	3037459	4,59
	CDC2	3068203		Centrosome	242608	3,90
	CCNB2	3074359		Mitosis	26255	3,66
	Cdc16	4000222		MAD2L1	3001768	3,64
	KIF23	3011491		PTTG1	3003110	3,39
				Cyclin B	79185	3,33
				Nek2	3068561	2,77
				spindle checkpoint activity	1622917	2,77
				Anaphase	1622911	2,73
				anaphase-promoting complex	526999	2,63
				CCNB1	3068982	1,62
				KIF23	3011491	1,45
				Cytokinesis	10813	1,37
				Cell Cycle Proteins	243021	1,19
				CCNB2	3074359	1,09
				BUB1B	3000933	1,03
sc4	MCM5	3004904		MCM2	3003325	22,0
	MCM4	3040496		CDT1	3032650	17,6
	MCM2	3003325		GMNN	3009292	10,6
	GMNN	3009292		MCM4	3040496	9,49
	DTL	3032313		MKI67	3001814	8,01
	ORC6L	3008635		MCM7	3004323	5,89
	MKI67	3001814		proliferating cell nuclear antigen activity	1325379	4,50
	PCNA	3001945		MCM5	3004904	4,44
				CDC6	3068172	1,87
				origin recognition complex	288422	1,70
				CDC7	3031166	1,57
				pre-replicative complex location	1167116	1,41
				Mcm7	2120326	1,21
sc5	CRLS1	3032438		EIF3S10	3002779	34,1
	Eif5	4001276		eukaryotic translation initiation factor 3 complex location	1166852	32,0
	EIF3S3	3002785		KIAA0664	3009063	21,1
				Eukaryotic Initiation Factor-3	752615	4,94
				SUI1	4000673	3,11
				Peptide Initiation Factors	30943	1,74
sc6	PARP1	3001222		PARP1	3001222	98,5
	CA10	3023201
sc7	IFNAR1	3000524		STAT2	3003952	63,3
	CRSP6	3003151		NCOA6	3040920	30,1
	RBBP5	3003709		ISGF3G	3004436	3,14
				STAT1	3021428	1,48
sc8	AK5	3076103		TAF12	3068477	19,7
	GTF2E2	3037573		TAF6	3007561	18,3
	TAF12	3068477		TAF9	3039986	17,6
	GTF2H5	3045635		ERCC3	3000096	17,1
				GTF2E1	3038062	8,59
				GTF2E2	3037573	3,44
				Transcription Factors, General	1135650	3,06
				GTF2F1	3001585	2,94
				Transcription Factors, TFII	376641	2,87
				TATA-Binding Protein Associated Factors	1136066	1,43
				GTF2F2	3037884	1,06
sc9	ORAOV1	3012457		FADD	3002836	69,9
	AATF	3040811		CASP8	3007657	16,8
	FAIM2	3008192		CFLAR	3007652	3,78
				Apoptosis Regulatory Proteins	1564881	3,67
				CASP10	3050038	2,18
				Death Domain	1511738	1,25
sc10	RNASEH1P1	4000111		Ribonuclease H	85431	18,0
	POLD3	3038202		RNA, Double-Stranded	35693	13,9
	RNASEN	3008293		DDX56	3006498	8,03
	DDX4	3049227		DICER1	3013251	7,73
	STRBP	3007548		DDX5	3074312	7,15
				RNA Helicase	84378	6,73
				Endoribonucleases	14241	6,42
				ribonuclease H activity	1148813	3,76
				MicroRNAs	1101610	3,71
				germ cell development	1160501	3,67
				Ribonucleases	35542	3,59
				Ddx17	4000649	1,95
				Double-Stranded RNA-Binding Proteins	86180	1,62
				RNA Nucleotidyltransferases	35673	1,38
				RNA Recognition Motif	1522002	1,34
				Double-Stranded RNA Binding Domain	1512046	1,18
				Spermatids	37857	1,04
sc11	COIL	3003413		Dkc1	4000715	14,7
	SNRPB	3021719		Small Nucleolar Ribonucleoproteins	752085	14,6
	NOP5/NOP58	3007024		small nucleolar ribonucleoprotein activity	1325397	11,0
	NOLA1	3006104		small nucleolar ribonucleoprotein complex location	1167086	10,7
	Dkc1	4000715		Coiled Bodies	751972	9,04
				Small Nuclear Ribonucleoproteins	142661	6,74
				SNRPN	3068297	5,90
				small nuclear ribonucleoprotein activity	1325395	3,65
				small nuclear ribonucleoprotein complex location	1167162	3,54
				FBL	3001099	2,39
				Small Nucleolar RNA	751969	2,09
				small nucleolar RNA location	1325823	1,93
				Dyskeratosis Congenita	265965	1,72
				NOLC1	3068818	1,53
				SMN1	3000292	1,15
				NOLA1	3006104	1,09
sc12	HNRPDL	3075314		Heterogeneous-Nuclear Ribonucleoproteins	123538	10,1
	HNRPD	4000844		Rnps1	4001291	8,67
	HNRPA3P1	4000790		HNRPD	4000844	8,49
	DAZAP1	3023129		heterogeneous nuclear ribonucleoprotein complex location	1167067	8,26
	U2AF1	3014345		SFRS1	3031411	6,95
	CIR	3003589		heterogeneous nuclear ribonucleoprotein activity	1325334	6,75
	Sfrs7	4000768		SFRS10	3020965	6,70
	SFRS3	3055708		RBMX	3020494	3,59
	RBMX	3020494		Sfrs7	4000768	3,45
	SFRS10	3020965		SFRS3	3055708	2,96
	C1QBP	3031023		CIR	3003589	2,31
	NSFL1C	3041114		ZRANB2	3003984	2,25
	TARDBP	4001018		VCP	3005168	2,18
				RNA-Binding Proteins	85177	1,92
				U2AF1	3014345	1,91
				SFRS2	3037721	1,77
				hnRNP A1	950469	1,61
				HNRPDL	3075314	1,47
				RNA Recognition Motif	1522002	1,21
				pre-mRNA splicing	1622990	1,10
sc13	LBR	3002455		PSMD3	3002102	25,3
	NUP93	3040971		Nuclear Pore Complex Proteins	949879	17,0
	GLE1L	3020379		NUP153	3068442	14,6
	Prim1	4000890		Nuclear Pore Complex	598988	10,6
	PSMD3	3002102		Prim1	4000890	5,18
				Nuclear Envelope	28584	4,61
				DNAJC3	3002486	2,97
				DNA Primase	58594	2,91
				Nuclear Pore	28587	2,71
				Lamin Type B	125259	2,55
				NUP155	3043155	1,36
				NUP210	3041286	1,16
sc14	COPS3	3002710		COP1	2003616	49,6
	MGEA5	3008154		TROVE2	3003383	14,0
	Wdr57	4000216		TRIM21	3002365	10,6
				SSB	3002366	7,61
				COPS8	3004882	5,18
				RNA, Small Cytoplasmic	284778	2,92
				Protein Degradation, Regulatory	1623036	1,86
				GNE	3003996	1,30
sc15	CD151	3020916		Beta Catenin Staining Method	1527145	10,0
	ALCAM	3001229		CTNNB1	3001434	9,66
	CD55	3000479		TJP1	3002445	6,08
	TJP1	3002445		Tight Junctions	242358	5,44
	CDH5	3001359		ALCAM	3001229	4,79
	CTNNB1	3001434		OCLN	3001905	4,71
	SRRM1	3021187		CDH5	3001359	4,02
	EPB41L3	3049308		Cadherins	6631	3,74
	CHST8	3041483		CD151	3020916	2,88
	Epha5	2203593		Cytoskeletal Proteins	10852	2,66
	RAP1B	3068719		Antigens, CD	3322	2,52
				CD55	3000479	2,30
				CDH1	3020917	1,74
				Adherens Junction	887872	1,48
				Ephrins	1136111	1,17
				Intercellular Junctions	21721	1,07
				Membrane Proteins	25252	1,07
				F11R	3014255	1,06
				EPHA1	3003835	1,06
				RAP1GDS1	3041422	1,03
sc16	RRM2	3020277		GRSF1	3020482	29,5
	GRSF1	3020482		AREG	3001252	17,6
	AREG	3001252		RRM1	3000806	14,2
	DCTD	3055618		RRM2	3020277	9,54
				RRM2B	3056723	4,62
				Intercellular Signaling Peptides and Proteins	1136108	3,35
				DCK	3000616	2,60
				ERBB2	3003273	2,43
				DCTD	3055618	1,49
				EGFR	3074545	1,43
				gemcitabine	45093	1,24
				epidermal growth factor receptor activity	1150617	1,16
				Ribonucleoside-diphosphate reductase	35545	1,16
sc17	BRD7	3008085		BRD7	3008085	49,8
	BRD3	3081801		BRD3	3081801	18,6
	FABP7	3037880		FABP7	3037880	8,35
	FABP6	3001108		BRD2	3074540	5,18
				FABP6	3001108	5,11
				Fatty Acid-Binding Proteins	60095	5,09
				Bromodomain	1511331	5,08
sc18	TFAM	3031139		HMGN1	3003643	27,3
	HMGB2	3037582		Hmgn2	4000223	24,7
	Hmgn2	4000223		High Mobility Group Proteins	19534	23,5
	HMGN1	3003643		HMGB2	3037582	7,37
	HMGN3	3003130		HMGN Proteins	949596	5,22
				HMGN3	3003130	5,04
				TFAM	3031139	2,64
				HMGB1	4000384	2,13
sc19	GATA5	3032031		SOX17	3007948	40,8
	SOX8	3007950		GATA4	3001551	29,5
	SOX7	3007949		SOX8	3007950	11,1
				GATA6	3068449	8,02
				SOX7	3007949	3,24
				SOX18	3007546	1,87
sc20	AMID	3006862		ERH	3003274	25,4
	ERH	3003274		HMGA1	3032332	22,8
	NFYC	3007440		AMID	3006862	17,8
				Hmga1	2117888	11,1
				NKX2-5	3003230	7,87
				BCL11B	3010974	5,58
				TLX3	3023181	2,15
				HMGA1c Protein	969693	1,43
				YBX1	3088707	1,41
sc21	DACH1	3007288		PITX2	3055454	57,2
	HDAC2	3068187		DACH1	3007288	12,8
	PITX2	3055454		ANGPTL1	3083224	5,55
	ANGPTL1	3083224		NR2F1	3021158	3,73
	USPL1	3004235		HDAC1	4000130	3,58
	TCF21	3002414		Foxc1	4000972	2,61
				Nr2f2	4000368	1,57
				HDAC2	3068187	1,25
sc22	C6orf159	3019960		MESP2	3007420	53,7
	TBX18	3011384		TBX1	3007966	25,5
	GNB1L	3041515		T-Box Domain Proteins	752212	8,46
				TBX6	3003389	7,71
				Somites	376449	2,16
				somitogenesis	1326539	1,16
sc23	Dnaja2	4001064		HSP90 Heat-Shock Proteins	243044	32,1
	FKBP4	3036085		AHSA1	3008106	22,4
	AHSA2	2018958		DNAJB1	3055957	10,4
	NASP	3001856		HSP90AB1	3074306	6,88
				Molecular Chaperones	243041	6,52
				Spermatogenic Cell	1519449	5,50
				Heat shock proteins	18850	3,76
				HSPA8	3068524	2,09
				PTGES3	3081751	1,21
				STIP1	3004965	1,20
sc24	CCT6A	3001336		TCP1	3005656	62,0
	TCP1	3005656		CCT6A	3001336	11,7
	CCT5	3006287		CCT8	3004802	7,76
	CCT8	3004802		CCT4	3004695	5,97
	CCT4	3004695		CCT5	3006287	3,47
	LTB4DH	3040820		CBR1	3037524	2,28
	CBR1	3037524
sc25	AHCY	3000554		CNDP2	3010085	15,5
	MTAP	3001838		PEPD	3000239	13,5
	PHB2	3005263		MTAP	3001838	9,72
	BCAS2	3004291		hydrolase activity	1149632	6,14
	PEPD	3000239		Hydrolase	20289	4,90
	CNDP2	3010085		9p21	1515498	3,41
	BLMH	3000330		AHCY	3000554	3,24
	RFK	3088537		S-Adenosylmethionine	36002	2,57
				5'-methylthioadenosine	48819	1,99
				PGCP	3009401	1,87
				Hydrolase Gene	1334064	1,62
				MAT1A	3068057	1,59
				Dipeptidases	12511	1,47
				PHB2	3005263	1,45
				LAP3	3041072	1,42
				CDKN2B	3055859	1,41
				PREP	3002042	1,36
				CDKN2A	3055430	1,19
				CBS	3037258	1,14
sc26	THBS4	3020691		metaxin	1325809	23,7
	TOMM22	3010638		TOMM40	3039966	18,8
	SAMM50	3041034		mitochondrial outer membrane translocase complex location	1166922	17,8
	SURF5	3004913		SURF1	3002387	11,3
	C2orf29	3009711		TOM translocase	1453423	11,2
				RALGDS	3004562	9,88
				CpG Islands	282523	1,27
				MTX1	3037623	1,06
sc27	TSR1	3005576		CRMP1	3020347	26,5
	ACVR2B	3000863		ADAMTS	1328825	17,7
	TMEFF1	3088695		Activin Receptor	101389	13,2
	ADAMTS6	3082573		Fst	4000282	11,6
	CRMP1	3020347		ACVR2B	3000863	8,29
				ACVR1	3000007	4,29
				TGFBR1	3003177	3,71
				ADAMTS6	3082573	3,42
				TSR1	3005576	1,13
				Bone Morphogenetic Protein Receptors	289417	1,13
sc28	LRRC8C	3012997		PLTP	3004536	47,8
	DGKZ	3037831		Ankyrin Repeat	162527	12,7
	ADI1	3075081		nuclear speck	1167108	5,59
	PCTP	3032054		Diglycerides	12262	4,79
	ATP8A2	3004443		1,2-diacylglycerol	43791	4,58
				leucine-rich repeat protein	664702	4,50
				Phosphatidic Acid	31610	2,43
				Phosphatidic Acids	31612	2,43
				Leucine-Rich Repeat	1517773	1,79
				isoleucylvaline	63994	1,55
sc29	Exoc4	4000887		STX4	3003386	19,3
	TPK1	3006960		Exoc4	4000887	14,7
	PCLO	3069111		CTBP1	3001015	10,1
	CTBP2	3075187		Vesicular Protein Transport	887826	6,68
	STXBP3	3005260		Vesicular Transport Proteins	1135986	6,68
	CENTD3	3011199		DDEF1	3007684	3,20
	REPS2	3031255		Exocytosis	15283	2,19
	AP3B2	3055837		VAMP2	3007591	2,04
				TPK1	3006960	2,03
				Adaptor Protein Complex alpha Subunits	51310	1,93
				Qa-SNARE Proteins	288881	1,61
				Transport Vesicles	887882	1,54
				vesicle transport	1325417	1,54
				clathrin adaptor complex location	1166873	1,49
				Abpb	2106880	1,39
				Ribbon synapse	1179874	1,38
				Phosphoproteins	31689	1,31
				SLC2A4	3074381	1,25
				ADP-Ribosylation Factors	101671	1,12
sc30	PSMA3	3002082		TNFRSF1A	3000828	25,6
	PSMD12	3002109		PSMA6	3002085	20,5
	BRE	3003604		multicatalytic endopeptidase complex	208355	8,74
				proteasome endopeptidase complex location	1621292	6,62
				PSMB10	3020616	6,62
				Tumor Necrosis Factor Receptor	77503	6,57
				P4HB	3055495	6,02
				UBE2T	3040929	4,98
				proteasome activity	1622946	2,94
				tumor necrosis factor receptor binding	1323363	2,72
				PSMB9	3002094	2,32
				proteasomal ubiquitin-dependent protein catabolism	1523807	1,33
sc31	CPOX	3000076		COL4A5	3022422	50,3
	Ttc4	4001420		COL4A6	3048050	13,5
	WDR68	3055930		Alport's syndrome	1567741	12,8
	ALMS1	3049406		ALAS2	3000017	4,26
	COL4A5	3022422		Hereditary nephritis	27706	1,74
	COL4A6	3048050		CPOX	3000076	1,67
				Leiomyomatosis	206654	1,51
				Alas1	4000617	1,46
				Exons	15295	1,37
				Alport Syndrome, X-Linked	1567742	1,11
sc32	C16orf5	3040879		ATP synthase	1622485	38,3
	ATP5A1	3002985		BAK1	3000917	29,1
	ATP5J	3001272		Mitochondrial Proton-Translocating ATPases	949692	15,0
				Staurosporine	75193	5,00
				protein kinase inhibitor	138864	1,31
				Protein Kinase Inhibitors	1449702	1,31
				AKT1	3003785	1,31
				Protein Kinase C Inhibitor	1514555	1,14
				PC12 Cells	85262	1,00
sc33	PDSS1	3005353		pyruvate dehydrogenase	34343	23,6
	COQ7	3006953		glycine cleavage system	82730	21,6
	LIPT1	3050569		Pyruvate Dehydrogenase Complex	34344	19,8
	Pdha1	4000293		ubiquinone	41536	7,24
	UQCRC2	3037764		PPM2C	3031928	4,84
	MTHFS	3004702		Respiratory Chain	162362	2,13
	GCSH	3080255		Ubiquinone Biosynthesis Pathway	1157248	1,50
				Electron Transport Complex III	1176474	1,42
				OGDH	3055662	1,32
				Multienzyme Complexes	26741	1,15
				Carbon-Nitrogen Ligases	524925	1,01
sc34	CHODL	3011795		IL27	3017087	45,9
	GSTO1	3037971		EBI3	3004207	22,8
	IL17D	3016284		interleukin-27 receptor binding	1149439	14,2
				SOCS6	3003120	12,4
				STAT4	3020679	2,31
				Myoepithelial cell	225356	1,08

## Sheet: PE_c2
Kmeans_c2	Genes	Concept-ID		Concept-Name	Concept-ID	Contribution
sc1	SGCB	3000195		Myosin Light Chains	27108	8.41
	SSPN	3003727		MYLK	3014202	6.92
	LASP1	3004480		MYL2	3055462	5.61
	MYOZ2	3009583		MYL3	3020099	4.56
	TPM1	3088552		PLN	4001374	3.96
	MYL1	3023194		Sarcoglycans	1449965	3.78
	MYL3	3020099		MYL9	3021230	3.47
	MYL9	3021230		MYLPF	3022728	3.43
	MYL2	3055462		MLCK	3035278	3.34
	MYLK	3014202		ILK	3003318	2.13
	PLN	4001374		MYL1	3023194	2.11
	ANKRD1	3008289		ANKRD1	3008289	1.91
	ILK	3003318		Myosin ATPase	27096	1.83
	CALM1	3055999		myosin location	1166766	1.80
				ALRP	2002787	1.78
				LASP1	3004480	1.67
				Calmodulin	6772	1.57
				TPM1	3088552	1.46
				SGCB	3000195	1.42
				Myl1	2121115	1.39
				Phosphorylation	31715	1.36
				NEB	3068405	1.36
				Tropomyosin	41197	1.24
				DYSF	3020748	1.00
				SGCD	3000285	1.00
sc2	GEM	3038024		SOCS1	3002776	27.44
	LIFR	3001735		SOCS3	3002941	10.88
	CISH	3007667		CISH	3007667	10.40
	SOCS1	3002776		LIF	3001734	6.02
	IL13RA2	3000534		Suppressor of Cytokine Signaling Proteins	1564682	4.45
	TIMP3	3036322		ALRH	4000921	3.74
				interleukin-13 receptor binding activity	1149409	2.39
				Cytokine Signaling	1511617	2.36
				TIMP3	3036322	2.34
				OSM	3010741	2.20
				STAT3	3007960	1.85
				STAT6	3002373	1.79
				JAK2	3021033	1.76
				Receptors, Cytokine	206552	1.65
				gp130 activity	1366839	1.58
				STAT protein	1366753	1.29
				IL4	3000491	1.20
				GP130	2005930	1.20
				interleukin-4 receptor binding activity	1149417	1.13
sc3	EDNRA	3001478		EDN1	3001476	15.04
	ADM	3000873		receptor	597357	11.55
	ADCYAP1	3000869		Calcitonin Gene-Related Peptide	6669	6.62
	PDGFB	3074303		ADM	3000873	5.66
				Platelet-Derived Growth Factor	32200	5.00
				Endothelin	79284	4.18
				antagonists	243076	3.45
				platelet-derived growth factor receptor binding	1323362	3.39
				CALCA	3001319	3.19
				Cyclic AMP	1455	2.92
				EDNRA	3001478	2.89
				Peptides	30956	2.38
				Autocrine Systems	596138	2.08
				Myocytes, Smooth Muscle	1135918	1.96
				Neuropeptides	27895	1.80
				RNA, Messenger	35696	1.46
				Muscle, Smooth, Vascular	26844	1.44
				EDNRB	3000089	1.31
				paracrine	597170	1.04
				Endothelin Receptor	59285	1.04
sc4	HSPB1	3001180		HSPB1	3001180	35.40
	HSPB7	3008480		MAPK14	3031777	22.26
	MAP2K3	3056430		MP kinase activity	1150588	11.10
	MAPKAPK2	3056412		HSPB2	3068189	7.66
				MAPKAPK2	3056412	5.65
				GRAP2	3021007	3.38
				Mitogen-Activated Protein Kinases	752312	2.10
				Heat-Shock Proteins, Small	1564779	1.81
				MAP2K3	3056430	1.69
				HSPB8	3008654	1.07
sc5	IGFBP7	3001193		IGFBP7	3001193	73.99
	ICA1	3007777		STC2	3002753	11.99
	STC2	3002753		ICA1	3007777	4.70
				Insulin-Like Growth-Factor-Binding Proteins	74825	2.19
				CD46	3007832	1.83
				MLF2	3003968	1.23
				NTN4	3010934	1.20
				CST9L	3049222	1.15
sc6	MPP6	3022976		IGSF4	3008641	68.90
	CDK2AP1	3003411		SH3 Domain	282535	7.67
	SH3KBP1	3010971		membrane-associated guanylate kinase	608660	4.24
				Adaptor Signaling Protein	1135629	2.96
				GUK1	3000665	2.93
				RNF123	3011112	2.18
				Ubiquitination	1519751	2.12
				Adaptor Proteins, Signal Transducing	1449886	1.11
				Ubiquitins	994452	1.01
				Ubiquitin	41538	1.01
				PVRL1	3002138	1.00
sc7	MARK1	3049552		Microtubule-Associated Proteins	26045	37.86
	Mtap1a	4000546		NDEL1	3032567	14.90
	NDE1	3032354		TACC3	3081618	9.83
	Rab8a	4001186		DISC1	3010257	8.83
	TACC1	3004575		Microtubules	26046	5.08
				microtubule binding	1149274	4.76
				MAP2	3001779	3.43
				Centrosome	242608	2.98
				Coiled-Coil Domain	1516692	1.86
				neuron migration	1326504	1.72
sc8	COL4A2	3001390		FZD1	3020750	20.03
	FOXF1	3001114		TWIST2	4000142	17.91
	Hs6st1	3075051		SFRP4	3002267	10.96
	FZD1	3020750		MYOD1	3007857	4.08
	TWIST2	4000142		Foxc2	4000573	3.75
				Lateral Mesoderm	1517749	2.71
				Mesoderm	25485	2.62
				Forkhead Transcription Factors	118111	2.13
				FZD2	3020377	2.01
				WNT5A	3020720	1.98
				MYF5	3004085	1.79
				Somites	376449	1.73
				vasculogenesis	1123009	1.72
				Organogenesis	242290	1.57
				Mesenchyma	162415	1.53
				WNT7B	3022531	1.51
				Wnt Proteins	753137	1.43
				WNT2	3020719	1.11
sc9	C9orf19	3074720		9p12	1515494	35.76
	AVEN	3010683		DDX56	3006498	33.95
	DDX1	3003627		RNA Helicase	84378	26.44
sc10	ACSL1	3037561		ACAA1	3037497	35.61
	ACAA1	3037497		Ctdsp2	4000701	18.72
	CITED4	3010474		ACSL1	3037561	14.61
				SCP2	3037717	11.15
				TFAP2A	3002421	6.72
				vildagliptin	1570906	4.09
				PPARA	3021047	1.62
				acyl-CoA synthetase activity	1150772	1.39
				Acyltransferase	1390	1.27
				Coenzyme A Ligases	9227	1.00

## Sheet: PE_c3
Kmeans_c3	Genes	Concept-ID		Concept-Name	Concept-ID	Contribution
sc1	BAP1	3003421		YWHAZ	3056528	48.82
	YWHAZ	3056528		14-3-3 Proteins	90388	28.29
	YWHAE	3038223		PLA2G1B	3000715	4.82
				YWHAE	3038223	3.72
				Bothrops asper	999141	1.70
				Phospholipases A	31672	1.44
				BAP1	3003421	1.42
				Snake Venoms	37380	1.24
sc2	GRB2	3001576		GRB2	3001576	10.87
	BCAR1	3007674		Adaptor Signaling Protein	1135629	10.30
	RPS6KA1	3055703		PTPRU	3004168	9.07
	Ddx17	4000649		Protein Tyrosine Phosphatase	85536	7.02
	AP2B1	3068176		Tyrosine Phosphorylation	1519726	5.97
	SH3GL3	3037723		BCAR1	3007674	4.06
	PTPRO	3021564		PTK2	3007314	4.00
	PTPRK	3055693		PXN	3037697	2.90
				SH3 Domain	282535	2.66
				Tyrosine	41485	2.43
				PTK2B	3023001	2.32
				Mitogen-Activated Protein Kinases	752312	1.66
				Phosphorylation	31715	1.58
				Adaptor Proteins, Signal Transducing	1449886	1.56
				src Homology Domains	282536	1.50
				Clathrin	8905	1.42
				Phosphotransferases	31727	1.40
				DNM1	3068397	1.37
				REG1A	3068282	1.06
				SH2 Domain	282534	1.05
sc3	LMO4	3004927		HIPK2	4000788	13.51
	HIPK2	4000788		FHL2	3020372	9.43
	FHL2	3020372		Ubiquitins	994452	5.21
	PSMD9	3002106		Ubiquitin	41538	5.20
	UBE2T	3040929		LIM Domain	1517692	4.75
	STMN1	3004063		CRIP3	3028039	4.15
	CDC27	3000960		CDKN1B	3002999	3.11
	NACA	3055914		SUMO1	3002514	2.85
	CDCA3	3008403		CDC27	3000960	2.62
				PSMD9	3002106	2.07
				UBE2I	3055737	2.02
				NACA	3055914	1.95
				NR0B2	3008030	1.86
				p27 Enzyme Inhibitor	598388	1.71
				mitotic entry	1660149	1.58
				Ubiquitination	1519751	1.40
				UBE2T	3040929	1.30
				Ligase	23689	1.28
				anaphase-promoting complex	526999	1.17
				multicatalytic endopeptidase complex	208355	1.14
				Homeodomain Proteins	242617	1.11
				THOC4	3038099	1.08
sc4	CDH2	3020424		WIF1	3031430	21.07
	BMP2	3000926		BMP2	3000926	14.92
	SMAD6	3004079		SFRP2	3056438	9.08
	SFRP2	3056438		MLF1	3007839	7.23
	WIF1	3031430		Plagl1	4000044	3.90
	TESC	3075158		CTNNB1	3001434	3.87
	MLF1	3007839		Bone Morphogenetic Proteins	53932	3.85
	FGF12	3010874		SFRP1	3002266	3.77
	Plagl1	4000044		Beta Catenin Staining Method	1527145	3.35
				CDH2	3020424	2.61
				FGF12	3010874	1.59
				BMP7	3020410	1.23
				SMAD6	3004079	1.12
				Transforming Growth Factor beta	40690	1.10
sc5	XRCC3	3036178		DNA Repair	12899	28.51
	MGMT	3031089		Polymorphism, Genetic	32529	14.56
	ACE	3037351		MGMT	3031089	13.54
				Genotype	17431	10.02
				gene polymorphism	678951	5.49
				XRCC1	3031368	2.74
				XRCC3	3036178	2.42
				DNA repair protein activity	1325316	2.04
				LIG4	3001736	1.56
				DDB1	3001448	1.48
				Alleles	2085	1.20
				DNA repair enzyme activity	1325315	1.10
sc6	TMOD1	3020701		Microfilament Proteins	25978	21.43
	HAPLN1	3001420		Actins	1271	14.66
				Microfilaments	25979	11.59
				Spectrin	37799	9.02
				alpha-Actinin	917705	4.03
				actin binding	1149245	3.44
				Actinin	1245	3.38
				F-Actin	1180307	3.05
				monomer	596973	2.74
				Tropomyosin	41197	2.51
				Actin-Binding Protein	1239	1.94
				Cytoskeletal Filaments	10851	1.73
				Capping	302167	1.54
				CFL1	3039624	1.34
				Cross Link	178576	1.19
sc7	PEBP1	3037637		HSP90AB1	3074306	22.86
	HSP90AB1	3074306		Heat shock proteins	18850	15.16
	HSBP1	3037494		HSPD1	3086105	13.55
	HSPD1	3086105		Molecular Chaperones	243041	5.51
	DNAJA1	3055588		Hsp84-2	2118088	5.05
	RTCD1	3002766		Hsp84-3	2118089	4.97
				HSP90AA1	3068464	4.65
				HSP90 Heat-Shock Proteins	243044	3.81
				HSPA8	3068524	3.39
				DNAJA1	3055588	2.84
				DNAJB1	3055957	2.82
				RAF1	3048145	2.04
				HSPB1	3001180	1.84
				Heat-Shock Proteins 70	243043	1.67
sc8	HNRPK	3081909		KHDRBS1	3004781	17.40
	HNRPDL	3075314		Heterogeneous-Nuclear Ribonucleoproteins	123538	10.01
	KHDRBS3	3004780		HNRPK	3081909	7.54
	LSM4	3005837		SF3B1	3006696	7.10
	SF3B1	3006696		Rnps1	4001291	6.16
	CSTF1	3001012		heterogeneous nuclear ribonucleoprotein complex location	1167067	4.49
	SRPK2	3040660		heterogeneous nuclear ribonucleoprotein activity	1325334	4.24
				pre-mRNA splicing	1622990	3.89
				RNA-Binding Proteins	85177	3.19
				small nuclear ribonucleoprotein activity	1325395	2.76
				small nuclear ribonucleoprotein complex location	1167162	2.67
				Small Nuclear Ribonucleoproteins	142661	2.20
				KHDRBS3	3004780	1.74
				mRNA processing	1158729	1.43
				KH Domain	1517645	1.35
				PTK6	3068494	1.30
				Spliceosome Assembly Pathway	1158740	1.21
				LSM4	3005837	1.16
				KHDRBS2	3015772	1.02
sc9	FOXP2	3033482		alpha Karyopherins	288912	63.80
	KPNA3	3020520		karyopherin-alpha	1325799	13.63
	RNMT	3002816		Importins	292147	8.05
				importin location	1325798	6.50
				beta Karyopherins	299508	3.63
				Nuclear Localization Signals	525021	1.79
sc10	CFC1	4000356		PITX2	3055454	21.66
	CUGBP2	3004783		APOBEC1	3001243	17.60
	APOBEC2	3004941		ARFRP1	3002425	16.12
	SMYD1	3007645		ADP-Ribosylation Factors	101671	11.00
	ARL3	3048276		HMGB1	4000384	10.46
	CENTA1	3055997		HDGF	3003306	4.11
	HMGB1	4000384		TBCC	3002402	3.44
				CENTA1	3055997	1.46
sc11	SLC35A1	3038181		NR0B1	3000403	15.01
	LHX9	3007816		ligand-dependent nuclear receptor activity	1148769	6.82
	B3GALTL	3014978		PLOD3	3000843	6.57
	CBX1	3038228		NR5A1	3003638	6.12
	JARID2	3031279		B3GALTL	3014978	5.67
	NR0B1	3000403		NCOR2	3031370	4.74
	TBL1X	3004128		ARID Domain	1515859	4.00
	ARID1A	3021216		CBX5	3007257	3.71
				B4GALT1	3020378	2.92
				Uridine Diphosphate Galactose	41987	2.85
				pyridinoline	72690	2.09
				Chromosomal Proteins, Non-Histone	8600	2.03
				LHX9	3007816	1.90
				SF1	3006461	1.44
				GATA4	3001551	1.36
				Heterochromatin	19397	1.25
				chromatin remodeling	1156210	1.19
				ARID1A	3021216	1.06
				Hydroxylysine	20366	1.01
sc12	NXT2	3010273		ALDH1A2	3068368	49.39
	ALDH1A2	3068368		CYP26A1	3037349	15.95
	MORF4L1	3086043		MORF4	3086445	14.79
	SPOCK3	3009662		RBP2	3003070	6.28
				ALDH1A1	3073889	4.20
				Chromosomes, Human, Pair 4	8667	2.30
				15q	1520622	1.40
				RBP1	3002175	1.11
sc13	SLC6A6	3002291		Inositol	21547	50.05
	IMPA1	3004043		IMPA1	3004043	29.28
	BCHE	3020065		BCHE	3020065	5.57
				Muscarinic Acetylcholine Receptor	34826	3.07
				Chromosomes, Human, Pair 3	8666	2.19
				chronic liver disease	341439	1.21
sc14	CNR1	3007273		ETM1	4000853	39.46
	MED6	3003990		CNR1	3007273	13.20
	EEF1B1	4000358		CNR2	3001389	12.53
	ETM1	4000853		cannabinoid receptor	54594	5.97
				agonists	243192	4.35
				dopamine D3 receptor	82341	3.65
				Cannabinoids	6864	2.06
				antagonists	243076	1.75
				Receptor, Cannabinoid, CB1	378126	1.72
sc15	Grin3a	4000280		Calcium-Binding Proteins	6732	25.91
	GRID2	3074399		CACYBP	3007649	7.01
	GLUL	3037567		Glutamate Receptor	61465	5.80
	CETN2	3055813		Purkinje Cells	34143	4.18
	PVALB	3002137		S100A6	3007925	3.47
	CACYBP	3007649		Neurocalcin	168770	3.45
	NCALD	3049978		GLUL	3037567	3.00
				GRIN2A	3000645	2.51
				GRIN2B	3000646	2.24
				S100B	3004567	1.94
				CTNNB1	3001434	1.67
				N-Methyl-D-Aspartate Receptors	80093	1.57
				Beta Catenin Staining Method	1527145	1.37
				Glutamates	17789	1.22
				PVALB	3002137	1.17
				PACSIN1	3022674	1.15
				GFAP	3001554	1.13
				glial fibrillary acidic protein location	1325793	1.12
				glutamate	220839	1.10
				EF-Hand Domain	1512113	1.07
sc16	C20orf42	3009773		TNC	3055636	18.06
	LAMA4	3037604		Extracellular Matrix Proteins	79323	13.45
	TNN	3018634		Basal lamina	85872	9.41
				Laminin	22984	8.69
				Integrins	21701	6.22
				ILK	3003318	5.89
				Integrin Binding	1149503	4.35
				extracellular matrix glycoprotein	1325325	4.01
				laminin-5 location	1167360	3.63
				Basement membrane	4799	3.11
				syndecan	75691	2.92
				Cell-Matrix Junction	887869	2.75
				Extracellular Matrix	15350	2.58
				Neural Cell Adhesion Molecules	282587	1.72
				vasculogenesis	1123009	1.22
				Integrin beta Chains	1136316	1.16
				Cell Adhesion	7577	1.08
sc17	LSS	3037408		Mutase	524938	19.31
	SQLE	3002355		SQLE	3002355	13.51
	MMAB	3012680		cholesterol biosynthesis	599474	8.62
	BPGM	3055599		ELOVL1	3041322	4.49
	DHCR24	3008850		water channel	599635	4.03
	BDH1	3020860		ACAT1	3000006	3.89
	ACAT2	3055855		LSS	3037408	3.00
	ATP1A1	3000564		2,3-oxidosqualene	45408	2.11
	ELOVL6	3011456		SREBF2	3020966	2.01
	AQP9	3041405		SREBF1	3003079	1.88
	C9orf58	3012863		Aqp2	4000250	1.74
				TMEM97	4001321	1.65
				Mvk	4001351	1.49
				Sterol Regulatory Element Binding Proteins	1566548	1.30
				succinyl-coenzyme A	75444	1.27
				squalene	38071	1.24
sc18	USP3	3004766		Sirtuins	1136177	62.02
	PASK	3009038		Genomic Stability	1257825	17.51
	Sirt6	4001154		SIRT1	3056556	13.19
				Genomic Instability	919532	2.38
				Conserved Sequence	9802	1.15

## Sheet: PE_c4
Kmeans_c4	Genes	Concept-ID		Concept-Name	Concept-ID	Contribution
sc1	PECI	3038145		PPIB	3000726	22.17
	LEPRE1	3010509		Isomerase	22202	17.37
	PPIB	3000726		Cyclophilins	917877	10.67
	PPIC	3000727		LEPRE1	3010509	9.02
	FKBP6	3002672		CRTAP	3021280	8.80
	SARDH	3005149		PPIG	3003520	4.91
	DHODH	3001043		PPIase activity	1150301	4.24
				Fkbp1b	4001033	3.44
				PIN1	3004531	2.40
				Oxidoreductases Acting on CH-CH Group Donors	1257961	2.11
				Tacrolimus Binding Proteins	82584	1.85
				Flavins	16213	1.37
				isomerase activity	1150298	1.23
				Ppia	3084629	1.17
				Immunophilins	600486	1.04
sc2	CTDSPL	3048377		PSAT1	3006973	47.59
	PSAT1	3006973		SLC7A3	3056382	7.48
	SLC7A3	3056382		CACNA2D2	3004400	5.13
	ASS1	3006899		Amino Acid Transport Systems, Basic	949774	4.05
	ADC	3062172		Arginine	3765	3.37
	CACNA2D1	3000579		arginine metabolism	1156810	3.10
				ASS1	3006899	2.70
				citrulline	8864	2.45
				SLC7A2	3020659	2.24
				Sycp2	4000845	1.62
				CTDSPL	3048377	1.55
				Ctdsp2	4000701	1.49
				urea cycle	597619	1.38
				Ornithine	29277	1.25
sc3	COL1A2	3000069		COL1A2	3000069	16.47
	COL3A1	3055433		Procollagen	33235	12.95
	COL6A2	3001392		SERPINH2	4000221	11.75
	PCOLCE2	3008357		COL3A1	3055433	6.83
	SERPINH2	4000221		Collagen	9325	6.04
	Heat-Shock Proteins 70	243043		Col3a1	2112153	5.88
				PCOLCE2	3008357	5.81
				Heat shock proteins	18850	3.61
				Heat-Shock Proteins 70	243043	3.52
				PCOLCE	3001946	2.55
				Collagen Type III	9332	1.94
				COL1A1	3073874	1.87
				COL6A3	3037917	1.75
				Molecular Chaperones	243041	1.73
				COL6A1	3001391	1.55
				Collagen Gene	1333079	1.41
				COL6A2	3001392	1.25
				BMP1	3055955	1.20
sc4	TGFB3	3002433		Transforming Growth Factor beta	40690	22.49
	TGFBR1	3003177		INHBA	3001653	17.62
	INHBA	3001653		TGFB1	3000540	9.35
	ACVR2A	3020391		TGFBR1	3003177	9.12
				TGFBR2	3002435	7.67
				TGFB3	3002433	5.27
				Transforming Growth Factor beta Receptors	76930	4.73
				Activin Receptor	101389	2.53
				Fst	4000282	2.23
				INHBB	3001654	1.93
				SMAD2	3021197	1.88
				TGFB2	3002432	1.54
				BMPR2	3000929	1.48
				ACVR1	3000007	1.43
				INHIBIN	21463	1.22
				Recombinant Inhibins	1522403	1.17
				inhibin activity	1149455	1.16
sc5	WISP1	3002883		CTGF	3001431	48.15
	CYR61	3001194		CYR61	3001194	38.06
	CTGF	3001431		WISP1	3002883	6.55
				NOV	3001884	4.28
				IER2	3003607	1.06
sc6	LUM	3037614		DCN	3022430	22.05
	DCN	3022430		Tgfbi	4000333	15.90
	CHST6	3056927		Keratan Sulfate	22563	14.61
	Tgfbi	4000333		LUM	3037614	8.63
				Proteoglycan	33692	7.16
				BGN	3001293	5.28
				Corneal dystrophy	10036	3.93
				Extracellular Matrix Proteins	79323	3.55
				Transforming Growth Factor beta	40690	3.07
				CHST6	3056927	2.66
				Hereditary corneal dystrophy	10035	2.25
				FMOD	3001530	1.94
sc7	Pdgfd	4001050		PDGFA	3032055	22.28
	PDGFA	3032055		Platelet-Derived Growth Factor	32200	15.40
	EGR1	3056394		platelet-derived growth factor receptor binding	1323362	15.38
				Platelet-Derived Growth Factor Receptor	71253	11.93
				EGR1	3056394	10.90
				PDGFB	3074303	6.27
				PDGFC	3009423	5.35
				Pdgfd	4001050	4.21
				PDGFRB	3001960	4.16
sc8	VEGF	3002534		FGF2	3001521	23.44
	FGF2	3001521		CD44	3000508	19.33
	Sdc2	4000808		VEGF	3002534	13.05
	CD44	3000508		Sdc2	4000808	11.43
	GPC4	3055582		Recombinant Fibroblast Growth Factor-2	1522505	10.03
				Glypican	163826	3.26
				GPC4	3055582	2.55
				Hspg2	4001117	2.27
				GPC3	3020944	2.11
				Heparitin Sulfate	19143	1.82
sc9	GULP1	3009467		SERPINE1	3068070	27.90
	LRPAP1	3037612		SERPINE2	3021247	22.10
	SERPINE2	3021247		LRP1	3001744	20.63
	VTN	3000532		SPON1	3004453	5.20
	SPON1	3004453		VTN	3000532	4.99
				PLAU	3055670	3.33
				PLAT	3000717	1.82
				LRPAP1	3037612	1.69
				LRP8	3031250	1.51
				PLAUR	3048120	1.29
				U-plasminogen activator receptor activity	1152647	1.24
sc10	CLEC3B	3031145		CLEC3B	3031145	21.66
	ECM2	3001064		FBLN1	3021295	20.37
	FBLN1	3021295		MYH9	3068257	13.52
	MYH9	3068257		Lectins, C-Type	907411	9.75
				fibulin	60380	6.70
				EFEMP1	3003028	5.15
				Efemp2	4000302	5.05
				ECM2	3001064	3.25
				Myosin Heavy Chains	27100	1.80
				Extracellular Matrix Proteins	79323	1.71
				PLG	3055452	1.16
				FBN1	3030958	1.09
sc11	BDNF	3007245		Nerve Growth Factors	27754	14.26
	ENO2	3074414		BDNF	3007245	13.48
	RTN4	3010743		GJB2	3002975	4.62
	GJA1	3000136		Astrocytes	4112	4.09
				Neurons	27882	3.27
				RTN4	3010743	3.22
				ENO2	3074414	3.13
				NTF3	3001896	2.90
				glial fibrillary acidic protein location	1325793	2.58
				GFAP	3001554	2.50
				NGFR	3001877	2.39
				Neurites	85103	2.32
				GJA1	3000136	2.05
				Immunohistochemistry	21044	1.71
				Oligodendroglia	28944	1.58
				RTN1	3049654	1.45
				Small cell carcinoma of lung	149925	1.38
				Nerve Tissue Proteins	27759	1.16
sc12	LIF	3001734		IL6	3000502	14.01
	IL6	3000502		IL8	3047937	6.84
	IL8	3047937		chemokine	282554	6.72
	CCL4	3048153		interleukin-6 receptor binding activity	1149419	6.39
	F2RL1	3021087		cytokine	79189	5.78
	IL1R1	3000677		interleukin-8 receptor binding activity	1149440	3.45
	PTX3	3007500		IL1B	3000481	2.65
	GPX7	3084388		LIF	3001734	2.60
	LY75	3031085		IL1R1	3000677	2.11
	THY1	3004580		F2RL1	3021087	1.92
	CD59	3056386		Interleukin-1	21755	1.57
				gp130 activity	1366839	1.46
				TNF	3000496	1.39
				Dendritic Cells	11306	1.37
				GP130	2005930	1.07
				Antigens, CD	3322	1.07
				Interleukins	21764	1.05
sc13	HMSNL	4001035		PTEN	3000265	33.39
	Tns	4000711		Proto-Oncogene Proteins	33712	8.63
	PTEN	3000265		TNFSF10	3002824	5.30
	Mdm2	4001368		Phosphoric Monoester Hydrolases	31678	5.26
	BTG2	3031406		TP53	3000460	3.59
	PLK2	3021317		Mdm2	4001368	2.57
	TNFRSF6B	3048242		CBL	3003802	2.30
	TNFSF10	3002824		Apoptosis	162638	1.57
	BCL6	3007640		Tumor Suppressor Proteins	597611	1.53
	CBLB	3015856		HMSNL	4001035	1.39
	FYN	3048068		BCL6	3007640	1.14
	PPA1	3068874		CDKN1A	3000333	1.14
	DUSP10	3005215
	Slc12a9	4000710
sc14	AHR	3001224		ANXA1	3000563	19.36
	TSPO	3000574		ANXA2	3020857	9.12
	VDAC1	3036115		LGALS1	3007399	6.56
	Pgam1	4000548		PLA2G4A	3032059	5.10
	LGALS1	3007399		AHR	3001224	4.80
	S100A11	3055916		VDAC1	3036115	3.80
	ANXA1	3000563		S100A11	3055916	2.91
	ANXA2	3020857		Annexins	65042	2.79
	PLA2G4A	3032059		TSPO	3000574	2.62
	GLRX	3037566		PTGDS	3000737	2.36
	PRDX4	3004672		GLRX	3037566	2.10
	CLIC4	3008490		CLIC4	3008490	1.13
	PTGFR	3000741		YWHAZ	3056528	1.11
	PGDS	3040949		S100A10	3002228	1.05
	PGRMC1	3048457
sc15	SPRED1	3024919		SPRED1	3024919	8.75
	EVL	3056752		SPRED2	3024918	8.42
	PALLD	3075052		COTL1	3010898	8.04
	Cald1	4000616		VASP	3007592	7.28
	ACTR2	3004181		CTTN	3003834	5.14
	COTL1	3010898		Microfilament Proteins	25978	4.47
	SHROOM3	3009263		Cald1	4000616	4.34
	ROCK1	3055899		Actins	1271	3.86
	RDX	3037707		RAB11A	3037903	2.79
	RAB11A	3037903		ROCK2	3021010	2.25
	RAB23	3007503		MSN	3001833	2.07
	FREQ	3005719		F-Actin	1180307	1.87
				ACTR2	3004181	1.86
				Cytoskeletal Proteins	10852	1.68
				Actin-Related Protein 2-3 Complex	1565319	1.61
				Stress Fibers	887904	1.50
				RDX	3037707	1.47
				actin cytoskeleton	1166758	1.46
				SHROOM3	3009263	1.34
				FREQ	3005719	1.04
sc16	RHOQ	3022704		Glucose Transporter	17742	26.08
	RHOT1	3056803		RHOQ	3022704	18.02
	SLC2A10	3038551		SLC2A4	3074381	17.61
	SLC2A3	3074302		SLC2A1	3068520	4.92
	MYO1C	3032046		RHOJ	3056894	4.58
	TBL1XR1	3069382		rho GTP-Binding Proteins	174045	3.78
				TBL1XR1	3069382	3.14
				Monosaccharide Transport Proteins	26491	2.10
				MYO1C	3032046	1.95
				SLC2A11	3057126	1.65
				glucose transport	178666	1.41
				glucose uptake	599781	1.29
sc17	YARS	3002730		GARS	3001547	63.93
	GARS	3001547		Amino Acyl-tRNA Synthetases	2529	20.41
	Iars	4000997		YARS	3002730	5.79
				Iars	4000997	3.43
				YARS2	3007097	2.27
				Aminoacylation	1450029	1.10
sc18	P4HA1	3030998		EMP1	3001088	32.75
	P4HA2	3055806		EMP2	3001089	18.92
	PLOD1	3000256		PLOD1	3000256	12.19
	EMP1	3001088		P4HA2	3055806	12.01
	EMP2	3001089		P4HA1	3030998	9.25
				EMP3	3001090	4.99
				PLOD2	3022681	2.60
				Procollagen-Proline Dioxygenase	33384	2.34
				PXMP2	3032062	1.83
sc19	PLSCR1	3041418		PLSCR1	3041418	25.55
	PLXNB2	3066630		Tra1	2205486	14.78
	ROBO1	3002206		SLIT3	3002303	6.89
	NTN4	3010934		Hypermethylation	1512554	6.14
	REEP5	3068479		ROBO1	3002206	6.14
	RARRES1	3002166		NTN4	3010934	4.29
				UNC5A	3041474	4.12
				DCC	3021081	3.97
				SLIT1	3002302	2.84
				RBP1	3002175	2.42
				SLIT2	3003516	2.35
				RARRES3	3048290	2.04
				ROBO2	3043188	1.74
				Hsp90b1	4001275	1.52
				axon guidance	1154402	1.12
				NEO1	3001870	1.06
				Loss of Heterozygosity	524869	1.03
				NTN1	3021008	1.02
sc20	MYOM2	3002953		MYOM1	3031196	34.96
	BAG2	3031233		BAG2	3031233	24.07
	EMILIN2	3036483		BAG1	3003190	16.49
	DMN	3009081		MYOM2	3002953	10.56
	BAG3	3003162		M-line	230718	3.00
				Muscle Spindles	27871	2.84
				Z-disc	230719	1.30
sc21	CSRP3	3020742		GATA6	3068449	29.94
	MUSTN1	3018744		CSRP3	3020742	22.81
	PDLIM1	3009643		LIM Domain	1517692	12.15
	GATA6	3068449		LMCD1	3022823	6.94
	LMCD1	3022823		CSRP2	3081686	5.07
				FHL2	3020372	2.73
				MUSTN1	3018744	2.71
				LPP	3004075	2.36
				GATA4	3001551	2.08
				PDLIM5	3021289	1.64
				LMO4	3004927	1.35
				CRIP3	3028039	1.25
				Z-disc	230719	1.20
sc22	MAFK	3001770		Basic Helix-Loop-Helix Transcription Factors	288972	21.78
	LFNG	3022475		Jsr	2118847	12.96
	PDPN	3004729		LFNG	3022475	7.92
	B3GNT2	3004797		GCNT2	3041535	5.76
	TCF12	3040774		Notch binding	1149510	4.53
	NHLH1	3004089		Notch Signaling Pathway	1155452	3.96
	FERD3L	3014136		E-Box Elements	949655	3.59
	ASPH	3020910		TAL1	3002400	3.32
	NEURL	3032503		JAG1	3000180	2.94
				glycosyltransferase	85249	2.25
				bHLH Domain	1515556	2.01
				Notch	1235660	1.89
				Receptors, Notch	83792	1.64
				PDPN	3004729	1.29
				LYL1	3004078	1.14
				Nfe2l1	4000132	1.13
sc23	TUBD1	3009443		Cytoplasmic dynein	1180334	21.13
	SLMAP	3031428		Centrosome	242608	20.60
	DYNC1I2	3037921		Dynein ATPase	13352	17.60
	NDEL1	3032567		Minus end of microtubule	1180022	8.43
				Microtubule-Organizing Center	242607	7.38
				gamma-Tubulin	17056	7.27
				Coiled-Coil Domain	1516692	3.28
				neuron migration	1326504	2.74
				Chlamydomonas	8155	2.36
				cytoplasmic dynein heavy chain	1325776	1.02
sc24	Ctsz	4000595		LMAN1	3004070	38.08
	LMAN1	3004070		secretory pathway	1159342	6.77
	HDGFRP3	3032196		XBP1	3003722	4.64
	SLC30A6	3032380		EF-Hand Domain	1512113	4.32
	SDF4	3032121		unfolded protein response	1523448	3.53
	NUCB2	3003676		HDGFRP3	3032196	2.96
	DNAJB9	3032155		MCFD2	3044552	2.82
	HERPUD1	3040973		VIPR2	3002540	2.66
	VIPR2	3002540		Endoplasmic Reticulum	14239	2.47
				Golgi lumen	1166860	2.39
				ER-Golgi intermediate compartment	1166849	1.97
				Receptors, Vasoactive Intestinal Peptide	78067	1.79
				HSPA5	3003908	1.74
				ATF6	3032015	1.70
				Golgi Apparatus	18042	1.53
				apical part of cell	1166646	1.38
				Ctsz	4000595	1.02
sc25	AKR1B10	3068934		DUSP5	3003256	38.30
	BMPER	3012494		Complementarity Determining Regions	21024	16.77
				Immunoglobulin Light Chains	21038	4.42
				Lambda (Sutural junction)	926407	4.05
				Receptor, Cannabinoid, CB1	378126	3.87
				Win 55212-2	148782	3.08
				Genes, Immunoglobulin	17350	1.92
				Hepatitis B Core Antigen	19166	1.89
				Immunoglobulin Variable Region	877857	1.39
				CDR3	2009573	1.39
				Hybridomas	20204	1.22
				Cdr3	2111608	1.11
				Antibodies, Neoplasm	3251	1.08
				cannabinoid receptor	54594	1.03
				antigen binding	1148575	1.00
sc26	EFTUD1	3011599		SREBF1	3003079	27.17
	DIO2	3000621		Sterol Regulatory Element Binding Proteins	1566548	5.91
	TSHZ2	3035258		Orphan child	242299	5.64
	ADD1	3022758		TPO	3000461	4.47
	INSIG2	3009400		Adipocytes, Brown	1720857	3.50
	ELOVL1	3041322		3T3-L1 Cells	1257743	2.97
	ABHD5	3041088		ESRRB	3069108	2.90
	Nr1d2	4000700		Nuclear Orphan Receptor	1335073	2.89
	SLC6A15	3018163		LIPE	3003912	2.44
				Ichthyoses	20757	2.33
				THRA	3037747	2.13
				Adipocytes	206131	1.64
				SCAP	3008160	1.56
				Radiation Hybrid Mapping	887810	1.46
				Spot 14	4000843	1.43
				Brown Fat	6298	1.42
				Thyroid Hormone Receptor	34843	1.41
				SERPINA7	3020113	1.31
				fat cell differentiation	1159884	1.30
				Iodides	21966	1.20
				Thyroid Hormones	40135	1.10
				Thyroxine	40165	1.03

## Sheet: PE_c5
Kmeans_c5	Genes	Concept-ID		Concept-Name	Concept-ID	Contribution
sc1	ERO1L	3049392		PRRX1	3007896	76.57
	PRRX2	3007524		Genes, Homeobox	17347	11.46
	MKX	3072239		Homeo Box Sequence	242303	3.35
				Homeodomain Proteins	242617	2.82
				Mesenchyma	162415	2.33
sc2	MMP9	3003659		CTSB	3037550	14.49
	FAP	3048282		Cathepsins	7428	12.62
	FGF10	3003284		FGF7	3007316	6.85
	PPGB	3080163		CTSC	3001373	5.28
	CTSL2	3074298		Cysteine Protease	10661	4.05
	CTSB	3037550		Lysosomes	24369	4.00
	CTSC	3001373		Dipeptidyl Peptidases	12515	3.77
	GUSB	3037271		Endopeptidases	30946	3.37
				Gelatinases	206528	3.16
				MMP-9 activity	1150183	2.59
				MMP9	3003659	2.54
				CTSL2	3074298	1.89
				Matrix Metalloproteinases	623362	1.86
				PPGB	3080163	1.83
				DPP4	3003279	1.33
				Serine Protease	36734	1.12
				CTSL	3076699	1.07
				Peptide Hydrolases	30940	1.06
sc3	TM4SF4	3003393		Cd9	4000778	50.95
	Cd9	4000778		CD82	3020512	28.13
	CD82	3020512		tetraspan	1537063	8.84
				CD81	3020915	3.58
				CD37	3020422	1.65
				TM4SF4	3003393	1.24
sc4	NEDD9	3004669		Thbs1	4001143	11.54
	ADAMTSL1	3064642		CD47	3001346	8.75
	BIRC2	3000900		NFKB1	3002971	7.40
	CD47	3001346		SERPINF1	3001965	4.56
	IL18	3001200		Apoptosis	162638	4.08
	FAS	3000027		inhibitor-of-apoptosis protein	893445	4.07
	TNFRSF11B	3001912		FAS	3000027	3.86
	MTNR1A	3021207		IL18	3001200	3.37
	SERPINF1	3001965		TNFSF10	3002824	2.88
	SOX11	3037733		BIRC2	3000900	2.57
				Tumor Necrosis Factor Receptor	77503	2.20
				interleukin-18 receptor binding activity	1149431	2.09
				ADAMTSL1	3064642	1.84
				Receptors, Cytoplasmic and Nuclear	206589	1.76
				Membrane Glycoproteins	25248	1.69
				FASLG	3000533	1.65
				BIRC3	3000899	1.57
				TNFSF11	3002744	1.39
				BIRC4	3000901	1.29
				TNFRSF11B	3001912	1.27
				caspase	10656	1.13
				TNF	3000496	1.11
				CD40	3000954	1.05
sc5	HPCAL1	3037586		VSNL1	3002542	37.83
	VSNL1	3002542		LRP2	3020952	15.26
	HPCA	3055634		HPCAL1	3037586	14.74
	LRP2	3020952		RCVRN	3002177	12.32
	SLC34A1	3020663		HPCA	3055634	9.68
				SLC34A1	3020663	2.76
				Neurocalcin	168770	2.16
				Neuronal Calcium-Sensor Proteins	1565936	1.09
				Kidney Tubules, Proximal	22677	1.03
sc6	ADAMTS6	3082573		NRP2	3002875	18.68
	DPYSL3	3020361		SEMA3A	3031358	16.30
	NELL2	3004488		CRMP1	3020347	13.00
	SEMA3D	3023664		PROS1	3000264	11.91
	PROS1	3000264		Semaphorins	1136340	7.14
				NPEPPS	3036199	5.10
				NRP1	3002876	4.90
				Neuropilins	287275	2.77
				ADAMTS1	3021381	2.25
				polysialic acid	71677	2.10
				NELL2	3004488	1.70
				SEMA3F	3020885	1.65
				axonal guidance	598948	1.52
sc7	ASPN	3032357		FRZB	3001126	18.40
	CALM1	3055999		DKK3	3008303	9.00
	FZD7	3020751		ASPN	3032357	7.08
	FZD2	3020377		FZD7	3020751	6.62
	DKK3	3008303		Intercellular Signaling Peptides and Proteins	1136108	5.96
	FRZB	3001126		DKK1	3007689	5.68
	LECT2	3001730		SFRP1	3002266	4.77
	NOV	3001884		FZD2	3020377	4.44
	C21orf7	3023198		CALM1	3055999	4.10
				Frizzled Receptors	1564903	2.78
				SFRP2	3056438	2.62
				FZD5	3002590	2.05
				CTNNB1	3001434	1.97
				Fzd2	2115921	1.91
				Wnt Proteins	753137	1.91
				Beta Catenin Staining Method	1527145	1.89
				RORA	3056594	1.79
				IER2	3003607	1.69
				FZD1	3020750	1.33
sc8	HEY2	3022705		HEY1	3007756	62.15
	TNNI2	3037752		ESRRA	3020941	19.95
	PLEK2	3008447		GATA4	3001551	7.01
	FABP1	3001106		NOTCH1	3032049	2.27
				GATA6	3068449	1.74
				NOTCH4	3003351	1.33
sc9	GPD1	3005593		TFPI2	3038194	25.79
	GFRA1	3003855		GDNF	3000433	25.09
	FOXD1	3003290		GFRA1	3003855	14.22
	TFPI2	3038194		CXCL14	3003592	9.40
	CXCL14	3003592		Glial Cell Line-Derived Neurotrophic Factor Receptors	378357	4.72
	SLC30A5	3041503		BALB/cJ Mouse	1516114	2.91
				RET	3007517	2.40
				Pregnancy Proteins	32974	2.38
				Somatic Cell Hybridization	1519422	1.28
				Syncytiotrophoblasts	1135936	1.23
				SLIT2	3003516	1.20
sc10	RGS20	3002745		STMN2	3005102	25.18
	STMN3	3007528		GTP Binding	1149035	4.67
	CTNNA2	3068394		GTPase-Activating Proteins	61928	4.32
	SCFD1	3005650		RASD1	3007509	4.12
	RAB31	3005001		CAV1	3001330	3.12
	RASD1	3007509		RAC2	3055699	2.94
	RAC2	3055699		STXBP3	3005260	2.62
	CAV2	3000942		Rasgrf1	4000228	2.35
	CNTN4	3014257		ADP-Ribosylation Factors	101671	2.32
				Guanosine Triphosphate Phosphohydrolases	18296	1.97
				RAC1	3069035	1.93
				STX4	3003386	1.83
				STX5	3002381	1.80
				trans-Golgi Network	887838	1.41
				SNAP receptor	300824	1.25
				ras Proteins	242853	1.13
				Golgi Apparatus	18042	1.00
sc11	PLS3	3068250		CDO1	3001365	34.86
	CDO1	3001365		MAT1A	3068057	10.60
	GALNT1	3008469		PLS3	3068250	10.25
	CTH	3001432		CBS	3037258	6.21
	MAT1A	3068057		S-Adenosylmethionine	36002	5.50
				GALNT1	3008469	5.28
				cysteine	10654	4.29
				CTH	3001432	3.86
				Dioxygenases	599874	2.25
				methionine adenosyltransferase	25647	2.13
				Methionine	25646	1.77
sc12	ME1	3020540		LDHA	3056495	19.10
	ALDOB	3020060		ALDOA	3068996	10.11
	LDHA	3056495		Isoenzymes	22173	10.01
	ALB	3000405		Fructosediphosphate Aldolase	16762	6.33
				LDHB	3055647	6.00
				ME1	3020540	5.55
				Albumins	1924	5.29
				ALB	3000405	3.82
				ALDOB	3020060	3.31
				Lactate Dehydrogenase	22917	3.04
				Cell hybridization	7597	2.08
				AFP	3036278	1.74
				lactate dehydrogenase 1	23165	1.66
				Lactate Dehydrogenases	1260230	1.35
				Hybrid Cells	20200	1.35
sc13	SLA	3036206		IRF2	3001659	18.24
	CBFB	3011173		RNA Polymerase II	35679	6.31
	Pcaf	4000309		USP18	3008047	6.29
	IRF2	3001659		STAT1	3021428	5.88
	USP18	3008047		SLA	3036206	5.57
	PTPN2	3007497		Pcaf	4000309	5.23
	ELL	3004762		RUNX1	3001331	4.82
	CTDP1	3031254		RUNX2	3068389	2.58
				Isg15	4000087	2.44
				transcription factor	40648	2.25
				Transcription Elongation	1519591	1.99
				Oncogene Proteins, Fusion	29014	1.70
				Trans-Activation (Genetics)	40624	1.59
				Elongation Factor	86206	1.33
				MLL	3004338	1.16
				IRF1	3001658	1.05
				ISGF3G	3004436	1.02
sc14	MXD1	3001767		MXD1	3001767	45.34
	MXD4	3004712		MAX	3001786	22.52
	GYG1	3031219		GYG1	3031219	9.14
	MYCBP2	3009005		MYC	3031092	6.72
	ALG5	3007060		MXD4	3004712	2.41
				Mxi1	4000540	2.31
				Glucosyltransferases	17772	1.82
				Glucosyltransferase	119452	1.65
				Uridine Diphosphate Glucose	41988	1.50
				MXD3	3032333	1.07
sc15	DCLRE1A	3008920		DCLRE1A	3008920	23.67
	CREB3L2	3018690		CREB3L2	3018690	22.90
	EPRS	3005870		DDIT3	3003012	9.81
	ASNS	3069113		Ligase	23689	5.59
	EIF5B	3005291		Amino Acyl-tRNA Synthetases	2529	5.01
				CHOP protocol-cyclophosphamide/doxorubicin/prednisone/vincristine	55598	4.75
				RNA, Transfer, Met	35726	4.30
				C14orf104	3010026	2.62
				tRNA binding	1148901	1.21
				Peptide Initiation Factors	30943	1.03
				exodeoxyribonuclease	15284	1.00
				Internal Ribosome Entry Site	1512886	1.00
sc16	CH25H	3002942		SULT2A1	3037741	28.11
	AKR1D1	3055943		sulfation	597538	23.17
	TPST1	3002667		sulfotransferase	38769	15.49
	PAPSS2	3055840		Chromosomes, Human, Pair 10	8652	10.81
				CYP27A1	3036040	9.59
				10q	1520266	4.39
				Steroid Hydroxylases	38311	2.97
				Untranslated Regions	600680	1.24

## Sheet: PE_c6
Kmeans_c6	Genes	Concept-ID		Concept-Name	Concept-ID	Contribution
sc1	RAB9	3020900		RAB6A	3055697	11.31
	RAB6A	3055697		RAB9	3020900	5.76
	NPC2	3004697		M6PRBP1	3004247	5.16
	ADFP	3000872		RAB7	3003408	4.95
	CDC42BPA	3055765		NPC1	3000228	4.00
	Rab3gap2	4000532		RAB3GAP1	3045617	3.79
	SEC6	4000882		Guanosine Triphosphate Phosphohydrolases	18296	3.46
	RAP1A	3002162		RAB2	3020628	3.04
	Clint1	4000909		Vesicular Protein Transport	887826	2.83
	ARL6IP5	3004673		Vesicular Transport Proteins	1135986	2.83
	PTP4A1	3002587		GTP Binding	1149035	2.58
	Copb2	4000224		RABAC1	3038182	2.27
				Prenylation	162759	2.25
				ARL6IP5	3004673	2.16
				trans-Golgi Network	887838	2.15
				NPC1	2007057	2.13
				RAB5A	3068142	2.07
				CDC42	3001357	2.04
				late endosome	1166848	1.57
				Endosomes	34850	1.52
				RAP1A	3002162	1.46
				ADFP	3000872	1.29
				Protein Isoprenylation	162766	1.16
				SEC6	4000882	1.05
				RAB11A	3037903	1.01
sc2	SAR1B	3007064		Spastic Paraplegia, Hereditary	37773	36.37
	LPL	3000200		SPAST	3008970	14.30
	SPG3A	3009302		LPL	3000200	12.88
	SPG20	3032243		Chylomicrons	8731	11.24
				SPG3A	3009302	8.19
				spastic paraplegia	37772	5.03
				SPG20	3032243	2.89
				Guanosine Triphosphate Phosphohydrolases	18296	1.03
sc3	SEC23A	3004642		YIPF5	3056969	43.30
	YIPF4	3032658		SEC24B	3055968	18.33
	YIPF5	3056969		YIPF4	3032658	10.82
				YIPF6	3015501	7.02
				YIPF2	3023430	4.06
				YIPF3	3009117	4.02
				Yif1	4000053	3.21
				COP-Coated Vesicles	887886	2.35
				REST	3004099	1.51
				Rn5s	2125663	1.47
sc4	CCNG1	3002995		Cyclins	79183	46.23
	CCND2	3037525		TP73L	3031189	8.65
	Ccnl2	4000117		CCND2	3037525	7.19
	CKAP4	3004970		CCNL1	3010541	4.50
				CCND1	3001334	3.03
				Cyclin-Dependent Kinases	243045	2.87
				CDK4	3055429	2.55
				p27 Enzyme Inhibitor	598388	2.51
				CDKN1B	3002999	2.32
				CDKN1A	3000333	1.62
				CDK2	3074409	1.47
				CCNG1	3002995	1.38
				TP73	3003960	1.25
				negative regulation of cyclin dependent protein kinase activity	1155846	1.07
				CCNE1	3014452	1.00
sc5	Wsb1	4000577		BTG1	3037521	17.69
	BTG1	3037521		RNF128	3011337	11.77
	NF1	3000226		RBX1	3006872	11.62
	SOCS5	3010495		NF1	3000226	6.29
	SKP1A	3038775		CUL1	3002663	5.10
	UBE3C	3008783		CISH	3007667	4.11
	Rnf13	4001010		Cullin Proteins	1257952	3.63
				Ubiquitination	1519751	2.81
				ubiquitin-protein ligase activity	1150685	2.43
				TOB2	3009447	2.25
				PARK2	3003355	2.19
				Wsb1	4000577	1.89
				TOB1	3031334	1.48
				Suppressor of Cytokine Signaling Proteins	1564682	1.44
				SOCS7	3016331	1.44
				BTRC	3039330	1.29
				IRF8	3001629	1.29
				Ubiquitins	994452	1.08
				Ubiquitin	41538	1.08
sc6	PABPC1	3037638		mRNA binding	1148853	31.76
	CARHSP1	3008632		eukaryotic initiation factor 4E binding	1149297	15.53
				Translational Activation	1519616	9.59
				PD 184352	769767	8.16
				EIF4E	3084699	8.07
				Eukaryotic Initiation Factors	1136317	7.27
				RNA Cap-Binding Proteins	73423	5.02
				RNA-Binding Proteins	85177	4.59
				Translational Repression	1519619	3.56
				Peptide Initiation Factors	30943	3.03
				MAP Kinase Cascade	752319	1.42
sc7	DNAJB4	3056013		XBP1	3003722	15.61
	DNAJB6	3038058		ER-associated protein catabolism	1157980	10.95
	EDEM1	3033836		DDIT3	3003012	7.44
	XBP1	3003722		DNAJB1	3055957	7.42
	ATF4	3001266		ATF6	3032015	7.35
	CREB3L2	3018690		unfolded protein response	1523448	7.25
	P4HB	3055495		ATF4	3001266	6.25
	SELS	3010200		Endoplasmic Reticulum	14239	5.78
				ERN1	3055580	5.18
				HSPA5	3003908	3.38
				CREB3L4	3012693	3.07
				Ppp1r15a	4001173	2.75
				Molecular Chaperones	243041	2.26
				EDEM1	3033836	1.64
				DNAJB11	3009464	1.23
				P4HB	3055495	1.11
sc8	Alas1	4000617		ALAS2	3000017	40.54
	KLF3	3007396		KLF6	3000996	18.52
	KLF6	3000996		Kruppel-Like Transcription Factors	1506307	12.22
	CSRP1	3037874		CSRP1	3037874	8.82
				Alas1	4000617	8.15
				KLF3	3007396	3.50
sc9	COL1A2	3000069		Collagen	9325	9.27
	COL2A1	3055607		Transforming Growth Factor beta	40690	8.14
	SPARC	3031132		MMP2	3003329	6.42
	TGFB3	3002433		SPARC	3031132	5.75
	MMP23B	3003424		MMP-2 activity	1150182	5.41
	MMP2	3003329		TGFB1	3000540	5.22
	FBN1	3030958		Matrix Metalloproteinases	623362	4.33
	OSTF1	3008227		COL2A1	3055607	3.84
				Procollagen	33235	3.53
				COL1A2	3000069	3.15
				TGFB3	3002433	2.54
				FBN1	3030958	2.46
				Extracellular Matrix	15350	2.44
				Collagen Type II	9331	2.04
				Extracellular Matrix Proteins	79323	1.74
				TIMP1	3036321	1.51
				Fibroblasts	16030	1.39
				Chondrocytes	225369	1.37
sc10	TBX19	3003779		PCSK6	3020569	25.52
	PCSK6	3020569		ITM2B	3007388	15.39
	Ifrd1	4000192		PCSK2	3037640	12.00
	ITM2A	3031269		PCSK1	3000379	9.43
				FURIN	3001930	8.88
				Ifrd1	4000192	6.82
				PCSK5	3021244	4.24
				Proprotein Convertases	1100660	3.91
				PCSK4	3022495	2.41
				Prohormone Convertases	1258132	1.62
				Subtilisins	38601	1.13
				Subtilisin	752243	1.13
sc11	ACTR1A	3021173		LHX9	3007816	29.47
	PLOD2	3022681		PITX2	3055454	24.38
	PDLIM5	3021289		LIM Domain	1517692	9.62
	IDH1	3021195		Nr2f2	4000368	9.42
				ID2	3001632	7.56
				Lhx2	4001423	6.49
				alpha-ketoglutarate	1291208	4.32
				Inhibitor of Differentiation Proteins	1566589	1.20
sc12	DEGS1	3055770		CD99	4000367	13.09
	ANXA5	3020312		ANXA5	3020312	12.62
	ANXA7	3036149		Annexins	65042	10.66
	FTH1	3074295		ANXA1	3000563	7.62
	CD99	4000367		FTH1	3074295	5.12
	ARPC1B	3004179		Antigens, CD	3322	4.75
	CD69	3086810		ANXA7	3036149	3.91
				DEGS1	3055770	3.32
				Flow Cytometry	16263	1.66
				Neuroectodermal Tumors	206093	1.61
				Apoptosis	162638	1.54
				MAP4K4	3007442	1.48
				CD69	3086810	1.31
				T-Lymphocyte	39194	1.02
sc13	TPPP	3021389		CDK5	3003623	17.63
	APP	3056379		CSNK1A1	3037546	14.47
	GFPT1	3068220		GFPT1	3068220	13.70
	CSNK1A1	3037546		APP	3056379	11.70
				Glycogen Synthase Kinases	206354	4.36
				GSK3B	3055629	3.97
				Alzheimer's Disease	2395	3.83
				Amyloid beta-Protein Precursor	85151	3.45
				tau Proteins	85401	2.44
				PRB1	3074537	2.14
				PSEN1	3007186	1.61
				CDK5R1	3031200	1.46
				Neurofibrillary Tangles	85400	1.41
				PSEN2	3000386	1.37
				Mice, Transgenic	25936	1.20
				TPPP	3021389	1.11
				hyperphosphorylation	1327332	1.09
sc14	Sgce	4000102		TOR1A	3037263	23.20
	TOR1B	3056677		MYO9B	3003058	9.20
	MYH9	3068257		ACTG1	3074402	6.75
	MYO9B	3003058		MYH9	3068257	6.65
	TPM1	3088552		Tropomyosin	41197	5.85
	SERINC1	3041334		Myosin Heavy Chains	27100	4.99
	ACTA2	3048026		Molecular Motor Proteins	1720835	3.28
	FHL5	3023230		myosin location	1166766	2.72
	COTL1	3010898		Myosin ATPase	27096	2.47
				actin binding	1149245	1.87
				actin filament binding	1523040	1.65
				Actins	1271	1.40
				GSN	3000147	1.35
				alpha-Actin	2240	1.08
sc15	SLC17A5	3056571		symporter	598849	51.16
	SLC16A1	3020662		Organic Anion Transporters	969703	21.28
	OAT	3000231		Finnish	1711254	5.88
				Membrane Transport Proteins	596902	3.35
				carrier mediated transport	700215	1.43
				Transaminases	2594	1.18
				Retina	35298	1.00
sc16	TIPARP	3009167		PARP1	3001222	59.36
	Polb	4000556		PJ 34	1097032	19.84
	PNRC1	3004960		Polymerase	1335439	8.51
				Poly Adenosine Diphosphate Ribose	32403	5.55
				PARP3	3004005	1.09
sc17	NMT2	3068416		PTMA	3037689	25.27
	LGMN	3038075		Gene Products, gag	17279	21.66
	PDE6D	3001954		thymalfasin	76612	15.71
				Gagging	16927	9.37
				caspase	10656	7.20
				Epitopes, B-Lymphocyte	282581	5.20
				Tetanus Toxin	39617	3.93
				Immunodominant Epitopes	79600	1.26
				HIV-1	19704	1.06
sc18	ST7L	3014910		RCC1	3055567	60.50
	MYCBP2	3009005		Orthologous Gene	1335144	28.23
	SCD5	3057013		arginyl-glycyl-aspartic acid	52350	2.78
				Leucine Zippers	79686	2.06
				Alternative Splicing	2345	1.31
				Protein Isoforms	597298	1.21

## Sheet: PE_c7
Kmeans_c7	Genes	Concept-ID		Concept-Name	Concept-ID	Contribution
sc1	ERP29	3004963		Endoplasmic Reticulum	14239	22.04
	GPR37	3003875		ATF6	3032015	16.61
				SEPT5	3074446	13.94
				protein unfolding	1655065	8.52
				XBP1	3003722	7.07
				ER-overload response	1155303	6.01
				unfolded protein response	1523448	5.45
				Molecular Chaperones	243041	3.44
				Cavity of endoplasmic reticulum cistern	1166837	3.36
				HSPA5	3003908	2.69
				chaperone activity	1149552	2.59
				Hsp90b1	4001275	2.30
				EIF2AK3	3003557	1.59
				Tunicamycin	41385	1.16
sc2	CSNK1E	3037548		GUK1	3000665	13.22
	DLGAP1	3031258		DLG4	3001047	11.95
	GUK1	3000665		DLG1	3020869	7.02
	CCNA2	3055562		DLGAP1	3031258	6.51
	Psmd10	4001343		LGALS3	3037608	3.77
	IGFBP2	3000499		Ankyrin Repeat	162527	3.43
	LGALS3	3037608		IGF2	3000510	2.26
	ID4	3001186		IGFBP5	3056489	2.06
	GORASP1	3049916		membrane-associated guanylate kinase activity	1149550	1.88
				CDK4	3055429	1.77
				Inhibitor of Differentiation Proteins	1566589	1.72
				ID1	3001631	1.59
				MAGI2	3008189	1.51
				NFKB1	3002971	1.18
				membrane-associated guanylate kinase	608660	1.13
				Insulin-Like Growth-Factor-Binding Proteins	74825	1.09
sc3	HEXB	3000437		PRB1	3074537	34.39
	PAFAH1B1	3000371		PS2	2001406	25.56
	PDCD6	3007880		TFF1	3002426	5.12
	IDS	3000169		Pseudogenes	33799	4.89
				Lysosomal Storage Diseases	85078	2.47
				ARSB	3073870	2.35
				Missense Mutation	599155	1.68
				Deletion Mutation	1511760	1.20
				CTSD	3055616	1.19
sc4	THEM2	3041273		Phosphatidate Phosphatase	31607	87.65
	PPAP2A	3007484		phosphatidate	178797	10.46
sc5	MKKS	3010318		FGFR3	3055437	33.23
	NUPL2	3040573		8q22	1515459	20.08
	NDUFC2	3003344		WHSC1	3026175	12.59
				8q24	1515464	11.81
				Frameshift Mutation function	79380	4.25
				Z-Max	1563914	3.48
				Pongo pygmaeus	32638	2.34
				4p16.3	1521378	2.29
				4p16	1521376	1.20
				Gorilla	1095850	1.19
				Candidate Disease Gene	1332838	1.04
sc6	SLC16A3	3037900		apical membrane	596119	75.77
	ATP6V1E1	3001282		Genes, Duplicate	600497	13.43
				Protein Isoforms	597298	3.97
				acidification	1522821	3.52
				Glycolysis	17952	2.10
sc7	LACTB	3012755		Elongation Factor	86206	38.48
	EAF2	3010208		Transcription Elongation	1519591	25.74
				Eaf2	2114743	24.81
				RNA Polymerase II	35679	9.29
sc8	SNF1LK	3007847		fatty acid biosynthesis	596562	70.66
	OXSM	3005820		Chromosomes, Human, Pair 21	8664	26.25

## Sheet: div_c1
	Concept	ID	EntrezGene		Concept	ID	%contribution
1	HEBP1	3092007	417961
2	CCL3L3	3088642	395551		NFKBIA	3091965	4.50118		adhesion
	ITGB2	3099581	396181		ICAM1	3100261	4.01965		macrophage
	LGALS3	3106435	373917		ITGB2	3099581	3.99854		monocyte
	NFKBIA	3091965	396093		macrophage	24432	3.82166
	BIRC2	3104549	374012		Complement Activation	9528	3.16552
	C1QA	3106005	419504		TNF	3090595	2.75103
	CD55	3011483	419852		Activation action	1879547	2.6266
	zgc:171463	3088307	396323		monocyte	26473	2.55852
					neutrophil	27950	2.33103
					CCL3L3	3088642	2.06073
					antigen	2900071	1.99465
					LGALS3	3106435	1.97912
					BIRC2	3104549	1.57345
					Apoptosis	162638	1.48356
					CD55	3095008	1.47683
					BIRC3	3104547	1.42963
					ITGAM	3103762	1.35217
					CCL2	3104932	1.27809
					Ccl2	3105500	1.27099
					process of adhesion	175633	1.16769
					Adhesions	1511	1.09189
					CD59	3103723	1.06406
3	ATRX	3086845	422331		SMC3	3092134	24.6386		Chromatin structure
	TRIM27	3095671	417042		CHD4	3096789	8.43943
	SMC2	3092978	396156		RAD54L	3095141	7.77643
	H1F0	3104478	693250		chromatin location	1325550	5.09647
					histone	4278518	4.5897
					nucleosome location	1166675	4.32341
					Glycolic aciduria	268164	2.99472
					helicase	920283	2.45002
					Su(var)205	3055859	1.90202
					Heterochromatin	19397	1.82676
					PML	3109951	1.64567
					Intranuclear body	230595	1.53824
					Chromosome Condensation	1155631	1.50619
					DNMT3B	3092137	1.30347
					Deacetylase	1333261	1.19114
					BRG1	3011042	1.18284
					coiled-coil domain	1516692	1.12449
					Chromatin Structure	1516511	1.01263
4	CAV2	3092640	417772		TOP2A	3087138	42.0676		major histocompatibility complex
	IFI30	3091903	420129		abcb3	3012502	6.67097
	ABCB10	3096005	421537		CAV2	3092640	5.76442
	TOP2A	3087138	395570		TAP2	3086823	5.15267
	RASSF2	3105844	419521		CAV1	3093017	4.7151
					RASSF2	3105844	3.35061
					TAP1	3104644	2.82194
					SEC14L2	3093650	2.55836
					ABCB10	3096005	2.08876
					Takifugu	330074	2.00256
					Abcb11	3070433	1.40563
					HER2	2266484	1.27051
					Antigen Processing	206430	1.24106
					her2	3012413	1.11976
5	IFRD1	3100322	395226		PRRX2	3110574	18.6114
	TMEM14C	3099480	420851		P11	3011157	17.2834
	FABP5	3103733	420197		P11	3095680	16.5753
	PRRX1	3110184	373941		ANXA2	3095426	16.4122
	Lvtw-5	3106071	396257		CRABP2	3097459	9.44331
					CRABP2	3081469	5.68058
					Chromosome 3	8666	1.93008
					ENO1	3090746	1.73337
					Adipogenesis	596843	1.551
					SPP1	3105266	1.4599
					PRDX6	3097886	1.24641
6	RHD	3096898	395121		RHAG	3096917	50.6658
	RHAG	3096917	395118		RHD	3096898	25.2877
					rh50	3022669	13.0957
					rh30	3020311	4.12256
					rh-hr blood-group system	35406	3.00613
					RHCE	3107325	1.48918
					rh blood group	430279	1.0501
7	TNNI2	3090606	396386
8	ITM2A	3092760	422145
9	BHMT	3102370	416371
10	CNTN4	3092190	396149		Spinocerebellar Ataxias	87012	56.5945
	TMEM183A	3099395	421156		APLP2	3089113	24.8779
					APP	3104410	5.90816
					Brefeldin A	4188841	4.93005
					brefeldin A	4274952	4.90221
					comparative genomic analysis	796358	1.54511
11	BG2	3104924	396417

## Sheet: div_c2
	Concept	ID	EntrezGene		Concept	ID	%contribution
1	LTF	3105156	396241		Transferrin	4250071	45.0799		Tranferrin
	BCHE	3087208	395358		serum albumin measurement	523465	5.46521
					phosphoglycerate dehydrogenase activity	1151254	5.3861
					Serum	229671	5.3549
					Serum albumin	4000016	5.27008
					acetylcholine	4269095	1.83189
					total protein measurement	555903	1.78609
2	WIF1	3090899	417831		RAMP1	3094375	20.6592		cyclinD
	CCND1	3102853	396341		CCND1	3102853	12.2693		Wnt
	ACE	3095167	419953		ACE	3095167	8.16106		Angiotensin converting enzyme
	TMEFF2	3095080	768542		Hypermethylation	1512554	7.48943
	RAMP3	3094503	420786		WNT2	3087579	3.73648
					Cyclin D1	4250395	3.6767
					Genetic Polymorphism	32529	3.08047
					SFRP2	3088423	2.54526
					AGT	3096798	2.42396
					Methylation	25723	2.39464
					Genotype	17431	2.35811
					Ance	3056166	2.27958
					SFRP1	3100732	1.84418
					CDKN2A	3098664	1.78337
					AGT	3078455	1.31216
					squamous cell carcinoma of esophagus	279626	1.00634
3	CDH2	3098336	414745		PKA activity	1150553	10.1776		Mapkinase signaling
	PTN	3093284	418125		PTN	3093284	6.70552		EMT
	TGFB2	3089769	421352		MAPK1	3090856	3.83936		Fgf2/Tgfb signaling
	HIPK	3097423	374138		D-tyrosine	4275352	3.58957
	GRB2	3102376	386572		ERK	2266463	3.08955
	DUSP6	3092544	374272		phosphatase	1149880	2.58318
					TGFB2	3089769	2.49164
					epithelial to mesenchymal transition	1523298	2.06479
					Tyrosine Phosphorylation	1519726	1.86315
					mitogen-activated protein	1979930	1.58737
					MAPK3	3094606	1.57151
					Neurites	85103	1.56205
					map kinase activity	1150579	1.45623
					Signal Transduction	37083	1.42677
					transforming growth factor beta receptor activity	1150596	1.36844
					TGFB3	3089788	1.35017
					CDH2	3098336	1.33248
					ERK2 activity	1150581	1.19152
					FGF2	3091421	1.10408
					EMT	2266702	1.01491
					methionyl aminopeptidase activity	1150103	1.00994
4	LHX9	3094047	396397		PITX2	3090190	13.9821		Tbx1
	DACH1	3094993	373935		TBX1	3093323	10.1745		homologs of the Drosophila 'sine oculis' (so) SIX genes
	TCF21	3098432	421697		LHX2	3088361	6.94152
	ALDH1A2	3089513	395844		EYA4	3089140	4.1452
	cb85	3087695	395437		HOXD13	3099458	4.1169
					ALDH1A3	3087284	3.59503
					NR5A1	3090329	3.30331
					SIX3	3010869	3.29779
					SIX3	3106441	3.19031
					Mesoderm	25485	2.70896
					SHH	3088187	2.39193
					FEZF2	3100326	2.08894
					PAX6	3081132	1.62728
					SIX6	3089512	1.57295
					Auditory vesicle	1269621	1.44558
					Mesenchyma	162415	1.19163
					WT1	3087726	1.10573
					Body Patterning	376678	1.09901
					PAX2	3088450	1.03615
5	CRMP1	3095975	395156
6	LAMA4	3095599	421749		LAMC2	3091898	34.3963		Laminin
	TLL1	3087858	395441		TMBIM6	3089970	30.9648
	FAIM2	3097776	426899		FAIM	3101361	20.1326
					Epidermolysis Bullosa	14527	3.33467
					keratinocyte	22567	2.40577
					Dermoepidermal junction	221929	2.29246
7	RSPO3	3089094	421715
8	NEIL2	3101015	422037
9	AQP9	3097586	415402		aqp2	3012012	39.5784		AQP
	AIF1L	3095285	417179		AQP2	3012067	19.7562
					AQP2	3104407	18.9875
					aquaporin activity	1753274	15.3734
					water homeostasis	1160637	5.89092
10	CA10	3094003	417389		Coxsackie Viruses	10247	44.8207
	IGSF11	3091992	418346		actomyosin contractile ring	1166663	26.6258
					NAME	406810	25.5396
11	PVALB	3096584	396459

## Sheet: div_c3
	Concept	ID	EntrezGene		Concept	ID	%contribution
1	LUM	3091526	417891		DCN	3091527	41.7088		DCN
	DCN	3091527	417892		LUM	3091526	15.1972		LUM
	COL3A1	3097581	396340		biglycan	4261174	7.03003		BGN
	FGFBP1	3097930	422826		Extracellular Matrix	15350	3.51109		Collagen
					fibromodulin	4261773	2.61719
					Collagen	4249099	2.50876
					collagen location	1167364	2.50175
					small leucine-rich proteoglycan	2338738	2.40791
					Collagen	4002526	2.28356
					COL3A1	3097581	2.09243
					COL3A1	3078850	2.06454
					FMOD	3089443	1.75122
					BGN	3106092	1.3359
					FBN1	3091360	1.13919
					ehlers-danlos syndrome	13720	1.02014
2	FST	3093377	396119		Activins	4250445	55.4306		Fstl
	ACVR2A	3088002	396324		INHBA	3103954	8.46549		Inhibins/activins
	CDC42BPB	3102007	423473		MATN2	3101255	6.08254
	PRRX2	3011119	396314		FSTL3	3091382	5.81832
					MATN2	3099578	4.63597
					FSHB	3103629	3.65719
					inhibin activity	1149455	3.16305
					Inhibins	4249445	2.86891
					ACVR2A	3088002	2.16561
					BMP7	3087923	2.03068
					SMAD7	3102327	1.33755
					bmp7a	3012475	1.13947
3	LDHA	3106422	396221		IL8	3105113	10.9023		neutrophil
	IL8	3105113	396495		IL8	3103907	9.58541		IL8
	ANXA1	3095963	404271		K60	3090204	8.63512
	SERPINF1	3104205	771608		interleukin-8 binding	1149173	7.58259
					neutrophil	27950	4.92939
					VEGFA	3088293	4.04293
					Angiogenesis	302600	3.66542
					TNF	3090595	3.37666
					Pvf1	3055315	3.06727
					IL6	3087060	2.42528
					ANXA1	3078461	2.30508
					ANXA1	3095963	2.29072
					IL1B	3100238	1.66052
					Discharge (release)	680255	1.2986
					Release (procedure)	1963578	1.29797
					Endothelial Cells	225336	1.12115
					LDHA	3106422	1.09234
					cytokine	2900219	1.03724
4	PTX3	3096589	548626		Amyloid deposition	11560	20.575		Amyloid deposition
	C1S	3104654	418294		C1QA	3106005	19.8985
	APP	3104410	374198		PTX3	3096589	18.7213
	PLSCR1	3089989	424883		BACE1	3099895	9.08705
					APLP2	3089113	5.54043
					APP	3104410	4.12477
					Proteolytic Enzyme	1947941	2.68918
					PRTN3	3095304	1.9374
					Cleaved cell	333853	1.83256
					Chemical Cleavage	596311	1.74398
					cytokinesis	1330957	1.565
5	GJA1	3100293	395278
6	GLRX	3093474	396069		CG8938	3090189	19.4849		glutaredoxin activity
	CG8938	3090189	395863		glutathione	4272294	16.0046
	GCHFR	3100425	423003		GCH1	3099591	14.988
					GCHFR	3100425	11.0971
					glutaredoxin	61505	9.82703
					glucocorticoid-remediable aldosteronism	1260386	9.09685
					thioredoxin activity	1325405	3.78918
					folE	3079617	3.11266
					glutathione disulfide	4272298	2.61925
					Glutathione Reductase	17824	1.47857
					glutaredoxin activity	1327698	1.23735
7	EMILIN2	3097335	421058
8	AVID	3011107	396260
9	AADAC	3087644	425034		Ces1	3027299	33.4084
	PABPC1	3093842	430997		Polyadenylation	949765	30.4945
					ARF1	3096772	27.6934
					CES1	3098505	6.32939
10	AKR1D1	3087410	418107		AKR1B10	3087057	66.4364		ALDO-KETO REDUCTASE FAMILY Members
	AKR1B10	3087057	395338		AKR1D1	3087410	9.97254
	RGD1559491	3089134	395267		FMO3	3105828	5.43296
					AKR1C4	3000088	4.92799
					flavin-containing monooxygenase 3 activity	2266775	4.59129
					AKR1C2	3095185	2.01065
					AKR1C3	3001174	1.78686
					inborn errors of metabolism	25521	1.14444
11	NEURL	3098530	423875		ubiquitin-protein ligase	77678	74.7818		Ubiquitin
	UFM1	3097419	418894		ubiquitin activity	1325411	19.8229
					Ubiquitination	1519751	4.72368

[truncated: 4 more sheets: div_c4, div_c5, div_c6, overlap_cPE_c3_div_c2]
